# Supplementary material for: Development and validation of a novel circular RNA as an independent prognostic factor in acute myeloid leukemia
Source: BMC Med. 2021 Feb 1;19:28. doi: 10.1186/s12916-020-01898-y (PMC7849103; doi:10.1186/s12916-020-01898-y)
Supplement: Supplementary file 2 — Additional file 2. : Dataset 1. [file 12916_2020_1898_MOESM2_ESM.txt]

chrom	txStart	txEnd	circBaseID	source	best_transcript	GeneName	Catalog	<2yrs	<2yrs	<2yrs	<2yrs	<2yrs	<2yrs	<2yrs	<2yrs	<2yrs	<2yrs	<2yrs	<2yrs	<2yrs	<2yrs	<2yrs	<2yrs	<2yrs	<2yrs	<2yrs	<2yrs	<2yrs	<2yrs	<2yrs	<2yrs	<2yrs	<2yrs	<2yrs	<2yrs	<2yrs	<2yrs	>2yrs	>2yrs	>2yrs	>2yrs	>2yrs	>2yrs	>2yrs	>2yrs	>2yrs	>2yrs	>2yrs	>2yrs
chr1:741179-745550-	chr1	741178	745550	hsa_circ_0002333	circBase	T000069	G000018	0	0	0	0	0	3	3	0	0	0	10	0	1	0	0	3	0	0	0	0	0	0	0	0	0	0	0	0	0	0	0	0	0	0	1	0	1	0	0	1	0	0
chr1:755955-758819-	chr1	755954	758819		novel	TCONS_00001367	XLOC_000667	0	0	0	0	0	1	0	0	0	0	0	1	0	0	0	0	0	0	0	0	1	0	0	0	0	0	0	0	0	0	0	0	0	0	0	0	0	0	0	0	0	0
chr1:891303-892653-	chr1	891302	892653	hsa_circ_0009205	circBase	NM_015658	NOC2L	0	0	0	0	0	0	0	0	0	0	0	0	0	0	0	0	0	0	0	0	0	0	0	0	0	0	0	0	0	0	1	0	0	0	0	0	0	0	0	0	0	0
chr1:1158624-1159348-	chr1	1158623	1159348	hsa_circ_0000002	circBase	NM_016176	SDF4	0	2	0	1	0	3	2	7	18	0	7	6	5	0	5	10	2	0	3	0	0	0	0	0	0	0	0	0	0	10	2	9	6	0	0	4	0	0	5	3	14	0
chr1:1192372-1192690-	chr1	1192371	1192690	hsa_circ_0008063	circBase	NM_058167	UBE2J2	0	0	0	0	0	0	0	0	0	0	0	0	0	0	0	0	0	0	0	0	0	0	0	0	0	0	0	0	0	0	1	0	0	0	2	0	2	0	0	0	0	0
chr1:1583739-1646968-	chr1	1583738	1646968		novel	NM_033487	CDK11B	0	4	0	4	0	12	0	2	5	0	2	12	0	0	6	2	3	5	2	0	0	1	0	0	0	0	0	0	0	0	1	21	0	10	1	0	0	18	0	0	7	1
chr1:1586823-1650894-	chr1	1586822	1650894	hsa_circ_0000005	circBase	NM_001787	CDK11B	2	0	0	0	0	0	1	0	0	0	2	2	0	11	1	0	0	0	0	0	1	0	3	0	0	0	0	0	0	1	0	0	0	0	0	1	0	0	4	0	0	0
chr1:1588706-1653150-	chr1	1588705	1653150		novel	NM_001787	CDK11B	0	2	0	1	7	4	0	1	5	0	4	1	0	0	2	0	0	0	0	0	2	0	26	0	0	0	4	0	0	6	1	6	0	0	0	2	0	0	0	0	0	3
chr1:1601103-1601590-	chr1	1601102	1601590	hsa_circ_0006454	circBase	NM_001110781	SLC35E2B	0	0	0	0	0	0	0	0	0	0	0	0	2	0	0	2	0	0	0	0	0	0	0	0	0	0	0	0	0	0	0	0	0	0	0	0	0	0	0	0	0	0
chr1:1647590-1647917-	chr1	1647589	1647917		novel	uc001ahh.4	SLC35E2B	0	7	0	0	0	0	0	0	0	0	4	0	0	0	0	1	1	0	0	0	0	0	0	0	0	0	0	0	0	0	1	0	0	0	0	0	0	0	0	0	0	0
chr1:1686813-1687782-	chr1	1686812	1687782	hsa_circ_0009323	circBase	NM_023018	NADK	0	0	0	0	0	0	0	0	0	0	0	5	0	0	0	0	0	0	1	0	0	0	0	0	0	0	0	0	0	0	0	0	0	0	0	2	0	0	0	0	0	0
chr1:1724684-1749314-	chr1	1724683	1749314	hsa_circ_0009349	circBase	NM_002074	GNB1	0	0	0	0	0	0	0	0	0	0	0	0	1	0	0	0	0	0	0	0	0	0	0	0	0	0	0	0	0	0	1	0	0	0	0	0	1	0	0	0	0	0
chr1:1735858-1737977-	chr1	1735857	1737977	hsa_circ_0000007	circBase	NM_002074	GNB1	0	0	0	0	0	0	1	0	1	0	0	0	0	0	0	0	2	1	0	0	0	0	0	0	0	0	0	0	0	0	1	0	0	0	2	3	4	0	0	0	0	0
chr1:1735858-1749314-	chr1	1735857	1749314	hsa_circ_0009353	circBase	NM_002074	GNB1	0	1	0	0	0	1	1	0	3	0	0	1	0	0	0	2	1	3	2	0	1	0	0	0	0	12	0	0	0	0	0	0	0	0	1	7	7	0	0	0	0	0
chr1:1735858-1756938-	chr1	1735857	1756938	hsa_circ_0006869	circBase	NM_002074	GNB1	0	1	0	0	0	0	0	1	0	0	0	0	1	0	5	0	0	0	0	0	0	0	0	0	0	0	0	0	0	0	0	0	0	0	0	0	2	0	0	0	0	0
chr1:1735858-1770677-	chr1	1735857	1770677	hsa_circ_0005907	circBase	NM_002074	GNB1	0	0	0	0	0	7	2	0	0	0	0	0	0	0	0	0	0	0	1	0	0	0	0	0	0	0	0	0	11	0	0	0	0	0	0	0	1	0	0	0	0	0
chr1:1747195-1749314-	chr1	1747194	1749314	hsa_circ_0009360	circBase	NM_002074	GNB1	0	0	0	0	0	0	0	0	0	0	0	0	0	0	0	0	0	0	0	0	0	0	0	0	0	0	0	0	0	0	0	0	0	0	0	0	0	0	0	0	0	1
chr1:1747195-1756938-	chr1	1747194	1756938	hsa_circ_0000008	circBase	NM_002074	GNB1	0	2	0	0	0	0	0	0	0	0	0	0	0	0	0	0	0	0	0	0	0	0	0	0	0	0	0	0	0	0	2	0	0	0	0	0	0	0	0	0	0	0
chr1:1747195-1770677-	chr1	1747194	1770677	hsa_circ_0008702	circBase	NM_002074	GNB1	0	1	0	0	0	0	0	0	0	0	0	0	0	0	0	0	0	0	2	0	0	0	0	0	0	0	0	0	0	0	1	0	0	0	1	0	2	0	0	0	0	0
chr1:1756836-1770677-	chr1	1756835	1770677	hsa_circ_0009362	circBase	NM_002074	GNB1	0	0	0	0	0	10	0	0	1	0	4	0	0	0	0	0	0	0	0	0	0	0	0	0	0	0	0	0	0	0	0	8	0	0	0	0	0	0	0	0	0	0
chr1:1770629-1779968-	chr1	1770628	1779968		novel	NM_001282539	GNB1	0	0	0	0	0	0	0	0	0	0	0	0	0	0	0	0	0	0	1	0	0	0	0	0	0	0	0	0	0	0	0	0	0	0	0	0	2	0	0	0	0	0
chr1:2234417-2236024+	chr1	2234416	2236024	hsa_circ_0007120	circBase	NM_003036	SKI	3	0	0	1	0	0	0	0	11	0	17	3	0	0	0	0	2	0	0	0	0	0	0	0	0	0	0	0	0	0	0	7	0	0	0	1	1	0	0	0	0	5
chr1:6021854-6046387-	chr1	6021853	6046387	hsa_circ_0005719	circBase	NM_015102	NPHP4	0	0	0	0	0	0	0	0	0	0	3	0	0	0	0	2	0	0	2	0	0	0	0	0	0	0	0	0	0	0	0	0	0	0	0	0	0	0	0	0	0	0
chr1:6252990-6257816-	chr1	6252989	6257816		Zhang2014	NM_000983	RPL22	0	2	0	0	0	0	0	0	0	0	0	0	0	0	0	0	0	0	0	0	0	0	0	0	0	0	0	0	0	0	2	0	0	0	0	0	0	0	0	0	0	0
chr1:6727769-6741097-	chr1	6727768	6741097	hsa_circ_0008389	circBase	NM_018198	DNAJC11	0	0	0	0	0	0	0	0	0	6	0	0	0	0	0	0	0	0	0	0	0	0	0	0	0	0	0	0	0	0	0	0	0	0	0	0	0	0	0	0	0	0
chr1:6867043-6885270+	chr1	6867042	6885270	hsa_circ_0008737	circBase	ENST00000467404	CAMTA1	0	1	0	0	0	0	0	3	0	0	0	4	4	0	0	0	0	7	0	0	0	0	0	0	0	0	0	0	0	0	0	0	0	0	1	1	1	0	0	0	0	0
chr1:6880241-6885270+	chr1	6880240	6885270	hsa_circ_0009541	circBase	NM_015215	CAMTA1	0	0	0	0	0	0	0	0	0	0	10	0	0	0	0	0	0	0	0	0	0	0	0	0	0	0	0	0	0	0	0	0	0	0	0	3	0	0	0	0	0	0
chr1:6880241-6948959+	chr1	6880240	6948959	hsa_circ_0002975	circBase	NM_015215	CAMTA1	0	0	0	0	0	0	0	0	0	0	0	2	0	12	0	0	0	0	0	0	0	0	0	0	0	0	0	0	0	0	0	0	0	0	0	1	0	0	0	0	0	0
chr1:7837220-7838229+	chr1	7837219	7838229	hsa_circ_0006354	circBase	NM_004781	VAMP3	0	0	0	0	0	12	8	2	4	0	3	14	2	0	4	6	3	8	9	5	2	0	0	0	0	13	0	0	25	0	12	12	4	0	5	10	12	0	0	1	0	0
chr1:8037712-8045195+	chr1	8037711	8045195	hsa_circ_0002239	circBase	T002517	G000384	0	0	0	0	0	0	0	0	0	0	0	0	0	0	0	0	0	0	0	0	0	0	0	0	0	0	0	0	0	0	0	0	0	0	0	0	0	0	0	0	0	0
chr1:8555123-8568734-	chr1	8555122	8568734	hsa_circ_0009580	circBase	NM_012102	RERE	0	0	0	0	0	0	0	1	0	0	0	0	0	0	0	0	0	0	3	0	0	0	0	0	0	0	0	0	0	0	2	0	0	0	0	0	0	0	0	0	0	0
chr1:8555123-8601377-	chr1	8555122	8601377	hsa_circ_0009581	circBase	NM_012102	RERE	0	0	0	0	0	0	0	0	0	0	0	0	0	0	0	0	0	0	2	0	0	0	0	0	0	0	0	0	0	0	2	0	0	0	0	0	2	0	0	0	0	0
chr1:8555123-8617582-	chr1	8555122	8617582	hsa_circ_0006837	circBase	NM_012102	RERE	0	0	0	0	0	4	0	0	0	0	0	0	0	0	0	0	0	0	1	0	0	0	0	0	0	0	0	0	0	0	0	0	0	0	0	0	1	0	0	0	0	0
chr1:8601273-8617582-	chr1	8601272	8617582	hsa_circ_0002158	circBase	NM_012102	RERE	0	0	0	0	0	0	0	0	0	0	0	0	2	0	0	0	0	0	1	1	1	0	0	0	0	0	0	0	0	0	2	0	0	0	0	0	1	0	0	0	0	0
chr1:8601273-8674745-	chr1	8601272	8674745	hsa_circ_0008501	circBase	NM_012102	RERE	4	0	0	0	7	6	3	0	0	0	1	0	2	13	0	1	0	7	5	3	0	0	0	0	0	0	0	0	0	0	1	0	0	0	1	0	1	0	0	0	0	0
chr1:8672105-8684439-	chr1	8672104	8684439		novel	NM_012102	RERE	0	0	0	0	0	0	0	0	0	1	0	0	0	0	0	1	0	0	0	0	0	0	0	0	0	0	0	0	0	0	0	0	2	0	0	0	0	0	0	0	0	0
chr1:8674620-8684439-	chr1	8674619	8684439	hsa_circ_0009594	circBase	NM_012102	RERE	0	0	0	0	0	0	0	0	0	0	0	0	0	0	0	1	0	0	1	0	1	0	0	0	0	0	0	0	0	0	1	0	0	0	0	0	1	0	0	1	0	0
chr1:8674620-8716500-	chr1	8674619	8716500	hsa_circ_0005039	circBase	NM_012102	RERE	0	0	0	0	0	0	0	0	0	0	0	1	0	0	0	4	0	0	4	0	0	0	0	0	0	0	0	0	0	0	2	8	0	0	0	0	0	0	0	0	0	0
chr1:8716032-8716500-	chr1	8716031	8716500	hsa_circ_0114356	circBase	NM_012102	RERE	0	5	0	1	0	4	0	1	2	0	1	0	1	12	0	13	1	14	8	3	0	0	0	0	0	0	0	0	0	0	4	14	0	0	0	0	3	0	0	1	0	0
chr1:9770163-9770654+	chr1	9770162	9770654	hsa_circ_0009654	circBase	uc001aqa.2	PIK3CD	0	0	0	0	0	0	0	0	0	0	0	0	0	0	0	1	0	0	0	0	0	24	0	0	0	0	0	0	0	0	0	0	0	0	0	3	2	0	0	0	0	0
chr1:9931245-9938047-	chr1	9931244	9938047	hsa_circ_0009674	circBase	NM_020248	CTNNBIP1	0	0	0	0	0	0	0	0	0	0	0	0	0	0	0	5	2	0	4	0	0	0	0	0	0	36	0	0	0	0	0	0	0	0	0	0	6	0	0	0	0	1
chr1:9991949-9992956-	chr1	9991948	9992956	hsa_circ_0009677	circBase	NM_032368	LZIC	0	0	0	0	0	0	0	0	0	0	0	2	0	0	0	0	0	0	1	0	0	0	0	0	0	0	0	0	0	0	0	0	6	0	1	0	0	0	0	0	0	0
chr1:9991949-9994918-	chr1	9991948	9994918	hsa_circ_0000014	circBase	NM_032368	LZIC	0	6	0	3	2	11	6	1	11	0	0	7	2	9	0	2	2	2	2	1	0	0	0	0	0	21	0	0	0	0	16	0	0	0	6	5	13	0	0	1	0	0
chr1:9991949-9995685-	chr1	9991948	9995685	hsa_circ_0007803	circBase	NM_032368	LZIC	0	0	0	0	6	6	0	1	3	6	1	0	2	0	0	0	1	2	1	0	4	0	0	0	0	0	0	0	0	0	1	4	0	6	3	1	5	0	5	0	0	1
chr1:10032076-10041228+	chr1	10032075	10041228	hsa_circ_0110116	circBase	NM_022787	NMNAT1	0	0	0	0	0	0	0	0	0	0	0	0	0	0	0	1	0	0	0	0	0	0	0	0	0	0	0	0	0	0	1	0	0	0	0	0	1	0	0	4	0	0
chr1:10155519-10165802+	chr1	10155518	10165802	hsa_circ_0005199	circBase	NM_006048	UBE4B	0	0	0	0	0	0	0	0	1	0	0	3	2	0	0	0	0	0	0	0	3	0	0	0	0	0	0	0	0	0	1	0	15	0	0	0	2	0	0	0	0	0
chr1:10407819-10408791+	chr1	10407818	10408791	hsa_circ_0009711	circBase	NM_015074	KIF1B	0	0	0	0	0	0	0	0	0	0	0	1	0	0	0	0	1	0	1	0	0	0	0	0	0	0	0	0	0	0	0	0	0	0	0	0	1	0	0	1	0	1
chr1:10463128-10464336+	chr1	10463127	10464336	hsa_circ_0110291	circBase	NM_002631	PGD	0	0	0	0	0	0	0	0	0	0	0	0	0	0	0	0	0	0	0	0	0	0	0	0	0	0	0	0	0	0	0	0	0	0	0	0	0	0	0	0	3	1
chr1:10471475-10473308+	chr1	10471474	10473308	hsa_circ_0009732	circBase	NM_002631	PGD	0	0	0	0	0	0	0	0	0	0	3	0	0	0	0	2	0	0	1	0	0	0	0	0	0	0	0	0	0	3	0	3	0	0	0	1	0	0	0	0	0	0
chr1:10527247-10529395-	chr1	10527246	10529395	hsa_circ_0008936	circBase	NM_004401	DFFA	0	0	0	0	0	0	0	0	1	0	0	0	2	0	0	0	0	0	0	0	0	0	0	0	0	0	0	0	0	0	1	0	0	0	0	0	2	0	0	0	0	0
chr1:11130957-11137005-	chr1	11130956	11137005	hsa_circ_0009759	circBase	NM_002685	EXOSC10	0	0	0	0	0	0	0	0	0	0	0	0	0	0	0	0	0	0	0	0	0	0	0	0	0	0	0	0	0	0	1	0	0	0	0	1	1	0	0	0	0	0
chr1:11133991-11134383-	chr1	11133990	11134383	hsa_circ_0003467	circBase	NM_001001998	EXOSC10	0	0	0	0	0	0	0	0	0	0	0	0	0	0	0	0	0	0	2	0	0	0	0	0	0	0	0	0	0	0	1	0	0	0	0	0	0	0	0	0	0	0
chr1:11133991-11137005-	chr1	11133990	11137005	hsa_circ_0002448	circBase	NM_001001998	EXOSC10	7	0	0	0	0	0	0	0	0	0	0	0	0	0	0	1	0	0	2	0	0	0	0	0	0	0	0	0	0	0	2	0	0	0	0	0	0	0	0	0	7	0
chr1:11184555-11193254-	chr1	11184554	11193254	hsa_circ_0006576	circBase	NM_004958	MTOR	0	0	0	0	0	0	0	0	0	0	0	0	0	0	0	0	0	0	0	0	0	0	0	0	0	0	0	0	0	0	0	0	0	0	0	0	0	0	0	0	0	0
chr1:12061458-12062160+	chr1	12061457	12062160	hsa_circ_0006470	circBase	NM_014874	MFN2	0	0	0	0	0	0	0	1	0	0	0	0	0	0	0	2	0	0	3	0	0	0	0	0	0	0	0	0	0	0	0	1	0	0	0	1	0	0	0	0	0	0
chr1:12335882-12338095+	chr1	12335881	12338095	hsa_circ_0009964	circBase	NM_015378	VPS13D	0	2	0	0	0	0	0	0	0	2	5	0	1	0	0	4	0	0	2	1	0	0	27	0	0	0	0	0	0	0	1	0	0	0	3	1	12	0	0	0	0	0
chr1:12638746-12639440-	chr1	12638745	12639440	hsa_circ_0010023	circBase	NM_004753	DHRS3	0	0	0	0	0	0	0	1	0	0	0	0	2	0	0	0	0	0	0	0	0	0	0	0	0	0	0	0	0	0	0	0	0	0	0	0	0	0	0	0	0	0
chr1:14042036-14068652+	chr1	14042035	14068652	hsa_circ_0010028	circBase	NM_012231	PRDM2	0	3	11	0	0	0	0	0	1	0	0	0	0	0	0	0	0	0	0	3	0	0	0	0	0	0	0	0	0	0	0	0	0	0	0	1	1	0	0	3	0	0
chr1:14042036-14075982+	chr1	14042035	14075982	hsa_circ_0110660	circBase	NM_012231	PRDM2	0	0	0	0	0	0	0	0	0	0	0	0	0	0	0	0	0	3	0	3	0	0	0	0	0	0	0	0	0	1	0	0	8	0	0	0	4	0	1	0	0	0
chr1:14057495-14068652+	chr1	14057494	14068652	hsa_circ_0005986	circBase	NM_012231	PRDM2	0	3	8	0	0	4	4	0	0	0	0	0	0	0	0	0	0	0	2	1	0	0	18	0	0	0	0	0	0	0	0	0	0	0	0	0	0	0	0	0	0	0
chr1:14057495-14075982+	chr1	14057494	14075982	hsa_circ_0004861	circBase	NM_012231	PRDM2	0	0	0	0	0	7	0	0	0	0	0	0	0	0	0	0	0	0	0	0	0	0	0	0	0	0	0	0	0	0	0	0	0	0	0	0	0	0	0	3	0	0
chr1:14095613-14099683+	chr1	14095612	14099683	hsa_circ_0005888	circBase	ENST00000343137	PRDM2	0	0	0	0	0	0	0	2	0	0	0	0	0	0	0	0	0	0	0	0	0	0	0	0	0	0	0	0	0	0	0	0	0	0	0	0	0	2	0	2	0	2
chr1:14099573-14109326+	chr1	14099572	14109326	hsa_circ_0110664	circBase	NM_012231	PRDM2	0	3	0	0	0	0	0	1	1	0	0	0	1	0	0	0	0	0	0	0	0	0	0	0	0	0	0	0	0	0	0	0	0	0	1	2	0	0	0	0	0	0
chr1:14104913-14109326+	chr1	14104912	14109326	hsa_circ_0010029	circBase	NM_012231	PRDM2	0	2	0	0	0	0	2	0	0	6	3	0	0	0	0	0	0	0	1	1	0	0	0	0	0	0	0	0	0	2	1	26	0	12	2	3	0	0	0	2	8	0
chr1:15860732-15863309+	chr1	15860731	15863309	hsa_circ_0000018	circBase	NM_015291	DNAJC16	0	0	0	0	0	0	0	0	0	0	0	0	0	0	0	0	0	0	0	0	0	0	0	0	0	0	0	0	0	0	0	12	0	0	0	0	0	0	0	0	0	0
chr1:15860732-15874923+	chr1	15860731	15874923	hsa_circ_0009118	circBase	NM_015291	DNAJC16	0	0	0	0	0	0	0	0	0	0	0	0	0	0	0	0	0	0	0	1	0	0	0	0	0	0	0	0	0	0	0	0	0	0	0	0	1	0	10	0	0	0
chr1:15862970-15863309+	chr1	15862969	15863309	hsa_circ_0002898	circBase	NM_015291	DNAJC16	0	0	0	0	0	0	0	0	0	0	0	0	0	0	0	0	0	0	1	0	0	0	0	0	0	0	0	0	0	0	0	0	0	0	0	0	2	0	0	0	0	0
chr1:15953164-15970145+	chr1	15953163	15970145	hsa_circ_0010048	circBase	NM_032341	DDI2	0	0	0	0	0	0	1	0	0	0	0	0	0	0	0	1	0	0	0	0	0	0	0	0	0	0	0	0	0	0	0	0	0	0	0	0	0	0	0	0	0	0
chr1:15964802-15970145+	chr1	15964801	15970145	hsa_circ_0000019	circBase	NM_032341	DDI2	0	2	0	0	0	4	3	0	0	0	0	0	2	0	0	0	1	0	0	0	1	11	0	0	0	0	0	0	0	0	5	6	0	0	0	0	0	0	0	1	4	0
chr1:15964802-15978390+	chr1	15964801	15978390	hsa_circ_0000020	circBase	NM_032341	DDI2	0	0	0	0	0	0	0	0	1	0	0	0	0	0	0	1	0	0	0	0	0	0	0	0	0	0	0	0	0	0	1	0	0	0	0	0	1	0	0	0	0	0
chr1:16044388-16047883+	chr1	16044387	16047883	hsa_circ_0000021	circBase	NM_015164	PLEKHM2	0	0	0	0	0	3	0	0	0	0	3	4	4	0	0	3	1	0	2	0	0	0	0	0	22	0	0	0	0	1	0	11	0	0	2	1	6	0	0	0	0	0
chr1:16046229-16047883+	chr1	16046228	16047883	hsa_circ_0002733	circBase	NM_015164	PLEKHM2	0	0	0	0	0	0	0	0	0	0	0	0	0	0	0	0	0	0	1	0	0	0	0	0	0	0	0	0	0	0	0	0	0	0	0	0	1	0	0	0	0	0
chr1:16263658-16264501+	chr1	16263657	16264501	hsa_circ_0010117	circBase	NM_015001	SPEN	0	2	0	0	6	0	0	0	1	0	2	0	0	0	0	1	0	0	3	0	0	0	0	0	0	0	0	0	0	0	0	0	0	0	1	0	1	0	0	0	0	1
chr1:16528277-16529069-	chr1	16528276	16529069	hsa_circ_0003567	circBase	NM_153213	ARHGEF19	0	0	0	1	0	0	0	5	0	0	0	0	0	0	0	0	0	0	1	2	0	0	0	0	0	0	0	0	0	1	1	0	0	0	0	1	1	0	0	0	0	0
chr1:16632298-16641930-	chr1	16632297	16641930	hsa_circ_0010146	circBase	NM_018994	FBXO42	0	0	0	2	0	0	0	0	0	0	0	0	0	0	0	0	0	0	3	0	0	0	0	0	0	0	0	0	0	0	2	0	0	0	0	0	0	0	0	0	0	0
chr1:16891302-16893846-	chr1	16891301	16893846		novel	NM_017940	NBPF1	2	0	6	2	0	0	14	1	1	0	0	3	3	1	0	3	0	0	3	4	1	0	16	0	0	0	0	0	0	8	2	5	0	0	0	4	3	0	0	0	0	0
chr1:16902762-16907987-	chr1	16902761	16907987		novel	NM_017940	NBPF1	0	0	0	0	0	0	4	0	0	0	0	0	0	0	0	0	0	0	0	0	3	0	0	0	0	0	0	0	0	0	0	0	0	0	0	0	0	0	0	0	0	0
chr1:17349103-17350569-	chr1	17349102	17350569	hsa_circ_0111181	circBase	NM_003000	SDHB	0	0	0	0	0	0	0	0	0	0	0	0	0	0	0	0	0	2	0	0	0	0	0	0	0	0	0	0	0	0	0	0	0	0	0	0	0	0	0	0	0	0
chr1:19708313-19709838-	chr1	19708312	19709838		novel	ENST00000264202	CAPZB	0	0	0	0	0	0	0	0	0	0	0	0	2	0	0	0	1	0	0	0	0	0	0	0	0	0	0	0	0	0	3	0	0	0	0	0	0	0	0	0	0	0
chr1:21071237-21076375-	chr1	21071236	21076375	hsa_circ_0007296	circBase	uc001bdy.1	HP1BP3	2	0	0	0	0	0	0	0	0	0	0	0	0	0	0	0	0	0	0	0	0	0	0	0	0	0	0	0	0	0	0	0	0	0	0	0	0	0	0	0	0	0
chr1:21071237-21100103-	chr1	21071236	21100103	hsa_circ_0111811	circBase	uc001bdy.1	HP1BP3	0	2	0	0	0	5	0	0	0	0	0	0	0	0	0	0	0	0	0	0	0	0	0	0	0	0	0	0	0	0	0	0	0	5	0	0	0	0	0	0	0	0
chr1:21071237-21107033-	chr1	21071236	21107033	hsa_circ_0111814	circBase	uc001bdy.1	HP1BP3	0	2	0	0	0	5	0	0	0	0	0	0	0	0	0	1	0	5	3	0	0	0	0	0	0	0	0	0	0	0	0	0	0	0	0	0	1	0	0	1	0	0
chr1:21074037-21100103-	chr1	21074036	21100103	hsa_circ_0010439	circBase	NM_016287	HP1BP3	0	0	0	0	0	0	0	0	0	0	5	0	0	0	0	0	0	0	0	0	0	0	0	0	0	0	0	0	0	0	0	0	0	0	0	1	1	0	0	0	0	0
chr1:21076216-21100103-	chr1	21076215	21100103	hsa_circ_0000023	circBase	NM_016287	HP1BP3	0	1	5	0	0	14	1	0	2	11	2	0	2	0	0	1	2	1	4	3	1	0	0	0	0	0	0	0	0	0	1	0	0	0	1	2	5	0	0	0	0	0
chr1:21083659-21100103-	chr1	21083658	21100103	hsa_circ_0000024	circBase	NM_016287	HP1BP3	0	9	0	3	0	0	0	2	3	0	18	3	4	0	0	4	2	0	4	4	1	16	0	0	0	17	0	0	0	0	2	5	0	0	1	8	16	0	0	0	19	0
chr1:21083659-21103243-	chr1	21083658	21103243	hsa_circ_0004493	circBase	NM_016287	HP1BP3	0	0	0	0	0	0	0	0	0	0	0	0	0	0	0	0	0	0	0	0	1	0	0	0	0	0	0	0	0	0	0	0	0	0	0	0	0	0	0	0	0	0
chr1:21083659-21107033-	chr1	21083658	21107033	hsa_circ_0002437	circBase	NM_016287	HP1BP3	0	0	0	0	0	0	0	0	1	0	0	0	0	0	0	0	0	0	0	0	0	0	0	0	0	0	0	0	0	0	0	0	0	0	0	2	1	0	0	0	0	0
chr1:21091870-21100103-	chr1	21091869	21100103	hsa_circ_0002238	circBase	NM_016287	HP1BP3	0	0	13	0	0	0	0	1	1	0	0	0	2	0	0	0	0	0	0	0	1	0	0	0	0	0	0	0	0	0	3	0	0	0	0	0	4	0	0	5	0	0
chr1:21091870-21107033-	chr1	21091869	21107033	hsa_circ_0010445	circBase	NM_016287	HP1BP3	0	0	0	0	0	0	0	0	0	0	0	1	0	0	0	0	0	0	0	0	0	0	0	0	0	0	0	0	0	0	1	0	0	0	0	2	1	0	0	0	0	0
chr1:21097423-21100103-	chr1	21097422	21100103	hsa_circ_0005782	circBase	NM_016287	HP1BP3	0	2	0	0	0	10	0	3	9	4	0	0	3	0	0	0	0	3	4	0	1	0	0	8	0	0	0	0	0	0	4	0	0	0	1	0	2	7	0	0	0	0
chr1:21102217-21102498-	chr1	21102216	21102498	hsa_circ_0111829	circBase	ENST00000417710	HP1BP3	0	0	0	0	0	0	0	0	0	0	0	0	0	0	0	0	0	0	0	0	0	0	0	0	0	18	0	0	0	0	2	0	0	0	0	0	2	0	0	0	0	0
chr1:21167349-21191755-	chr1	21167348	21191755	hsa_circ_0010458	circBase	NM_003760	EIF4G3	0	0	0	2	0	0	0	0	1	0	0	0	0	0	0	1	0	0	2	0	2	10	0	0	0	0	0	0	0	0	0	0	6	0	0	1	2	0	0	0	0	0
chr1:21167349-21212864-	chr1	21167348	21212864	hsa_circ_0010459	circBase	NM_003760	EIF4G3	0	0	0	0	0	0	0	0	0	0	0	0	0	0	0	0	0	0	0	0	1	0	0	0	0	0	0	0	0	0	0	0	0	0	0	0	0	0	0	0	0	0
chr1:21205816-21231464-	chr1	21205815	21231464	hsa_circ_0010464	circBase	NM_003760	EIF4G3	0	0	0	0	0	0	0	0	0	0	0	0	0	0	0	1	0	0	0	0	0	0	0	0	0	0	0	0	0	0	0	0	0	0	0	0	2	0	0	0	0	0
chr1:21220010-21231464-	chr1	21220009	21231464	hsa_circ_0007214	circBase	NM_003760	EIF4G3	0	0	0	0	0	0	0	0	1	0	0	0	0	11	0	2	0	0	0	0	0	0	0	0	0	0	0	0	0	0	0	0	0	0	0	0	0	0	0	0	0	0
chr1:21220010-21268823-	chr1	21220009	21268823	hsa_circ_0010467	circBase	NM_003760	EIF4G3	0	0	0	0	0	0	3	0	0	3	0	1	5	0	0	0	0	1	2	4	1	0	0	0	0	0	0	0	0	0	0	0	0	0	0	0	2	12	4	0	0	0
chr1:21231376-21268823-	chr1	21231375	21268823	hsa_circ_0111887	circBase	NM_003760	EIF4G3	0	5	0	0	0	0	0	0	0	0	12	4	0	0	0	0	1	7	1	4	0	0	0	0	0	0	0	0	0	0	0	0	0	0	0	2	1	8	0	1	0	0
chr1:21267752-21268823-	chr1	21267751	21268823		novel	ENST00000374935	EIF4G3	0	2	0	0	0	0	0	0	0	0	0	0	0	0	0	0	0	0	0	0	0	0	0	0	0	0	0	0	0	0	0	0	0	0	1	1	0	0	0	0	0	0
chr1:21267984-21268823-	chr1	21267983	21268823	hsa_circ_0010474	circBase	NM_003760	EIF4G3	0	0	0	0	0	0	1	0	1	0	0	1	0	0	0	1	0	0	0	0	0	0	0	0	0	0	0	0	0	0	0	0	0	0	0	1	0	11	0	0	0	0
chr1:21267984-21276601-	chr1	21267983	21276601		novel	NM_001198801	EIF4G3	0	0	0	0	0	0	0	0	0	0	0	0	0	0	0	0	0	0	0	0	0	0	0	0	0	0	0	0	0	0	1	0	0	0	0	0	0	0	0	0	0	0
chr1:21267984-21307720-	chr1	21267983	21307720	hsa_circ_0111897	circBase	NM_003760	EIF4G3	0	0	0	0	0	0	1	0	0	0	0	0	0	0	0	0	0	0	0	0	0	0	0	0	0	0	0	0	0	0	0	0	0	0	1	0	0	0	0	0	0	0
chr1:21295967-21307720-	chr1	21295966	21307720	hsa_circ_0000025	circBase	NM_003760	EIF4G3	0	0	0	0	0	0	0	0	1	0	0	0	0	0	0	0	0	0	0	0	0	0	0	0	0	0	0	0	0	0	0	0	0	0	0	0	0	0	0	3	0	0
chr1:21295967-21329301-	chr1	21295966	21329301	hsa_circ_0005604	circBase	NM_003760	EIF4G3	0	0	0	0	0	0	0	0	2	0	0	1	0	0	0	0	0	0	2	0	0	0	0	0	0	0	0	0	0	0	2	0	0	0	2	0	0	0	0	0	0	0
chr1:21295967-21377487-	chr1	21295966	21377487		novel	NM_003760	EIF4G3	0	0	0	0	0	0	0	0	0	0	1	0	0	0	0	0	0	0	0	0	0	0	0	0	0	0	0	0	0	0	0	0	0	0	0	0	0	0	0	0	0	0
chr1:21327692-21329301-	chr1	21327691	21329301	hsa_circ_0008071	circBase	ENST00000411888	EIF4G3	0	2	0	0	0	0	0	0	1	0	0	3	0	0	0	0	0	0	0	0	0	0	0	0	0	0	0	0	0	0	0	0	0	0	0	0	0	4	0	0	0	0
chr1:21377359-21415706-	chr1	21377358	21415706	hsa_circ_0005075	circBase	NM_001198801	EIF4G3	0	4	0	0	0	0	0	0	0	0	0	0	0	0	0	0	0	0	0	0	0	0	0	0	0	0	0	0	0	0	1	0	0	0	0	0	0	0	0	0	0	0
chr1:21377359-21437876-	chr1	21377358	21437876	hsa_circ_0000026	circBase	NM_003760	EIF4G3	0	0	0	0	0	0	0	0	0	0	0	2	0	0	0	0	1	0	0	0	0	0	0	0	0	0	0	0	0	0	0	0	0	0	0	1	2	0	0	0	0	0
chr1:21415631-21437876-	chr1	21415630	21437876	hsa_circ_0005735	circBase	NM_001198803	EIF4G3	0	0	0	0	0	0	0	0	0	0	0	0	0	0	0	0	0	0	0	0	0	0	0	0	0	0	0	0	0	3	2	0	0	0	0	1	0	0	0	0	0	0
chr1:21599192-21616649-	chr1	21599191	21616649	hsa_circ_0002402	circBase	NM_001397	ECE1	0	0	0	0	0	0	0	0	0	0	0	0	0	0	0	0	0	0	0	0	0	0	0	0	0	0	0	0	0	0	1	0	0	0	0	0	0	0	0	0	0	0
chr1:22007301-22021714-	chr1	22007300	22021714	hsa_circ_0010523	circBase	NM_032236	USP48	0	0	0	0	0	0	0	0	0	0	0	0	0	0	0	0	0	0	0	0	1	0	0	0	0	0	0	0	0	0	0	0	0	0	0	0	0	0	0	0	0	0
chr1:22041882-22048257-	chr1	22041881	22048257	hsa_circ_0000028	circBase	NM_032236	USP48	0	0	0	0	0	0	0	0	2	0	0	3	0	0	0	0	0	0	0	0	1	0	0	0	0	0	0	0	0	0	0	0	0	0	0	0	0	0	0	0	0	0
chr1:22041882-22050588-	chr1	22041881	22050588	hsa_circ_0112054	circBase	NM_032236	USP48	0	0	0	0	0	0	0	0	0	0	0	0	0	16	0	0	0	0	0	0	0	0	0	0	0	0	0	0	0	0	1	0	0	0	1	0	0	0	0	1	0	1
chr1:22047529-22048257-	chr1	22047528	22048257	hsa_circ_0004808	circBase	NM_032236	USP48	0	0	0	0	0	0	0	0	1	0	0	2	5	0	0	0	0	0	0	0	0	0	0	0	0	0	0	0	0	0	0	0	0	0	4	0	4	0	0	0	0	0
chr1:22073560-22084276-	chr1	22073559	22084276	hsa_circ_0010539	circBase	NM_032236	USP48	0	0	0	0	0	0	0	0	0	0	0	1	0	0	0	0	0	0	1	0	0	0	0	0	0	0	0	0	0	0	0	0	0	0	0	0	0	4	0	1	0	0
chr1:22074631-22078108-	chr1	22074630	22078108	hsa_circ_0002166	circBase	NM_032236	USP48	0	0	0	0	0	0	0	0	1	0	0	2	0	0	0	0	0	0	1	0	0	0	0	0	0	0	0	0	0	0	0	0	0	0	0	1	0	0	0	3	0	0
chr1:22074631-22079612-	chr1	22074630	22079612	hsa_circ_0000029	circBase	NM_032236	USP48	0	0	0	0	0	0	0	0	0	0	0	0	6	0	0	0	0	0	0	0	4	0	0	0	0	0	0	0	0	0	1	0	0	0	0	0	0	0	0	0	0	0
chr1:22404922-22413359+	chr1	22404921	22413359	hsa_circ_0005576	circBase	NM_001791	CDC42	0	0	0	0	0	0	0	0	0	8	0	1	6	0	0	0	2	0	0	0	0	0	0	0	0	0	0	0	0	0	0	0	0	0	0	0	3	3	0	0	0	0
chr1:22816373-22818026+	chr1	22816372	22818026	hsa_circ_0007418	circBase	NM_014870	ZBTB40	0	0	0	0	0	0	0	0	0	0	0	0	5	0	0	1	0	0	1	0	0	0	0	0	0	0	0	0	0	3	2	0	0	0	0	0	2	0	0	0	0	0
chr1:23356936-23377013+	chr1	23356935	23377013	hsa_circ_0112432	circBase	NM_015013	KDM1A	0	0	0	0	0	0	0	0	0	0	0	0	0	0	0	2	0	5	0	0	0	0	0	0	0	0	0	0	0	0	0	0	0	0	0	0	0	0	0	0	0	0
chr1:23356962-23366927+	chr1	23356961	23366927	hsa_circ_0112433	circBase	NM_015013	KDM1A	0	0	0	0	0	0	0	0	0	0	4	0	0	0	0	0	0	0	0	7	0	0	0	0	0	0	0	0	0	0	0	0	0	0	0	0	0	0	0	0	0	0
chr1:23356962-23370979+	chr1	23356961	23370979	hsa_circ_0112434	circBase	NM_001009999	KDM1A	0	9	0	0	0	6	3	0	1	0	0	0	0	0	0	0	0	0	0	0	0	0	0	0	0	0	0	0	0	0	0	11	0	0	0	0	0	0	0	0	0	0
chr1:23356962-23377013+	chr1	23356961	23377013	hsa_circ_0009061	circBase	NM_015013	KDM1A	0	21	16	0	0	13	8	1	1	4	2	0	11	9	0	11	0	24	15	15	0	0	49	0	0	0	0	0	0	0	11	6	0	0	0	2	19	0	0	1	26	0
chr1:23356962-23385660+	chr1	23356961	23385660	hsa_circ_0007822	circBase	NM_015013	KDM1A	0	1	0	0	0	11	0	1	0	0	0	0	0	0	0	3	0	8	0	0	0	0	0	0	0	0	0	0	0	0	2	0	0	0	0	0	7	0	0	1	7	0
chr1:23376880-23384058+	chr1	23376879	23384058	hsa_circ_0010808	circBase	NM_015013	KDM1A	0	0	0	0	0	0	0	0	0	0	0	0	0	0	0	0	0	0	1	0	0	0	0	0	0	0	0	0	0	0	0	0	0	0	0	0	0	0	0	0	0	0
chr1:23376880-23385660+	chr1	23376879	23385660	hsa_circ_0003889	circBase	NM_015013	KDM1A	0	0	0	0	0	1	0	0	1	0	0	0	2	0	0	2	0	0	3	1	0	0	0	0	0	0	0	0	0	0	1	0	0	0	0	0	1	0	0	1	0	0
chr1:23381562-23384058+	chr1	23381561	23384058	hsa_circ_0010815	circBase	NM_015013	KDM1A	0	0	0	0	0	0	0	0	0	0	0	0	1	0	0	0	0	0	0	0	0	0	0	0	0	0	0	0	0	0	0	0	0	0	0	0	0	0	0	0	0	0
chr1:23381562-23395644+	chr1	23381561	23395644	hsa_circ_0003685	circBase	NM_015013	KDM1A	0	0	0	0	0	0	0	0	0	0	0	0	0	0	0	0	0	0	0	0	0	0	0	0	0	0	0	0	0	0	1	0	0	0	0	0	1	0	0	0	0	0
chr1:23397718-23398690+	chr1	23397717	23398690	hsa_circ_0010835	circBase	NM_015013	KDM1A	0	4	9	0	0	6	2	0	1	0	10	0	0	0	0	2	0	0	1	0	0	0	0	0	0	0	0	0	0	0	1	17	0	0	1	0	1	0	0	2	0	0
chr1:24137226-24147083-	chr1	24137225	24147083	hsa_circ_0010900	circBase	NM_000191	HMGCL	0	0	0	0	0	0	0	0	0	0	0	0	2	0	0	0	0	0	1	0	0	0	0	0	0	0	0	0	0	0	2	0	0	0	0	0	0	0	0	0	0	0
chr1:24140680-24147083-	chr1	24140679	24147083	hsa_circ_0003757	circBase	NM_000191	HMGCL	0	0	0	0	0	0	0	0	0	0	0	0	3	0	0	1	2	0	0	1	0	0	0	0	0	0	0	0	0	0	1	0	0	0	0	1	5	0	0	0	0	0
chr1:24143165-24147083-	chr1	24143164	24147083	hsa_circ_0010902	circBase	NM_000191	HMGCL	0	0	0	0	0	0	0	0	0	9	0	0	0	0	0	0	0	0	0	0	0	0	0	0	0	0	0	0	0	0	0	0	0	0	0	1	1	0	0	0	0	0
chr1:24766662-24771734+	chr1	24766661	24771734	hsa_circ_0010909	circBase	NM_020448	NIPAL3	0	0	0	0	0	0	0	0	0	0	0	0	0	0	0	0	0	0	1	0	0	0	0	0	0	0	0	0	0	0	1	0	0	0	0	0	0	0	0	0	0	0
chr1:24840804-24841057+	chr1	24840803	24841057	hsa_circ_0003553	circBase	NM_013441	RCAN3	0	14	0	0	0	3	0	1	3	4	12	0	2	0	0	2	1	0	1	1	0	0	0	0	0	0	0	0	0	0	5	0	0	0	0	0	4	8	2	0	5	0
chr1:24857708-24859744+	chr1	24857707	24859744	hsa_circ_0004802	circBase	NM_013441	RCAN3	0	0	0	0	0	0	0	0	0	0	0	0	0	0	0	0	0	0	0	0	0	0	0	0	0	0	0	0	0	0	3	0	0	0	0	0	2	0	0	0	0	0
chr1:24993306-24996806+	chr1	24993305	24996806		novel	NM_005839	SRRM1	0	0	0	0	3	0	3	0	0	0	2	0	0	0	0	2	0	0	0	2	0	6	0	0	0	0	0	0	8	0	0	0	0	0	0	0	0	0	0	0	0	0
chr1:25553933-25554726-	chr1	25553932	25554726	hsa_circ_0112897	circBase	NM_015484	SYF2	0	0	0	0	0	0	0	0	1	0	0	0	0	0	0	0	0	0	0	0	0	0	0	0	0	0	0	0	0	0	0	0	0	0	0	1	0	0	0	0	0	0
chr1:25666965-25669564+	chr1	25666964	25669564	hsa_circ_0000032	circBase	NM_014313	TMEM50A	0	2	0	0	0	2	0	1	1	0	3	0	1	0	0	6	0	0	1	0	0	0	0	0	0	0	0	0	0	0	1	0	1	5	0	3	9	9	0	0	0	0
chr1:25666965-25678184+	chr1	25666964	25678184	hsa_circ_0007054	circBase	NM_014313	TMEM50A	3	4	0	0	0	0	1	0	0	1	0	0	0	12	0	1	0	0	4	3	6	0	0	0	0	0	0	0	0	0	0	0	0	0	1	1	2	0	7	0	0	1
chr1:25666965-25679465+	chr1	25666964	25679465	hsa_circ_0010927	circBase	NM_014313	TMEM50A	0	0	0	0	0	0	0	0	0	0	0	0	0	0	0	0	1	0	0	0	0	0	0	0	0	0	0	0	0	0	0	0	0	0	0	0	0	0	0	0	12	0
chr1:25666965-25683344+	chr1	25666964	25683344	hsa_circ_0112900	circBase	NM_014313	TMEM50A	0	0	0	0	0	0	0	0	1	0	3	0	0	0	0	0	0	0	1	0	0	0	0	0	0	0	0	0	0	0	0	0	0	0	0	0	0	0	0	0	0	0
chr1:25773253-25783322+	chr1	25773252	25783322	hsa_circ_0112904	circBase	NM_018202	TMEM57	0	0	0	0	0	0	0	0	0	0	0	1	0	0	0	0	0	0	3	0	0	0	0	0	0	0	0	0	0	0	0	0	0	0	0	0	0	0	0	0	0	0
chr1:26581662-26582356+	chr1	26581661	26582356	hsa_circ_0002135	circBase	NM_001281517	CEP85	0	0	0	0	0	0	0	0	0	0	0	0	0	0	0	0	0	0	1	1	0	0	0	0	0	0	0	0	0	0	1	0	0	0	0	0	2	0	0	0	0	0
chr1:26581662-26586293+	chr1	26581661	26586293	hsa_circ_0002868	circBase	NM_001281517	CEP85	0	0	0	0	0	0	0	0	0	0	0	0	0	0	0	0	0	0	2	0	1	0	0	0	0	0	0	0	0	0	1	0	0	0	0	0	0	0	0	0	0	0
chr1:26584088-26586293+	chr1	26584087	26586293	hsa_circ_0000033	circBase	NM_001281517	CEP85	0	2	0	0	0	0	0	0	2	0	0	0	1	0	0	1	0	5	5	1	0	0	0	6	0	0	0	0	0	0	0	0	0	0	0	0	4	0	0	0	0	2
chr1:26594974-26596105+	chr1	26594973	26596105	hsa_circ_0112926	circBase	NM_001281517	CEP85	0	2	0	0	0	0	0	0	0	0	0	0	1	0	0	2	0	0	1	0	0	0	0	0	0	0	0	0	16	0	2	0	0	0	0	0	1	0	0	0	0	0
chr1:26772807-26774151+	chr1	26772806	26774151	hsa_circ_0000034	circBase	NM_024887	DHDDS	0	0	0	0	0	0	0	1	0	0	0	0	1	0	0	0	0	0	0	0	0	0	0	0	0	0	0	0	0	0	0	0	0	0	1	0	0	0	0	0	0	0
chr1:26780100-26789924-	chr1	26780099	26789924		novel	NR_125952	LOC101928324	0	0	0	0	0	2	0	0	0	0	0	0	0	0	0	0	0	0	0	0	0	0	0	0	0	0	0	0	0	0	0	0	0	0	0	0	2	0	0	0	0	0
chr1:26783658-26789924-	chr1	26783657	26789924		novel	NR_125952	LOC101928324	0	1	0	0	0	0	0	0	0	1	4	1	3	0	0	0	0	0	0	0	0	0	0	0	0	0	0	0	0	0	0	0	0	0	0	0	2	0	0	0	0	0
chr1:27056142-27059283+	chr1	27056141	27059283	hsa_circ_0008494	circBase	NM_006015	ARID1A	6	9	0	0	0	6	2	1	1	0	3	1	12	0	7	16	0	20	33	12	10	0	0	3	0	0	0	0	0	3	28	8	24	5	6	17	71	8	8	5	12	1
chr1:27087347-27089776+	chr1	27087346	27089776	hsa_circ_0006913	circBase	NM_006015	ARID1A	0	0	0	0	0	0	0	0	0	0	0	0	0	0	0	0	0	0	0	0	0	0	0	0	0	0	0	0	0	0	1	0	0	0	0	0	0	18	0	0	0	0
chr1:27107262-27107415+	chr1	27107261	27107415		novel	NM_006015	ARID1A	0	2	0	0	0	1	0	0	0	0	0	0	0	0	0	0	1	0	0	0	0	0	0	0	0	0	0	0	0	0	0	0	0	0	0	0	0	0	0	0	0	0
chr1:27269151-27269556+	chr1	27269150	27269556	hsa_circ_0005087	circBase	NM_006600	NUDC	0	0	7	0	0	0	0	0	7	0	19	1	3	8	0	6	0	0	5	0	0	7	0	0	0	0	0	0	0	3	0	20	0	0	0	3	0	0	0	0	0	0
chr1:27432376-27436268-	chr1	27432375	27436268	hsa_circ_0007283	circBase	NM_003047	SLC9A1	0	0	0	0	0	0	0	0	0	0	0	2	0	0	0	0	0	0	3	0	0	0	0	0	0	0	0	0	0	0	0	0	0	0	0	3	5	0	0	0	0	0
chr1:27741327-27755443-	chr1	27741326	27755443	hsa_circ_0011075	circBase	NM_006990	WASF2	0	0	0	0	0	0	0	0	0	0	0	0	0	0	0	0	0	0	2	0	0	0	0	0	0	0	0	0	0	0	1	0	0	0	0	0	0	0	0	0	0	0
chr1:28116073-28120143+	chr1	28116072	28120143	hsa_circ_0008126	circBase	NM_177424	STX12	0	0	0	0	0	9	0	1	3	0	8	3	1	1	0	1	4	0	5	1	1	0	0	0	0	13	0	0	0	0	1	2	0	0	1	3	0	0	0	0	20	0
chr1:28337458-28343750-	chr1	28337457	28343750	hsa_circ_0011115	circBase	NM_001990	EYA3	0	0	0	0	0	7	0	0	0	0	0	1	0	0	0	0	0	0	0	0	0	0	0	0	0	0	0	0	0	0	1	0	0	0	0	0	1	0	0	0	0	0
chr1:28362055-28374937-	chr1	28362054	28374937	hsa_circ_0008057	circBase	NM_001990	EYA3	0	0	0	0	0	0	2	0	1	0	0	0	0	0	0	0	0	0	0	0	0	0	0	0	0	0	0	0	0	0	0	0	0	0	0	0	0	0	0	0	0	1
chr1:28362055-28384605-	chr1	28362054	28384605	hsa_circ_0007895	circBase	NM_001990	EYA3	0	0	0	0	0	0	1	0	3	0	0	0	0	0	0	0	0	0	0	0	0	0	0	0	0	0	0	0	0	0	0	0	0	0	0	0	0	0	0	0	0	0
chr1:28422440-28422819-	chr1	28422439	28422819		novel	ENST00000436160	SPCS2P4	0	0	0	0	0	0	0	0	0	0	0	0	0	0	0	0	0	0	0	0	0	0	0	0	0	0	0	0	0	0	0	0	0	0	0	0	1	0	0	0	0	0
chr1:28785596-28793046+	chr1	28785595	28793046	hsa_circ_0005406	circBase	NM_023923	PHACTR4	0	0	0	0	0	0	0	0	1	0	0	5	4	0	0	2	0	0	0	0	0	0	0	0	0	0	0	0	0	0	3	0	0	0	0	1	3	0	0	0	0	0
chr1:28800066-28800663+	chr1	28800065	28800663	hsa_circ_0002909	circBase	NM_023923	PHACTR4	0	6	10	0	0	13	2	1	0	10	0	2	4	0	0	3	0	0	4	3	0	0	0	0	0	0	0	0	15	0	6	0	0	0	1	1	7	0	0	0	0	0
chr1:28800066-28802803+	chr1	28800065	28802803	hsa_circ_0000038	circBase	NM_023923	PHACTR4	0	5	11	0	0	27	5	0	0	6	9	0	3	6	0	8	0	7	2	3	0	0	0	0	0	0	0	0	0	0	1	0	0	0	0	0	3	0	12	2	0	0
chr1:28800066-28807116+	chr1	28800065	28807116	hsa_circ_0011137	circBase	NM_023923	PHACTR4	0	0	0	0	0	0	0	0	1	2	0	0	3	0	0	3	0	0	4	0	0	0	0	0	0	0	0	0	0	0	2	0	0	0	0	1	3	0	0	0	0	0
chr1:28802624-28807116+	chr1	28802623	28807116	hsa_circ_0112971	circBase	NM_023923	PHACTR4	0	0	0	0	0	0	0	0	0	0	0	0	0	0	0	0	0	0	0	0	0	0	0	0	0	0	0	0	0	0	0	0	0	0	0	0	1	0	0	0	0	0
chr1:28944465-28948677-	chr1	28944464	28948677	hsa_circ_0011162	circBase	NM_005644	TAF12	0	4	0	0	0	2	0	0	0	0	0	0	0	0	0	0	0	0	0	0	0	0	0	0	0	0	0	0	0	0	0	0	0	0	0	0	3	0	0	0	0	0
chr1:29010095-29018221+	chr1	29010094	29018221	hsa_circ_0112984	circBase	NM_006582	GMEB1	0	3	0	0	0	0	0	0	0	0	0	0	0	13	0	0	0	0	0	0	0	0	0	0	0	0	0	0	0	0	1	0	0	0	0	0	0	0	0	0	0	0
chr1:29010095-29023596+	chr1	29010094	29023596	hsa_circ_0011163	circBase	NM_006582	GMEB1	0	0	0	0	0	0	0	0	0	8	0	2	0	0	0	1	2	0	1	0	0	0	0	0	0	0	0	0	0	0	2	0	6	0	0	1	2	0	0	0	0	0
chr1:29010095-29030841+	chr1	29010094	29030841	hsa_circ_0112985	circBase	NM_006582	GMEB1	0	1	0	0	0	0	0	0	0	0	0	0	0	0	0	2	0	0	0	0	0	0	0	0	0	0	0	0	0	0	0	0	0	0	0	0	0	0	0	1	0	0
chr1:29028950-29030841+	chr1	29028949	29030841		novel	NM_006582	GMEB1	0	0	0	0	11	0	0	0	0	0	0	0	0	0	0	0	0	0	0	0	0	0	0	0	0	0	0	0	0	4	0	0	0	0	0	0	1	0	0	0	0	0
chr1:29068915-29070498+	chr1	29068914	29070498	hsa_circ_0000039	circBase	NM_016258	YTHDF2	0	0	0	0	0	5	0	0	0	11	0	4	1	0	0	1	0	9	4	0	3	0	0	0	0	0	0	0	0	0	0	0	19	0	0	0	4	13	0	0	0	0
chr1:29313943-29314417+	chr1	29313942	29314417	hsa_circ_0011167	circBase	NM_203342	EPB41	0	0	0	0	0	0	0	0	2	0	0	0	0	0	0	0	0	0	0	0	0	0	0	0	0	0	0	0	0	0	3	0	0	0	0	0	3	0	0	0	0	0
chr1:29313943-29323831+	chr1	29313942	29323831	hsa_circ_0011168	circBase	NM_203342	EPB41	0	0	0	0	0	0	0	0	0	0	0	0	0	0	0	4	0	0	0	0	0	0	0	0	0	0	0	0	0	0	0	0	0	0	0	1	2	0	0	2	0	0
chr1:29319842-29344954+	chr1	29319841	29344954	hsa_circ_0000041	circBase	NM_004437	EPB41	0	0	0	0	0	0	0	0	0	0	0	0	0	0	0	0	0	0	0	0	0	0	0	0	0	0	0	0	0	0	2	0	0	0	0	0	0	0	0	1	0	0
chr1:29338377-29344954+	chr1	29338376	29344954	hsa_circ_0113003	circBase	NM_004437	EPB41	0	0	0	0	0	0	0	0	0	0	0	0	0	0	0	0	0	0	0	0	0	0	0	0	0	0	0	0	0	0	0	0	0	0	0	0	0	0	0	0	0	0
chr1:29362338-29365938+	chr1	29362337	29365938	hsa_circ_0000042	circBase	NM_004437	EPB41	0	0	0	0	0	0	0	0	0	0	0	0	0	0	0	0	1	0	1	0	2	0	0	0	0	0	0	0	0	0	1	0	0	0	0	0	1	0	0	0	0	0
chr1:29362338-29379824+	chr1	29362337	29379824	hsa_circ_0011173	circBase	NM_004437	EPB41	0	0	0	0	0	0	0	0	0	0	0	0	0	0	0	0	0	0	0	0	0	0	0	0	0	0	0	0	0	0	2	0	0	0	0	1	0	0	0	2	0	0
chr1:29362338-29391670+	chr1	29362337	29391670	hsa_circ_0011174	circBase	NM_004437	EPB41	0	0	0	0	0	0	0	0	0	0	0	0	0	0	0	0	0	0	0	0	2	0	0	0	0	0	0	0	0	0	0	0	0	0	0	0	0	0	0	1	0	0
chr1:29474592-29481422-	chr1	29474591	29481422	hsa_circ_0113013	circBase	NM_005626	SRSF4	0	0	0	0	0	0	0	0	0	0	1	1	0	5	0	2	0	0	1	0	0	0	0	0	0	0	0	0	0	0	0	5	0	0	0	3	3	0	0	0	0	0
chr1:29481208-29481422-	chr1	29481207	29481422	hsa_circ_0006602	circBase	NM_005626	SRSF4	0	11	0	2	0	43	0	7	5	4	60	0	6	9	0	14	1	3	3	4	0	0	48	0	0	0	0	0	0	3	10	24	0	0	0	3	7	0	0	3	23	0
chr1:29542517-29543197-	chr1	29542516	29543197	hsa_circ_0011190	circBase	uc010ofz.1	MECR	0	0	0	0	0	0	0	1	0	0	0	0	0	0	0	0	0	0	0	3	0	0	0	0	0	0	0	0	0	0	0	0	0	0	0	0	0	0	0	0	0	0
chr1:31413998-31414970-	chr1	31413997	31414970	hsa_circ_0011218	circBase	NM_014676	PUM1	0	0	0	0	0	0	0	0	0	0	0	0	0	0	0	0	0	0	0	0	6	0	0	0	0	0	0	0	0	0	0	0	0	0	0	3	0	0	9	1	0	0
chr1:31437521-31454252-	chr1	31437520	31454252	hsa_circ_0011240	circBase	NM_014676	PUM1	0	0	0	0	0	0	0	0	1	0	0	1	0	0	0	0	0	0	0	0	0	0	0	0	0	0	0	0	0	0	1	0	0	0	0	0	0	0	0	0	0	0
chr1:31465237-31468067-	chr1	31465236	31468067	hsa_circ_0000043	circBase	NM_014676	PUM1	0	6	0	0	0	2	0	0	2	0	0	0	0	0	0	2	0	0	4	2	0	0	0	0	0	0	0	0	0	0	4	0	0	0	0	3	4	0	0	4	4	0
chr1:31465237-31479949-	chr1	31465236	31479949	hsa_circ_0000044	circBase	NM_014676	PUM1	0	2	0	0	0	0	0	0	0	0	0	0	1	0	0	0	0	0	2	0	0	0	0	0	0	0	0	0	0	0	0	0	0	0	0	0	1	0	0	0	0	0
chr1:31478700-31479949-	chr1	31478699	31479949	hsa_circ_0004949	circBase	NM_014676	PUM1	0	0	0	0	0	0	0	0	0	0	0	0	0	0	0	0	0	0	1	0	0	0	0	0	0	0	0	0	0	0	0	0	0	0	0	0	0	0	0	0	0	0
chr1:31740718-31764853-	chr1	31740717	31764853	hsa_circ_0011264	circBase	NM_004814	SNRNP40	0	0	0	0	0	0	0	0	2	0	0	0	0	0	0	0	0	0	0	0	0	0	0	0	0	0	0	0	0	0	1	0	0	0	0	1	0	0	0	0	0	0
chr1:31810022-31811895+	chr1	31810021	31811895	hsa_circ_0009057	circBase	NM_016505	ZCCHC17	0	0	0	0	0	6	0	0	0	0	0	0	4	0	0	0	0	0	0	0	0	0	0	0	0	0	0	0	0	0	0	0	0	0	0	0	1	0	0	0	0	0
chr1:31810022-31821821+	chr1	31810021	31821821	hsa_circ_0007249	circBase	NM_016505	ZCCHC17	0	0	0	0	4	0	0	0	0	0	0	0	0	0	0	0	0	0	6	0	0	0	0	0	0	0	0	0	0	0	0	18	0	2	0	0	1	0	0	0	0	0
chr1:32375639-32385259-	chr1	32375638	32385259	hsa_circ_0011335	circBase	NM_080391	PTP4A2	0	0	0	0	0	0	0	0	0	0	0	0	0	0	0	0	0	0	0	0	0	0	0	6	0	0	0	2	0	0	0	0	0	0	0	0	1	0	0	0	6	0
chr1:32377297-32385259-	chr1	32377296	32385259	hsa_circ_0004893	circBase	NM_080391	PTP4A2	0	0	0	0	7	0	0	0	0	0	0	1	0	0	0	0	0	0	0	0	0	0	0	0	0	0	0	0	0	0	0	0	0	0	0	0	2	0	0	0	0	0
chr1:32381492-32385259-	chr1	32381491	32385259	hsa_circ_0005067	circBase	ENST00000602889	RP11-84A19.4	0	1	0	0	0	0	0	0	0	0	0	1	0	0	0	0	0	0	2	0	0	0	0	0	0	0	0	0	0	0	0	0	0	0	0	0	1	0	0	0	0	0
chr1:32381496-32385259-	chr1	32381495	32385259	hsa_circ_0007364	circBase	NM_080391	PTP4A2	0	3	0	0	2	1	0	1	4	10	1	3	16	0	0	9	0	14	5	1	10	24	10	0	0	18	28	0	3	0	8	0	14	3	1	11	47	14	9	0	0	1
chr1:32495899-32498935+	chr1	32495898	32498935	hsa_circ_0007777	circBase	NM_006559	KHDRBS1	0	4	0	0	0	0	2	0	3	0	0	0	0	0	0	6	0	0	3	4	1	0	0	0	0	0	30	0	0	0	0	15	0	0	0	1	0	0	0	0	0	0
chr1:32495899-32504220+	chr1	32495898	32504220	hsa_circ_0003446	circBase	NM_006559	KHDRBS1	0	0	0	0	0	0	0	0	0	0	0	0	0	0	0	1	0	0	0	0	0	0	0	0	0	0	0	0	0	0	1	0	0	0	0	0	0	0	0	0	0	0
chr1:32502511-32504220+	chr1	32502510	32504220	hsa_circ_0007231	circBase	NM_006559	KHDRBS1	0	0	0	0	0	0	0	0	0	0	2	0	5	0	0	0	0	0	0	0	0	0	0	0	0	0	0	0	0	0	0	0	0	0	0	0	0	0	0	0	0	0
chr1:32653555-32655850+	chr1	32653554	32655850	hsa_circ_0003238	circBase	NM_175852	TXLNA	0	0	0	0	0	0	0	0	4	0	0	0	0	0	0	0	0	0	0	0	0	0	0	0	0	0	0	0	0	0	0	0	0	0	0	1	0	0	0	0	0	0
chr1:32694100-32694809+	chr1	32694099	32694809	hsa_circ_0004240	circBase	NM_003757	EIF3I	0	0	0	0	0	0	0	0	0	0	2	0	0	0	0	0	0	0	0	0	0	0	0	0	0	0	0	0	0	0	0	0	0	0	0	0	1	0	0	0	0	0
chr1:32745272-32745811+	chr1	32745271	32745811	hsa_circ_0011399	circBase	NM_001042771	LCK	0	0	0	0	0	0	0	0	0	0	0	0	0	0	0	0	0	0	1	0	0	0	0	0	0	0	0	0	0	0	0	0	0	0	0	1	1	0	0	0	0	1
chr1:33058532-33059355+	chr1	33058531	33059355	hsa_circ_0011422	circBase	NM_001291496	ZBTB8A	0	0	0	0	0	0	0	1	0	0	0	0	0	0	0	0	0	0	2	0	0	0	0	0	0	8	0	0	0	0	3	0	0	0	0	0	3	0	0	0	0	0
chr1:33093109-33100393-	chr1	33093108	33100393	hsa_circ_0011424	circBase	NM_178547	ZBTB8OS	0	0	0	0	0	0	0	0	1	0	0	0	0	0	0	1	0	0	0	0	4	0	0	0	0	0	0	0	0	0	2	0	0	0	0	0	1	0	0	0	0	0
chr1:33097428-33099711-	chr1	33097427	33099711	hsa_circ_0113063	circBase	NM_001308138	ZBTB8OS	0	0	0	0	0	0	0	0	0	0	0	0	0	0	0	0	0	0	0	2	3	0	0	0	0	0	0	0	0	0	0	0	0	0	0	0	0	0	0	0	0	0
chr1:33097428-33100393-	chr1	33097427	33100393	hsa_circ_0113064	circBase	NM_178547	ZBTB8OS	0	0	0	0	0	0	0	0	0	0	0	0	0	0	0	2	0	0	0	4	1	0	0	0	0	0	0	0	0	0	0	0	0	0	0	1	5	0	0	0	0	0
chr1:33099246-33099711-	chr1	33099245	33099711	hsa_circ_0113065	circBase	NM_001308138	ZBTB8OS	0	0	0	0	0	0	0	0	0	1	0	0	2	0	0	0	0	0	0	0	0	0	0	0	0	0	0	0	0	0	0	0	0	0	0	0	1	0	0	0	2	0
chr1:33133826-33138502+	chr1	33133825	33138502	hsa_circ_0008672	circBase	NM_005610	RBBP4	0	0	0	0	0	0	0	0	0	0	0	0	0	0	0	0	0	0	0	0	2	0	0	0	0	0	0	0	0	0	2	0	0	0	0	0	0	0	0	0	0	0
chr1:33276192-33276658-	chr1	33276191	33276658	hsa_circ_0113072	circBase	NM_003680	YARS	0	0	0	0	0	0	0	1	0	0	0	0	0	0	0	0	0	0	0	0	0	0	0	0	0	0	0	0	0	0	0	0	0	0	0	0	1	0	0	0	0	0
chr1:33311303-33318767+	chr1	33311302	33318767		Guojunjie2014	NM_022753	S100PBP	0	0	0	0	0	0	0	0	0	0	0	0	0	0	0	0	0	0	0	0	0	0	0	0	0	0	0	0	0	0	0	0	0	0	0	0	0	0	0	0	9	0
chr1:33407853-33415375-	chr1	33407852	33415375	hsa_circ_0004013	circBase	NM_153341	RNF19B	0	0	0	0	0	0	0	0	2	0	0	0	0	0	0	0	0	0	0	0	0	0	0	0	0	0	0	0	0	0	0	0	0	0	0	0	0	0	0	0	0	0
chr1:33413823-33415375-	chr1	33413822	33415375	hsa_circ_0000048	circBase	NM_153341	RNF19B	0	1	0	0	0	0	0	0	5	3	0	0	1	0	0	3	1	8	10	0	3	18	0	7	0	0	0	0	0	0	5	0	0	0	8	1	9	9	0	0	0	0
chr1:33741701-33747412+	chr1	33741700	33747412	hsa_circ_0113083	circBase	NM_152493	ZNF362	0	0	0	0	0	6	0	0	0	0	0	0	0	0	0	0	0	0	0	0	0	0	0	0	0	0	0	0	0	0	0	0	0	0	2	0	0	0	0	0	0	0
chr1:33745725-33746058+	chr1	33745724	33746058	hsa_circ_0113084	circBase	NM_152493	ZNF362	0	0	0	0	0	0	0	0	1	0	0	0	0	0	0	0	0	0	0	0	0	0	0	0	0	0	0	0	0	0	0	0	0	0	0	0	1	0	0	0	0	0
chr1:33745725-33747412+	chr1	33745724	33747412	hsa_circ_0011471	circBase	NM_152493	ZNF362	0	0	0	0	0	0	0	0	0	0	3	0	2	0	0	0	0	0	0	0	1	0	0	0	0	0	0	0	0	0	0	0	0	0	0	0	1	0	0	0	0	0
chr1:33760538-33760906+	chr1	33760537	33760906	hsa_circ_0009027	circBase	NM_152493	ZNF362	2	2	0	2	0	1	3	1	2	0	0	0	0	0	0	0	0	0	0	0	3	0	0	10	0	0	0	0	0	0	0	0	0	10	0	4	4	0	0	2	0	1
chr1:35457835-35480763-	chr1	35457834	35480763	hsa_circ_0113130	circBase	NM_007167	ZMYM6	0	0	0	0	0	0	0	0	0	8	0	0	0	0	0	0	0	0	0	0	0	0	0	0	0	0	0	0	0	0	0	0	0	0	0	0	0	0	0	0	0	0
chr1:35569896-35570370+	chr1	35569895	35570370	hsa_circ_0113143	circBase	NM_024772	ZMYM1	0	0	0	0	0	0	0	0	0	0	0	0	0	0	0	1	0	0	0	0	0	0	0	0	0	0	0	0	0	0	0	0	12	0	0	0	0	0	0	0	0	0
chr1:35643590-35653691-	chr1	35643589	35653691	hsa_circ_0113147	circBase	ENST00000470472	SFPQ	0	0	0	0	0	0	2	0	0	0	2	0	0	0	0	0	0	0	0	0	0	0	0	0	0	0	0	0	0	0	0	0	0	0	0	0	0	0	0	1	0	0
chr1:35790961-35827390+	chr1	35790960	35827390	hsa_circ_0113152	circBase	NM_005095	ZMYM4	0	0	0	0	0	0	0	0	1	0	0	0	0	0	0	0	0	0	0	0	0	0	0	0	0	0	0	0	0	0	0	0	0	0	0	0	0	0	0	0	0	0
chr1:35824526-35827390+	chr1	35824525	35827390	hsa_circ_0011536	circBase	NM_005095	ZMYM4	0	3	4	0	5	6	0	4	4	0	0	0	3	8	0	8	0	0	3	1	1	0	0	0	0	35	0	1	0	2	2	0	0	0	1	2	12	0	0	2	0	0
chr1:35824526-35836228+	chr1	35824525	35836228	hsa_circ_0011537	circBase	NM_005095	ZMYM4	0	0	0	0	0	0	0	0	0	0	0	2	0	0	3	0	0	0	1	0	0	0	0	0	0	0	0	0	0	0	1	0	0	0	0	0	1	0	0	0	0	0
chr1:35846860-35854683+	chr1	35846859	35854683	hsa_circ_0000051	circBase	NM_005095	ZMYM4	0	4	0	0	0	7	1	0	4	1	0	0	7	0	0	5	4	9	1	5	0	0	0	0	0	0	0	0	0	0	3	0	39	1	0	3	6	6	17	0	0	0
chr1:35846860-35855699+	chr1	35846859	35855699	hsa_circ_0011542	circBase	NM_005095	ZMYM4	0	3	0	0	0	0	0	0	4	0	0	0	9	0	0	0	0	0	0	0	0	0	0	0	0	0	0	0	0	0	1	0	0	0	2	5	6	0	0	1	0	0
chr1:35846860-35859340+	chr1	35846859	35859340	hsa_circ_0011543	circBase	NM_005095	ZMYM4	0	0	0	0	0	0	0	0	1	0	0	0	0	0	0	0	0	0	0	0	0	0	0	0	0	0	0	0	0	0	1	0	0	0	0	0	0	0	0	0	0	0
chr1:35846860-35871069+	chr1	35846859	35871069	hsa_circ_0011546	circBase	NM_005095	ZMYM4	0	0	0	0	0	0	0	0	0	0	0	0	0	0	0	0	0	0	0	3	1	0	0	0	0	0	0	0	0	0	0	0	0	0	0	1	0	0	0	0	0	0
chr1:35846860-35873760+	chr1	35846859	35873760	hsa_circ_0011547	circBase	NM_005095	ZMYM4	0	0	0	0	4	0	0	0	0	2	0	0	0	0	0	1	0	0	0	1	0	0	0	0	0	0	0	0	0	0	0	0	2	0	0	1	1	0	0	0	0	0
chr1:35846860-35881315+	chr1	35846859	35881315	hsa_circ_0011548	circBase	NM_005095	ZMYM4	0	0	0	2	0	0	0	0	1	0	0	0	0	0	0	1	0	0	0	0	0	0	0	0	0	0	0	0	0	0	0	0	0	0	0	0	0	0	0	0	0	0
chr1:35854511-35855699+	chr1	35854510	35855699	hsa_circ_0011555	circBase	NM_005095	ZMYM4	0	2	0	0	0	0	0	0	0	0	0	0	1	0	0	0	0	0	0	0	0	0	0	0	0	0	0	0	0	0	1	0	0	0	0	0	1	0	0	0	0	0
chr1:35870624-35871069+	chr1	35870623	35871069	hsa_circ_0113176	circBase	NM_005095	ZMYM4	0	0	0	0	0	8	0	0	1	0	0	0	0	0	0	0	1	0	0	0	0	0	0	0	0	0	0	0	0	0	0	0	0	0	0	0	1	0	0	0	0	0
chr1:35870624-35873760+	chr1	35870623	35873760	hsa_circ_0113177	circBase	NM_005095	ZMYM4	0	1	0	0	0	0	0	0	0	3	0	0	0	0	0	0	0	0	0	0	0	0	0	0	0	0	0	0	0	0	0	0	0	0	0	1	2	0	0	0	0	0
chr1:35879573-35881315+	chr1	35879572	35881315	hsa_circ_0004709	circBase	NM_005095	ZMYM4	0	0	0	0	0	0	0	0	0	3	0	0	0	0	0	3	0	0	1	0	0	0	0	0	0	0	0	0	0	0	1	0	0	0	0	0	6	0	0	0	0	0
chr1:35881067-35881315+	chr1	35881066	35881315	hsa_circ_0011558	circBase	NM_005095	ZMYM4	0	0	0	0	0	0	0	0	0	0	0	1	0	0	0	0	0	0	1	0	0	0	0	0	0	0	0	0	32	0	0	0	0	0	0	0	1	0	0	0	0	0
chr1:35936464-35944813-	chr1	35936463	35944813	hsa_circ_0011571	circBase	NM_024874	KIAA0319L	0	0	0	0	0	0	0	0	0	0	0	0	0	0	0	0	0	2	0	0	3	0	0	0	0	0	0	0	0	0	3	0	0	0	0	0	7	14	4	0	0	0
chr1:35940406-35944813-	chr1	35940405	35944813	hsa_circ_0011572	circBase	NM_024874	KIAA0319L	0	3	0	2	0	0	0	0	0	0	0	0	0	0	0	0	0	0	0	0	0	0	0	0	0	0	0	0	0	0	0	0	0	0	0	0	2	0	0	1	0	1
chr1:35944567-35944813-	chr1	35944566	35944813	hsa_circ_0004660	circBase	NM_024874	KIAA0319L	0	0	0	0	0	0	0	0	1	1	0	0	0	0	0	0	0	0	0	0	0	0	0	0	0	0	0	0	0	0	0	0	0	0	0	0	1	0	0	0	0	0
chr1:36213508-36219537-	chr1	36213507	36219537		novel	NM_022111	CLSPN	0	0	0	0	0	0	0	0	1	0	0	0	0	0	0	0	0	0	0	0	0	0	0	0	0	0	0	0	0	0	0	0	0	0	0	0	0	0	0	0	0	0
chr1:36297028-36301594+	chr1	36297027	36301594	hsa_circ_0113198	circBase	NM_017629	AGO4	0	0	0	0	0	0	0	0	0	0	0	0	8	0	0	0	0	0	2	0	0	0	0	4	0	0	0	0	6	1	1	0	0	0	0	5	7	0	0	0	0	0
chr1:36475076-36492899+	chr1	36475075	36492899	hsa_circ_0011644	circBase	NM_024852	AGO3	0	0	0	0	0	0	0	0	0	0	0	0	0	0	0	0	0	0	0	0	0	0	0	0	0	0	0	0	0	0	1	0	0	0	0	0	0	0	0	0	0	0
chr1:36636572-36639079+	chr1	36636571	36639079	hsa_circ_0004093	circBase	NM_001286365	MAP7D1	0	0	0	0	12	0	2	0	0	0	0	0	3	0	0	0	0	0	0	0	0	0	4	0	0	0	0	0	0	0	0	0	0	0	0	0	1	0	0	0	7	2
chr1:36872981-36876194+	chr1	36872980	36876194	hsa_circ_0113226	circBase	T008056	G001716	0	0	0	0	0	3	0	0	0	0	0	0	0	0	0	0	0	0	0	1	0	0	0	0	0	0	0	0	0	0	0	0	0	0	0	0	3	2	0	0	0	0
chr1:38047824-38053096-	chr1	38047823	38053096	hsa_circ_0011705	circBase	NM_013285	GNL2	0	0	0	0	0	0	0	0	0	0	0	0	0	0	0	0	0	0	0	0	0	0	0	0	0	0	0	0	0	0	0	0	0	0	0	0	0	0	0	0	0	0
chr1:38329984-38334286-	chr1	38329983	38334286	hsa_circ_0011725	circBase	NM_005540	INPP5B	0	0	0	0	0	0	0	0	0	0	0	0	0	0	0	0	0	0	0	1	0	0	0	0	0	0	0	0	0	0	1	0	0	0	0	0	0	0	0	0	0	0
chr1:38332131-38339760-	chr1	38332130	38339760	hsa_circ_0005807	circBase	NM_005540	INPP5B	0	0	0	0	0	11	0	0	0	0	0	0	0	0	0	1	0	0	0	0	0	0	0	0	0	0	0	0	0	0	1	0	0	0	0	0	2	0	0	1	0	0
chr1:38449841-38450451-	chr1	38449840	38450451	hsa_circ_0011751	circBase	NM_006802	SF3A3	0	0	0	0	0	4	0	0	0	0	0	0	0	0	0	0	0	0	0	0	0	0	0	0	0	0	0	0	0	2	0	0	0	0	0	0	1	0	0	0	0	0
chr1:39752958-39753234+	chr1	39752957	39753234	hsa_circ_0011789	circBase	NM_012090	MACF1	0	0	0	0	0	0	0	0	0	0	0	0	0	0	0	0	0	0	0	0	0	0	0	0	0	0	0	0	0	0	0	0	0	0	0	0	1	0	0	0	0	0
chr1:39815150-39854330+	chr1	39815149	39854330		novel	NM_012090	MACF1	0	0	0	0	0	0	0	0	0	0	0	0	0	0	0	0	0	0	0	0	0	0	0	0	0	0	0	0	0	0	0	0	0	0	0	0	1	0	0	0	0	0
chr1:39816457-39824936+	chr1	39816456	39824936	hsa_circ_0011821	circBase	NM_012090	MACF1	0	3	0	0	0	0	0	0	0	0	0	1	4	0	0	0	0	0	1	1	0	0	0	0	0	0	0	0	0	0	0	0	0	0	0	0	2	0	0	0	0	0
chr1:39835702-39838268+	chr1	39835701	39838268	hsa_circ_0113297	circBase	NM_012090	MACF1	0	0	0	0	0	0	0	0	2	0	0	0	0	0	0	1	0	0	0	1	0	0	0	0	0	0	0	0	0	0	0	0	0	0	0	0	3	0	0	0	0	0
chr1:39851106-39854330+	chr1	39851105	39854330	hsa_circ_0011837	circBase	NM_012090	MACF1	0	0	0	0	0	0	0	0	0	0	0	0	0	0	0	0	0	0	0	0	0	0	0	0	0	0	0	0	0	0	1	0	0	0	0	0	1	0	0	0	0	0
chr1:39900086-39905172+	chr1	39900085	39905172	hsa_circ_0005788	circBase	NM_012090	MACF1	0	0	0	0	0	0	0	0	0	0	0	0	0	0	0	1	0	0	0	1	0	0	0	0	0	0	0	0	0	0	0	0	0	0	0	0	0	0	0	0	0	0
chr1:39904946-39905172+	chr1	39904945	39905172	hsa_circ_0011843	circBase	NM_012090	MACF1	0	0	0	2	0	0	0	0	0	0	0	0	0	0	0	0	0	0	0	0	0	0	0	0	0	0	0	0	0	0	0	0	0	0	0	0	0	0	0	3	0	0
chr1:40319642-40323089-	chr1	40319641	40323089	hsa_circ_0000057	circBase	NM_017646	TRIT1	0	1	0	0	0	0	0	0	2	0	0	3	0	0	0	0	4	0	0	0	0	0	0	0	0	0	0	0	0	0	0	0	0	0	1	1	0	0	0	0	15	0
chr1:40529899-40530231+	chr1	40529898	40530231	hsa_circ_0009142	circBase	NM_006367	CAP1	0	2	0	0	0	0	0	0	0	0	0	1	0	0	0	0	0	1	1	1	0	0	0	0	0	0	0	0	0	0	0	0	0	0	0	0	0	0	0	0	0	0
chr1:40654727-40668286+	chr1	40654726	40668286	hsa_circ_0006373	circBase	NM_012421	RLF	0	0	0	0	0	0	0	0	0	4	0	0	1	0	0	2	0	0	0	0	0	0	0	0	0	0	0	0	0	0	4	0	7	0	0	1	5	0	0	0	0	0
chr1:40656444-40668286+	chr1	40656443	40668286	hsa_circ_0007302	circBase	NM_012421	RLF	0	0	0	0	0	0	0	0	0	0	0	0	0	0	0	0	0	0	1	0	0	0	0	0	0	0	0	0	0	0	1	0	0	0	0	0	1	0	14	0	0	0
chr1:40733458-40737707+	chr1	40733457	40737707	hsa_circ_0008985	circBase	NM_005857	ZMPSTE24	0	0	0	0	0	0	0	0	1	0	0	0	0	0	0	0	0	0	0	3	0	0	0	0	0	0	0	0	0	0	0	0	0	0	0	0	0	0	0	0	0	0
chr1:40872408-40875507+	chr1	40872407	40875507	hsa_circ_0003276	circBase	NM_022733	SMAP2	0	2	0	0	0	0	0	0	0	0	0	0	0	0	0	0	0	0	0	2	0	0	0	0	0	0	0	0	0	0	1	0	0	0	0	1	3	0	0	0	0	0
chr1:40872408-40887786+	chr1	40872407	40887786	hsa_circ_0113346	circBase	NM_022733	SMAP2	0	0	0	0	0	0	0	0	0	0	0	0	0	0	0	0	0	0	0	0	0	0	0	0	0	0	0	0	0	0	0	0	0	0	0	0	0	0	0	0	0	0
chr1:40980187-40981590+	chr1	40980186	40981590	hsa_circ_0113347	circBase	NM_022774	EXO5	0	0	0	0	0	0	0	0	2	0	0	0	1	0	0	3	0	0	4	2	0	0	0	0	0	0	0	0	0	0	1	0	0	0	0	0	1	8	0	0	0	0
chr1:40980187-40982858+	chr1	40980186	40982858	hsa_circ_0113348	circBase	NM_022774	EXO5	0	0	0	0	0	0	0	0	1	0	0	0	0	0	0	0	0	0	0	0	0	0	0	0	0	0	0	0	0	0	0	0	0	0	0	0	4	0	0	0	0	0
chr1:41474466-41475261+	chr1	41474465	41475261	hsa_circ_0005157	circBase	NM_001301237	CTPS1	0	0	0	0	0	0	0	0	0	4	0	1	0	0	0	1	0	0	1	0	0	0	0	0	0	0	0	0	0	0	0	0	0	0	0	0	0	0	0	0	0	0
chr1:41474466-41475926+	chr1	41474465	41475926	hsa_circ_0008296	circBase	NM_001301237	CTPS1	0	0	0	0	0	4	0	0	1	0	0	0	0	0	0	2	0	0	0	1	0	0	0	0	0	0	0	0	0	0	0	0	0	0	0	1	2	0	0	0	0	0
chr1:41536267-41541123-	chr1	41536266	41541123	hsa_circ_0000061	circBase	NM_012236	SCMH1	0	11	0	0	0	10	1	0	1	0	0	0	2	3	0	2	3	0	6	0	3	0	0	0	0	0	0	2	0	0	7	0	0	0	2	2	6	0	0	1	0	2
chr1:41578955-41608784-	chr1	41578954	41608784	hsa_circ_0000063	circBase	NM_012236	SCMH1	0	0	0	0	0	0	0	0	2	0	0	0	0	0	0	0	0	0	1	0	0	0	0	0	0	0	0	0	0	0	0	0	0	0	0	0	1	0	10	0	0	0
chr1:41651793-41660071-	chr1	41651792	41660071	hsa_circ_0005303	circBase	NM_012236	SCMH1	0	0	0	0	0	0	0	0	0	0	0	0	0	0	0	1	0	0	0	0	0	0	0	0	0	0	0	0	0	0	2	0	0	0	2	0	0	0	0	0	0	0
chr1:42041215-42050989-	chr1	42041214	42050989	hsa_circ_0011950	circBase	NM_024503	HIVEP3	0	0	0	0	0	0	0	0	0	0	0	0	0	0	0	0	0	0	0	0	2	0	0	0	0	0	0	0	0	0	0	0	0	0	0	1	0	0	0	0	1	0
chr1:42693554-42776781-	chr1	42693553	42776781	hsa_circ_0011958	circBase	NM_014947	FOXJ3	0	0	0	0	0	4	0	0	0	0	0	0	0	0	0	0	0	0	0	0	0	0	0	0	0	0	0	0	0	0	0	0	0	8	0	0	1	0	0	0	0	0
chr1:42730786-42744343-	chr1	42730785	42744343	hsa_circ_0006848	circBase	NM_014947	FOXJ3	0	0	0	0	0	2	1	2	0	0	0	0	7	0	0	5	2	13	0	0	1	0	0	0	0	0	0	0	0	0	7	0	0	0	0	2	5	0	0	0	0	0
chr1:42730786-42744455-	chr1	42730785	42744455	hsa_circ_0113379	circBase	NM_014947	FOXJ3	0	0	0	1	0	0	0	1	6	0	0	1	0	0	0	0	0	0	2	0	0	0	0	0	0	0	0	0	0	0	1	0	0	0	2	3	7	0	0	0	0	1
chr1:42730786-42776781-	chr1	42730785	42776781	hsa_circ_0004416	circBase	NM_014947	FOXJ3	0	0	0	0	0	0	0	0	2	0	1	0	1	0	0	1	0	0	3	0	0	0	0	0	0	0	0	0	0	0	0	0	8	0	0	0	1	0	0	0	0	0
chr1:42730786-42789498-	chr1	42730785	42789498	hsa_circ_0113380	circBase	NM_001198851	FOXJ3	0	0	0	0	0	0	0	0	1	0	0	0	0	0	0	0	0	0	0	0	0	0	0	0	0	0	0	0	0	0	0	0	20	0	0	0	1	0	0	0	0	0
chr1:42946132-42964587+	chr1	42946131	42964587	hsa_circ_0113387	circBase	ENST00000428554	CCDC30	0	0	0	0	0	0	2	0	0	0	0	0	0	0	0	2	0	0	0	0	0	0	0	0	0	0	0	0	0	0	0	0	0	0	0	0	0	0	0	0	0	0
chr1:43239234-43241150+	chr1	43239233	43241150	hsa_circ_0004752	circBase	NM_024097	C1orf50	9	1	0	0	0	0	0	0	0	0	9	0	0	0	0	0	0	0	0	0	0	0	0	0	0	0	0	0	0	0	0	0	0	0	3	1	2	0	0	0	0	0
chr1:43239234-43241193+	chr1	43239233	43241193	hsa_circ_0113401	circBase	NM_024097	C1orf50	0	0	0	0	0	0	0	0	0	0	0	0	0	0	0	0	0	0	0	0	0	0	0	0	0	0	0	0	0	0	0	0	0	0	0	0	1	0	0	0	0	0
chr1:44386076-44386600+	chr1	44386075	44386600	hsa_circ_0006595	circBase	NM_006279	ST3GAL3	0	0	0	0	0	0	2	0	0	0	0	1	0	0	0	1	0	0	2	0	0	0	0	0	0	0	0	0	0	0	4	0	0	0	0	3	0	0	0	0	0	0
chr1:44386076-44387310+	chr1	44386075	44387310	hsa_circ_0007205	circBase	ENST00000361812	ST3GAL3	0	0	0	0	0	0	0	0	0	0	0	0	0	0	0	3	0	0	0	0	0	0	0	0	0	0	0	0	0	0	2	0	0	0	0	0	0	0	0	0	0	0
chr1:44707587-44713710-	chr1	44707586	44713710		novel	NM_001301700	ERI3	0	0	0	0	0	0	0	1	0	0	0	0	3	0	0	0	0	0	0	0	0	0	0	0	0	0	0	0	0	0	0	0	0	0	0	0	2	0	0	0	0	0
chr1:44713611-44804994-	chr1	44713610	44804994	hsa_circ_0012138	circBase	NM_024066	ERI3	0	0	0	0	0	0	0	0	0	0	0	0	0	0	0	0	0	0	0	0	0	0	0	0	0	0	0	0	0	0	0	0	0	3	0	0	0	0	0	0	0	0
chr1:44750507-44785416-	chr1	44750506	44785416	hsa_circ_0005716	circBase	NM_024066	ERI3	0	0	0	0	0	0	0	0	0	0	0	0	1	0	0	0	0	0	0	0	0	0	0	0	0	0	0	0	0	0	0	0	5	0	0	0	0	0	0	0	0	0
chr1:44750507-44804994-	chr1	44750506	44804994	hsa_circ_0007437	circBase	NM_024066	ERI3	0	0	0	0	0	0	0	0	0	0	0	0	0	0	0	2	0	0	0	0	0	0	0	0	0	0	0	0	0	0	1	0	0	0	0	0	2	0	0	0	0	0
chr1:44773982-44785416-	chr1	44773981	44785416	hsa_circ_0012144	circBase	NM_024066	ERI3	0	0	0	0	0	0	0	0	2	0	0	0	0	0	0	2	0	0	0	0	2	0	0	0	0	0	0	0	0	0	1	0	2	3	0	0	1	0	0	0	3	0
chr1:44773982-44804994-	chr1	44773981	44804994	hsa_circ_0007693	circBase	NM_024066	ERI3	0	2	0	0	0	0	0	0	1	0	0	0	0	0	0	0	0	0	2	0	0	0	0	0	0	0	0	0	0	0	0	0	0	0	0	0	1	0	0	0	0	0
chr1:44804717-44804994-	chr1	44804716	44804994	hsa_circ_0012151	circBase	NM_024066	ERI3	0	0	0	0	0	0	0	0	0	0	0	0	0	0	0	0	0	0	2	0	0	0	0	0	0	0	0	0	0	0	0	0	0	0	0	0	0	0	0	0	0	0
chr1:44876256-44878394+	chr1	44876255	44878394		novel	NM_018150	RNF220	0	0	0	3	0	0	0	0	2	0	0	0	0	0	0	1	1	0	4	0	0	0	8	0	0	0	0	0	0	0	1	0	0	0	0	0	1	0	0	0	0	0
chr1:44876256-44881895+	chr1	44876255	44881895		novel	NM_018150	RNF220	0	0	0	0	0	0	0	0	0	0	0	0	1	0	0	2	0	3	1	0	0	0	0	0	0	0	0	0	0	0	0	0	0	0	0	1	3	0	0	0	0	0
chr1:44877408-44878394+	chr1	44877407	44878394		novel	NM_018150	RNF220	0	0	0	0	0	0	1	2	2	0	0	0	0	0	0	0	0	0	0	0	0	0	0	0	0	0	0	0	0	0	1	0	0	0	0	0	1	0	0	2	0	0
chr1:44877653-44878394+	chr1	44877652	44878394	hsa_circ_0012152	circBase	NM_018150	RNF220	9	95	4	5	7	1	3	16	38	70	0	0	79	24	0	158	4	70	129	42	17	106	12	9	6	0	25	0	0	32	84	31	4	80	9	18	73	30	7	1	0	2
chr1:44877653-44881895+	chr1	44877652	44881895		novel	NM_018150	RNF220	0	10	0	0	0	0	1	1	6	7	5	0	16	0	8	11	1	10	11	15	0	0	0	0	19	0	91	0	0	0	8	6	0	0	1	1	10	0	0	0	0	1
chr1:44877653-44889811+	chr1	44877652	44889811		novel	NM_018150	RNF220	0	0	0	0	0	0	0	0	0	0	0	0	0	0	0	0	0	0	0	0	0	0	0	0	0	0	0	0	0	0	0	0	0	0	0	0	0	0	0	0	0	0
chr1:45223228-45223812+	chr1	45223227	45223812	hsa_circ_0002563	circBase	NM_006845	KIF2C	0	3	0	0	0	0	0	0	0	0	0	0	0	0	0	3	0	0	1	0	0	0	0	0	0	0	0	0	0	0	1	0	5	0	3	1	0	0	0	0	0	0
chr1:45340350-45347411-	chr1	45340349	45347411	hsa_circ_0012186	circBase	NM_020365	EIF2B3	0	0	0	0	0	0	0	0	0	0	0	0	0	0	0	1	0	0	0	0	0	0	0	0	0	0	0	0	0	0	0	0	0	0	0	2	0	0	0	0	0	0
chr1:46032241-46032692+	chr1	46032240	46032692	hsa_circ_0000067	circBase	NM_006066	AKR1A1	0	2	0	0	0	0	0	0	3	0	0	0	0	0	0	0	3	0	3	0	0	0	0	0	0	0	0	0	0	0	4	0	0	0	0	1	0	0	0	0	0	0
chr1:46079768-46082065+	chr1	46079767	46082065	hsa_circ_0002053	circBase	NM_002482	NASP	0	0	0	0	0	0	0	0	3	0	0	0	1	0	0	0	0	0	1	0	0	0	0	0	0	0	0	0	0	0	0	0	0	0	0	0	2	0	0	0	0	0
chr1:46099161-46108171-	chr1	46099160	46108171	hsa_circ_0005361	circBase	NM_021639	GPBP1L1	0	1	0	0	0	0	0	0	1	0	0	0	1	0	0	1	0	0	1	0	2	0	0	0	0	0	0	0	0	0	0	0	0	0	0	1	1	0	0	0	0	0
chr1:46099768-46126049-	chr1	46099767	46126049		novel	NM_021639	GPBP1L1	0	0	0	0	0	0	0	0	0	1	0	1	0	0	0	0	0	0	0	0	0	0	0	0	0	0	0	0	0	0	0	0	0	0	0	1	0	0	0	0	0	0
chr1:46105882-46108171-	chr1	46105881	46108171	hsa_circ_0008774	circBase	NM_021639	GPBP1L1	0	11	0	0	3	2	3	3	3	7	10	7	0	20	1	5	0	0	11	0	2	29	0	7	0	0	0	1	0	0	4	12	0	0	0	8	13	0	0	0	0	0
chr1:46108099-46120991-	chr1	46108098	46120991	hsa_circ_0113455	circBase	NM_021639	GPBP1L1	0	0	0	0	0	0	0	0	0	0	0	0	0	0	0	0	0	0	1	0	0	0	0	0	0	0	0	0	0	0	2	0	0	0	0	0	0	0	0	0	0	0
chr1:46124700-46126897-	chr1	46124699	46126897	hsa_circ_0000068	circBase	NM_021639	GPBP1L1	0	0	0	0	0	0	0	0	0	0	0	0	0	0	0	2	0	0	2	3	0	0	0	0	0	0	0	0	0	0	2	0	0	0	1	0	2	0	0	0	0	0
chr1:46521467-46546422-	chr1	46521466	46546422	hsa_circ_0012300	circBase	NM_003629	PIK3R3	0	0	0	0	0	0	0	0	0	0	0	0	0	0	0	0	0	0	1	1	0	0	0	0	0	0	0	0	0	0	0	0	0	0	0	0	0	0	0	0	0	0
chr1:47737748-47767420-	chr1	47737747	47767420		novel	NM_003035	STIL	0	5	0	1	0	0	0	0	0	0	0	0	0	0	0	0	0	0	0	0	0	0	0	0	0	0	0	0	0	0	0	0	0	0	0	0	0	0	0	1	0	0
chr1:47745913-47748131-	chr1	47745912	47748131	hsa_circ_0000069	circBase	NM_003035	STIL	0	0	0	0	0	3	0	0	2	0	0	0	1	0	0	1	2	0	0	0	2	0	0	0	15	0	0	0	0	0	0	0	0	0	0	0	3	0	0	0	0	0
chr1:47761437-47767420-	chr1	47761436	47767420	hsa_circ_0002632	circBase	NM_003035	STIL	0	0	0	0	0	0	0	0	0	10	0	0	0	0	0	0	0	0	0	0	0	0	0	0	0	0	0	0	0	0	0	0	0	0	0	2	1	0	0	0	0	0
chr1:47834141-47840965+	chr1	47834140	47840965	hsa_circ_0008201	circBase	NM_016308	CMPK1	0	0	0	0	0	0	0	0	2	0	0	0	0	0	0	0	0	0	0	0	0	0	0	0	0	0	0	0	0	0	0	0	0	0	0	0	1	0	0	0	0	0
chr1:47840581-47840965+	chr1	47840580	47840965	hsa_circ_0004741	circBase	NM_016308	CMPK1	0	0	0	0	0	0	1	0	0	0	0	0	0	9	0	0	0	0	0	0	0	0	0	0	0	0	0	0	0	0	0	9	0	0	0	0	0	0	0	0	0	0
chr1:48821342-48825442-	chr1	48821341	48825442	hsa_circ_0008202	circBase	NM_019073	SPATA6	0	0	0	0	0	0	0	0	0	0	0	1	0	0	0	0	0	4	4	2	2	0	0	0	0	0	0	0	0	0	2	0	0	0	0	0	1	0	0	0	0	0
chr1:50956260-50957473-	chr1	50956259	50957473	hsa_circ_0113508	circBase	NM_007051	FAF1	0	0	0	0	0	0	0	0	0	0	4	0	0	0	0	0	0	0	0	0	0	0	0	0	0	0	0	0	0	0	0	0	0	0	0	0	0	0	0	1	0	0
chr1:50956260-51001129-	chr1	50956259	51001129	hsa_circ_0008981	circBase	NM_007051	FAF1	0	0	0	0	0	4	0	0	0	0	5	1	0	0	0	0	0	0	4	0	0	0	0	0	0	0	0	0	0	0	1	0	0	0	0	2	0	0	0	4	0	0
chr1:51001041-51050483-	chr1	51001040	51050483	hsa_circ_0012396	circBase	NM_007051	FAF1	0	0	0	0	0	0	0	0	1	0	0	0	0	0	0	0	0	0	0	0	0	0	0	0	0	0	0	0	0	0	0	0	0	0	0	0	5	0	0	0	0	0
chr1:51001041-51061888-	chr1	51001040	51061888	hsa_circ_0012397	circBase	NM_007051	FAF1	0	0	10	0	0	0	0	0	1	3	0	1	0	0	0	0	0	0	0	3	0	0	0	0	0	0	0	0	0	0	0	0	0	0	0	1	0	0	0	0	0	0
chr1:51005264-51061888-	chr1	51005263	51061888	hsa_circ_0012400	circBase	NM_007051	FAF1	0	2	0	0	0	0	0	0	0	0	2	0	0	0	0	0	0	0	0	3	0	0	0	0	0	0	0	0	0	0	1	0	0	0	0	1	1	0	0	0	0	0
chr1:51032749-51061888-	chr1	51032748	51061888	hsa_circ_0008197	circBase	NM_007051	FAF1	0	0	0	0	0	0	0	0	1	0	7	1	0	0	0	0	0	0	0	2	0	0	0	0	0	0	0	0	0	0	2	0	0	0	0	3	0	0	0	0	0	0
chr1:51121114-51210447-	chr1	51121113	51210447	hsa_circ_0004619	circBase	NM_007051	FAF1	0	0	0	0	0	0	0	0	0	0	0	2	0	0	0	0	0	0	1	0	0	0	0	0	0	0	0	0	22	0	0	0	0	0	2	0	0	0	0	0	0	1
chr1:51171458-51246716-	chr1	51171457	51246716		novel	NM_007051	FAF1	0	0	0	0	0	0	0	0	0	0	0	0	0	0	0	1	0	0	0	2	0	0	0	0	0	0	0	0	0	0	0	0	0	0	0	0	0	0	0	0	0	0
chr1:51204535-51210447-	chr1	51204534	51210447	hsa_circ_0012409	circBase	NM_007051	FAF1	0	0	0	0	0	0	0	0	0	0	0	0	0	0	0	0	0	0	0	0	0	0	0	0	0	0	0	0	0	0	0	0	0	0	0	0	0	0	0	0	0	0
chr1:51253672-51267349-	chr1	51253671	51267349	hsa_circ_0005191	circBase	NM_007051	FAF1	0	0	0	0	0	0	0	0	0	0	0	0	0	0	0	1	0	0	0	0	0	0	0	0	0	0	0	0	0	0	0	0	0	0	0	0	1	0	0	0	0	0
chr1:51829538-51831701-	chr1	51829537	51831701	hsa_circ_0012417	circBase	NM_001981	EPS15	0	4	0	0	0	0	0	0	1	0	0	0	0	0	0	0	0	0	3	2	0	0	0	0	0	0	0	0	0	0	0	0	0	0	0	0	1	0	0	0	0	0
chr1:51860053-51875368-	chr1	51860052	51875368	hsa_circ_0008090	circBase	NM_001981	EPS15	0	0	0	0	0	0	2	0	0	0	0	0	0	0	7	0	0	0	0	1	0	0	0	0	0	0	0	0	0	0	0	0	0	0	3	0	1	0	0	0	0	0
chr1:51860053-51887530-	chr1	51860052	51887530	hsa_circ_0012423	circBase	NM_001981	EPS15	0	3	0	0	0	0	2	0	0	0	0	1	0	0	0	0	0	0	1	0	0	0	0	0	0	0	0	1	0	0	1	0	0	0	0	1	3	0	0	0	2	0
chr1:51860053-51913807-	chr1	51860052	51913807	hsa_circ_0012425	circBase	NM_001981	EPS15	0	0	0	0	0	0	0	0	5	0	0	0	3	0	0	2	2	5	0	0	4	0	0	0	15	0	0	0	0	0	1	0	24	0	0	0	1	0	0	0	0	0
chr1:51868107-51871780-	chr1	51868106	51871780	hsa_circ_0004501	circBase	NM_001981	EPS15	0	0	0	0	0	0	0	0	0	7	0	0	0	0	0	0	0	0	0	0	0	0	0	0	0	0	0	0	0	0	1	0	0	0	0	0	0	0	0	0	0	0
chr1:51868107-51874004-	chr1	51868106	51874004	hsa_circ_0005567	circBase	NM_001981	EPS15	0	6	0	0	0	0	1	2	2	0	4	1	9	15	0	5	2	10	2	0	5	0	0	0	0	0	0	0	0	1	5	0	0	0	0	2	10	0	2	0	8	0
chr1:51868107-51913807-	chr1	51868106	51913807	hsa_circ_0012434	circBase	NM_001981	EPS15	0	0	0	0	0	0	0	0	1	0	0	0	0	0	0	1	0	7	0	1	0	0	0	0	0	0	0	0	0	0	0	0	0	0	0	0	1	0	0	0	0	0
chr1:51869091-51871780-	chr1	51869090	51871780	hsa_circ_0012439	circBase	NM_001981	EPS15	0	5	0	0	0	0	0	1	0	0	0	0	0	0	0	0	0	0	0	0	0	0	0	0	0	0	0	0	0	0	1	0	0	0	0	0	0	0	0	0	0	0
chr1:51869091-51874004-	chr1	51869090	51874004	hsa_circ_0012440	circBase	NM_001981	EPS15	0	0	0	0	0	0	0	0	0	0	0	0	0	0	0	0	0	0	0	0	0	0	0	0	0	0	0	0	23	0	0	0	0	0	0	0	1	0	0	0	0	0
chr1:51871577-51874004-	chr1	51871576	51874004	hsa_circ_0004877	circBase	NM_001981	EPS15	0	0	0	0	0	0	0	0	0	0	0	0	0	0	0	1	1	0	0	0	0	0	0	0	0	0	0	0	0	0	1	0	0	0	0	0	3	0	0	0	0	0
chr1:51887458-51913807-	chr1	51887457	51913807	hsa_circ_0012444	circBase	NM_001981	EPS15	0	0	0	0	0	0	0	0	0	0	0	0	0	0	0	0	0	0	0	2	0	0	0	0	0	0	0	0	0	0	0	0	0	0	0	0	1	0	0	0	0	0
chr1:51906019-51913807-	chr1	51906018	51913807	hsa_circ_0006125	circBase	NM_001981	EPS15	0	7	0	2	0	0	0	0	2	0	0	0	0	0	0	0	0	0	0	0	0	0	0	0	0	0	0	0	0	0	0	0	0	0	1	0	1	0	0	0	0	0
chr1:51926763-51930998-	chr1	51926762	51930998	hsa_circ_0007330	circBase	NM_001981	EPS15	0	0	0	0	0	0	0	0	2	0	0	0	0	0	0	2	0	0	0	3	0	0	0	0	0	0	0	0	0	0	2	0	0	0	0	0	0	0	0	0	0	0
chr1:51929345-51930998-	chr1	51929344	51930998	hsa_circ_0012453	circBase	NM_001981	EPS15	0	0	0	0	0	0	0	0	0	0	0	0	0	0	0	0	0	0	0	0	0	0	0	0	0	0	0	0	0	0	2	0	0	0	0	0	0	0	0	0	0	0
chr1:52211208-52231653+	chr1	52211207	52231653	hsa_circ_0003622	circBase	NM_024586	OSBPL9	0	0	0	0	0	0	0	0	0	0	0	0	0	0	0	0	0	0	0	1	0	0	0	0	0	0	0	0	0	0	0	0	0	0	0	0	1	0	0	0	0	0
chr1:52237742-52238395+	chr1	52237741	52238395	hsa_circ_0002039	circBase	NM_024586	OSBPL9	0	1	0	0	0	0	0	0	0	0	0	0	0	0	0	1	0	0	1	0	0	0	0	0	0	0	0	0	0	0	1	0	0	0	0	0	1	0	0	0	0	0
chr1:52269486-52299842-	chr1	52269485	52299842	hsa_circ_0113554	circBase	NM_002525	NRD1	0	0	0	0	0	0	0	0	0	0	0	0	0	0	0	0	0	0	0	0	0	0	0	0	0	0	0	0	0	0	2	0	0	0	0	0	0	0	0	0	0	0
chr1:52279707-52282061-	chr1	52279706	52282061	hsa_circ_0113555	circBase	NM_002525	NRD1	0	2	0	0	0	0	0	0	0	0	0	0	0	0	0	0	0	0	0	1	0	0	0	0	0	0	0	0	0	0	0	0	0	0	0	0	1	2	0	0	0	0
chr1:52279707-52299842-	chr1	52279706	52299842	hsa_circ_0113557	circBase	NM_002525	NRD1	0	0	0	0	0	0	0	0	0	0	0	0	0	0	0	1	0	0	0	1	0	0	0	0	0	0	0	0	0	0	1	0	0	0	0	0	1	0	0	0	0	0
chr1:52289336-52299842-	chr1	52289335	52299842	hsa_circ_0007430	circBase	NM_002525	NRD1	0	0	0	0	0	1	0	0	0	0	0	0	0	0	0	1	0	9	2	0	3	0	0	0	0	0	0	0	0	0	0	0	0	0	0	0	1	0	0	0	0	0
chr1:52293468-52299842-	chr1	52293467	52299842	hsa_circ_0009076	circBase	NM_002525	NRD1	0	0	0	0	0	0	4	2	2	5	3	8	0	0	0	4	1	0	7	6	4	0	0	0	0	0	0	0	0	0	9	0	0	0	2	2	13	11	0	0	0	0
chr1:52299689-52306186-	chr1	52299688	52306186		novel	NM_002525	NRD1	0	0	0	0	0	0	0	0	0	0	0	0	0	0	0	2	0	0	0	0	0	0	0	0	0	0	0	0	0	0	1	0	0	0	0	0	3	0	0	0	0	0
chr1:52299689-52321060-	chr1	52299688	52321060	hsa_circ_0113563	circBase	NM_002525	NRD1	0	0	0	0	0	0	0	0	0	0	0	0	0	0	0	1	0	0	0	0	5	0	0	0	0	0	0	0	0	0	0	0	0	0	0	0	0	0	0	0	0	0
chr1:52301803-52306186-	chr1	52301802	52306186		novel	NM_002525	NRD1	0	0	0	0	0	0	0	0	0	0	0	0	0	0	0	1	0	0	0	0	0	0	0	0	0	0	0	0	0	0	0	0	0	0	0	0	0	0	16	0	0	0
chr1:52819281-52820309-	chr1	52819280	52820309		novel	NM_032449	CC2D1B	0	0	0	0	0	0	0	0	0	0	0	1	0	0	0	1	0	0	0	3	0	0	0	2	0	0	0	0	0	0	0	0	0	0	1	0	0	0	0	0	0	0
chr1:52870353-52883776+	chr1	52870352	52883776		novel	NM_032864	PRPF38A	0	0	0	0	0	0	0	0	0	0	4	0	0	12	0	0	2	0	0	1	0	0	0	0	0	0	0	0	0	0	0	0	0	0	0	0	0	0	0	0	0	0
chr1:52911459-52927441-	chr1	52911458	52927441	hsa_circ_0113574	circBase	NM_015269	ZCCHC11	0	0	0	0	0	0	0	0	0	0	0	0	0	0	0	0	0	0	0	0	0	0	0	0	0	0	0	0	0	0	0	0	0	0	0	0	0	0	0	0	0	0
chr1:52937624-52975384-	chr1	52937623	52975384	hsa_circ_0113589	circBase	NM_015269	ZCCHC11	0	0	0	0	0	0	0	0	0	0	0	0	0	0	0	0	0	0	1	0	0	0	0	0	0	0	0	0	0	0	0	0	0	0	0	0	1	0	0	0	0	0
chr1:52943380-52947595-	chr1	52943379	52947595	hsa_circ_0012545	circBase	NM_015269	ZCCHC11	0	0	0	0	0	11	0	0	0	0	0	0	0	0	0	1	0	0	1	0	0	0	0	0	0	0	0	0	0	0	0	0	0	0	0	0	1	0	0	0	0	0
chr1:52947095-52975384-	chr1	52947094	52975384	hsa_circ_0113594	circBase	NM_015269	ZCCHC11	0	0	0	0	0	4	0	0	0	0	0	0	0	0	0	0	0	0	0	0	0	0	0	0	0	0	0	0	0	0	1	0	0	0	0	0	1	0	0	0	0	0
chr1:52954581-52975384-	chr1	52954580	52975384	hsa_circ_0113596	circBase	NM_015269	ZCCHC11	0	0	4	0	0	7	0	1	0	2	0	0	0	0	0	1	0	0	0	0	0	0	0	0	0	0	0	0	0	0	0	0	0	0	0	0	0	8	0	0	0	0
chr1:52956404-52975384-	chr1	52956403	52975384	hsa_circ_0113599	circBase	NM_015269	ZCCHC11	0	0	0	0	0	0	3	0	1	8	0	1	0	0	0	3	0	0	1	0	3	0	0	0	0	0	0	0	0	0	0	0	0	0	0	0	2	4	1	0	0	0
chr1:52959283-52962855-	chr1	52959282	52962855	hsa_circ_0113600	circBase	NM_015269	ZCCHC11	0	0	0	0	0	0	0	1	0	0	0	0	0	0	0	0	0	0	0	0	0	0	0	0	0	0	0	0	0	0	0	0	0	7	0	0	0	0	0	0	0	0
chr1:52959283-52975384-	chr1	52959282	52975384	hsa_circ_0003632	circBase	NM_015269	ZCCHC11	0	4	0	0	3	2	3	1	3	10	4	3	12	5	0	4	0	2	7	2	2	0	0	4	0	0	0	0	0	0	5	11	26	0	1	0	24	26	12	0	0	1
chr1:52961099-52975384-	chr1	52961098	52975384	hsa_circ_0113602	circBase	NM_015269	ZCCHC11	0	0	0	0	0	0	0	0	0	0	0	0	1	0	0	0	0	0	0	0	0	0	0	0	0	0	0	0	0	0	1	0	0	0	0	0	1	11	0	0	0	0
chr1:52975268-52992045-	chr1	52975267	52992045	hsa_circ_0113605	circBase	NM_015269	ZCCHC11	0	0	0	0	0	0	0	0	0	0	0	0	0	0	0	0	0	2	1	0	0	0	0	0	0	0	0	0	0	0	1	0	0	0	0	0	3	0	0	0	0	0
chr1:52981563-52992045-	chr1	52981562	52992045	hsa_circ_0012553	circBase	NM_015269	ZCCHC11	0	0	0	0	0	0	0	0	3	2	0	1	7	0	0	3	1	0	1	2	0	0	0	0	0	0	0	0	0	0	7	0	0	0	1	0	5	0	0	0	0	1
chr1:53133071-53134431+	chr1	53133070	53134431		novel	uc001cug.1	FAM159A	0	0	0	0	0	0	2	0	0	0	0	0	0	0	0	0	0	0	0	0	1	0	0	4	0	0	0	0	0	0	0	0	0	0	0	0	0	0	0	0	19	0
chr1:53699214-53701307-	chr1	53699213	53701307	hsa_circ_0113627	circBase	NM_002370	MAGOH	0	0	0	0	0	0	0	0	0	0	0	0	0	0	0	0	0	0	0	0	0	0	0	0	0	0	0	0	0	0	0	0	0	0	0	0	1	0	0	0	1	0
chr1:54266366-54272190-	chr1	54266365	54272190	hsa_circ_0113635	circBase	NM_018087	NDC1	0	3	0	0	0	0	0	0	0	0	0	0	0	0	0	0	0	0	0	0	0	0	0	0	0	0	0	0	0	0	0	0	0	0	0	0	0	0	0	0	0	0
chr1:54266366-54298264-	chr1	54266365	54298264	hsa_circ_0009070	circBase	NM_018087	NDC1	0	0	0	0	0	0	0	0	0	0	0	0	0	0	0	0	0	0	0	0	0	0	0	0	0	0	0	0	0	0	0	0	0	0	3	0	1	0	0	0	0	0
chr1:54269601-54272190-	chr1	54269600	54272190	hsa_circ_0005482	circBase	NM_018087	NDC1	0	0	0	0	0	0	0	0	0	0	0	0	0	0	0	0	0	0	0	0	0	0	0	0	0	0	0	0	0	0	0	0	0	0	0	0	0	0	0	0	0	0
chr1:54502283-54513045-	chr1	54502282	54513045	hsa_circ_0012633	circBase	NM_001305043	TMEM59	0	0	0	0	0	0	0	0	0	0	0	0	0	0	0	0	0	0	0	4	0	0	0	0	0	0	0	0	0	0	1	0	0	0	0	0	0	0	0	0	0	0
chr1:54506429-54509198-	chr1	54506428	54509198	hsa_circ_0012634	circBase	NM_001305043	TMEM59	0	0	0	0	0	0	0	0	0	0	0	0	0	0	0	1	0	0	4	2	3	0	0	0	0	0	0	0	0	0	0	0	27	0	3	0	1	0	0	0	0	0
chr1:54506429-54513045-	chr1	54506428	54513045	hsa_circ_0004839	circBase	NM_001305043	TMEM59	0	0	0	0	0	0	0	0	0	0	0	0	0	0	0	1	0	0	0	0	0	0	0	0	0	0	0	0	0	0	0	0	0	0	0	0	0	0	0	0	0	0
chr1:58971732-59000003-	chr1	58971731	59000003	hsa_circ_0006281	circBase	NM_145243	OMA1	0	0	0	0	0	1	0	0	0	0	0	0	0	0	0	0	1	0	1	0	0	0	0	0	0	13	0	0	0	0	0	0	0	0	0	0	3	0	0	0	0	0
chr1:58971732-59002413-	chr1	58971731	59002413	hsa_circ_0000072	circBase	NM_145243	OMA1	0	0	0	1	0	0	0	0	3	0	0	4	8	0	0	15	0	0	7	6	1	0	0	0	0	0	0	0	0	0	2	0	0	0	3	4	23	0	4	1	0	0
chr1:58971732-59004982-	chr1	58971731	59004982	hsa_circ_0002316	circBase	NM_145243	OMA1	11	3	0	0	0	12	0	2	5	2	0	7	16	13	0	16	5	13	14	1	5	0	0	0	0	0	0	0	0	0	4	0	62	0	4	5	37	32	28	0	0	0
chr1:58992933-59002413-	chr1	58992932	59002413	hsa_circ_0000073	circBase	NM_145243	OMA1	0	0	0	0	0	0	0	0	0	0	0	0	0	0	0	0	0	0	1	0	0	0	0	0	0	0	0	0	0	0	0	0	0	0	0	0	0	0	0	0	0	0
chr1:58992933-59004982-	chr1	58992932	59004982	hsa_circ_0012721	circBase	NM_145243	OMA1	0	1	0	0	0	8	0	0	0	1	3	1	3	0	0	1	0	0	3	0	2	0	0	0	0	0	0	0	0	0	0	0	0	0	0	0	6	0	0	0	0	0
chr1:58999621-59004978-	chr1	58999620	59004978	hsa_circ_0113708	circBase	ENST00000485760	DAB1	0	0	0	0	0	0	0	0	0	0	0	0	0	0	0	0	0	0	0	0	0	0	0	0	0	0	0	0	0	0	0	0	0	0	0	0	1	7	0	0	0	0
chr1:59002181-59004978-	chr1	59002180	59004978		novel	ENST00000485760	DAB1	0	0	0	0	0	0	0	0	0	0	0	1	0	0	0	2	0	3	0	1	0	0	0	0	0	0	0	0	0	0	0	0	0	0	0	0	2	0	0	0	0	0
chr1:59137542-59150923-	chr1	59137541	59150923	hsa_circ_0012732	circBase	NM_001085487	MYSM1	0	0	6	0	0	0	2	0	0	0	0	0	0	0	0	1	5	0	1	0	0	0	0	0	0	0	0	0	0	0	2	10	0	0	0	4	2	0	0	0	0	0
chr1:59147457-59150923-	chr1	59147456	59150923	hsa_circ_0012742	circBase	NM_001085487	MYSM1	0	0	0	0	0	0	0	0	0	0	0	0	0	0	0	0	0	0	0	0	0	0	0	0	0	0	0	0	0	0	0	0	0	0	0	0	0	0	0	0	0	0
chr1:59787208-59812070+	chr1	59787207	59812070	hsa_circ_0000075	circBase	NM_018291	FGGY	0	0	0	0	0	5	0	0	2	0	3	1	1	1	0	1	0	6	1	0	0	0	0	0	0	0	0	0	0	0	1	0	0	0	0	0	2	0	0	0	0	1
chr1:59787208-59844509+	chr1	59787207	59844509	hsa_circ_0005354	circBase	NM_018291	FGGY	0	0	0	1	0	0	0	0	3	0	0	0	1	0	0	0	0	0	0	2	0	0	0	0	0	0	0	0	0	0	0	0	0	0	0	0	0	0	0	0	0	1
chr1:59805630-59812070+	chr1	59805629	59812070	hsa_circ_0000076	circBase	NM_018291	FGGY	0	0	5	0	0	0	0	0	0	0	0	1	1	0	0	0	0	0	1	0	0	0	0	0	0	0	0	0	0	0	0	0	0	0	0	0	0	0	0	0	0	0
chr1:59805630-59844509+	chr1	59805629	59844509	hsa_circ_0006633	circBase	NM_018291	FGGY	0	0	0	2	0	0	1	0	1	0	0	5	0	0	0	4	0	0	2	0	4	0	0	0	0	0	0	0	0	0	0	0	0	4	0	2	1	0	0	0	0	0
chr1:59811919-59844509+	chr1	59811918	59844509	hsa_circ_0113719	circBase	NM_018291	FGGY	0	0	0	0	0	0	0	1	0	0	0	0	0	0	0	0	0	0	0	0	0	0	0	0	0	0	0	0	0	0	0	0	0	0	0	0	0	0	0	0	0	0
chr1:62907159-62907970+	chr1	62907158	62907970	hsa_circ_0113805	circBase	NM_003368	USP1	0	1	0	0	0	0	0	0	0	0	0	0	1	0	0	0	0	0	0	0	0	0	0	0	0	0	0	0	0	0	0	0	0	0	0	0	0	0	0	0	0	0
chr1:62908830-62913182+	chr1	62908829	62913182	hsa_circ_0113808	circBase	NM_003368	USP1	0	1	0	0	0	0	0	0	0	0	0	0	0	0	0	0	0	0	0	0	0	0	0	0	0	0	0	0	0	0	0	0	0	0	0	0	4	0	0	0	0	0
chr1:62910409-62913182+	chr1	62910408	62913182	hsa_circ_0113811	circBase	NM_003368	USP1	0	0	0	0	0	0	0	0	0	0	4	0	0	0	0	1	0	0	2	0	0	0	0	0	0	0	0	0	0	0	2	0	0	0	0	0	0	0	0	0	0	1
chr1:63042933-63052295-	chr1	63042932	63052295	hsa_circ_0002032	circBase	NM_033407	DOCK7	0	0	0	0	0	0	0	0	0	0	0	0	0	0	0	0	0	0	0	0	0	0	0	0	0	0	0	0	0	0	0	0	0	0	0	0	0	0	0	1	0	0
chr1:63042933-63091072-	chr1	63042932	63091072	hsa_circ_0012814	circBase	NM_033407	DOCK7	0	0	0	0	0	0	0	0	0	0	0	0	0	0	0	1	0	0	0	0	0	0	0	0	0	0	0	0	0	0	0	0	0	0	0	0	0	0	0	0	0	0
chr1:63269390-63276257+	chr1	63269389	63276257	hsa_circ_0113856	circBase	NM_032852	ATG4C	0	0	0	0	0	0	0	0	1	0	0	0	0	0	0	0	2	0	0	0	0	0	0	0	0	0	0	0	0	0	4	0	0	0	0	0	2	0	0	0	0	0
chr1:63269390-63286880+	chr1	63269389	63286880	hsa_circ_0012823	circBase	NM_032852	ATG4C	0	0	0	0	0	0	0	0	0	9	0	0	0	0	0	5	0	0	0	0	5	0	0	0	0	0	0	0	0	0	0	0	0	0	2	0	3	0	0	1	0	0
chr1:63269390-63300523+	chr1	63269389	63300523	hsa_circ_0113857	circBase	NM_032852	ATG4C	0	0	0	0	0	0	0	0	0	0	0	0	2	0	0	2	2	0	0	0	0	0	0	0	0	0	0	0	0	0	0	0	5	0	3	0	4	8	0	0	0	0
chr1:63269390-63307218+	chr1	63269389	63307218	hsa_circ_0012824	circBase	NM_032852	ATG4C	0	0	0	0	0	12	0	0	5	0	0	2	3	0	0	1	0	0	2	3	0	0	0	0	0	0	0	0	0	0	0	0	37	0	0	0	1	0	1	0	0	0
chr1:63294711-63307218+	chr1	63294710	63307218	hsa_circ_0012828	circBase	NM_032852	ATG4C	0	0	0	0	0	0	0	0	0	0	0	0	0	0	0	0	0	0	0	0	0	0	0	0	0	27	0	0	0	0	0	0	0	0	0	0	2	0	0	0	0	0
chr1:63944435-63955889-	chr1	63944434	63955889	hsa_circ_0113868	circBase	NM_014288	ITGB3BP	0	0	0	0	0	0	0	0	0	0	0	0	0	0	0	0	0	0	0	0	0	0	0	0	0	0	0	0	0	0	0	0	12	0	0	0	0	0	0	0	0	0
chr1:63944435-63974241-	chr1	63944434	63974241	hsa_circ_0004586	circBase	NM_014288	ITGB3BP	0	0	0	0	0	0	0	0	2	0	0	1	0	0	0	0	0	0	0	0	5	0	0	0	0	0	0	0	0	0	1	0	0	0	0	0	2	0	0	0	0	0
chr1:65234339-65255197+	chr1	65234338	65255197	hsa_circ_0113900	circBase	NM_018211	RAVER2	0	0	0	0	0	0	0	0	1	0	0	0	0	0	0	0	0	0	0	0	0	0	0	0	0	0	0	0	0	0	0	0	0	0	0	0	1	0	0	0	0	0
chr1:65243306-65255197+	chr1	65243305	65255197	hsa_circ_0012856	circBase	NM_018211	RAVER2	0	0	0	0	0	0	0	0	0	0	0	0	0	0	0	3	0	0	0	0	0	0	0	0	0	0	0	0	0	0	1	0	0	0	0	0	0	0	0	1	0	0
chr1:65278421-65280523+	chr1	65278420	65280523	hsa_circ_0012860	circBase	NM_018211	RAVER2	0	0	0	0	0	0	0	0	2	7	0	0	0	0	0	0	0	0	1	0	0	0	0	0	0	0	0	0	0	0	1	0	0	0	0	0	1	0	0	0	0	0
chr1:65830318-65831879+	chr1	65830317	65831879	hsa_circ_0002454	circBase	NM_014787	DNAJC6	0	0	0	0	0	8	0	0	4	0	0	0	0	15	0	3	0	1	6	0	3	0	0	0	0	0	0	0	0	0	8	0	0	0	0	0	2	0	12	0	0	0
chr1:67356837-67371058-	chr1	67356836	67371058	hsa_circ_0006677	circBase	NM_024763	WDR78	0	0	0	0	0	4	0	0	0	0	0	0	3	0	0	1	0	0	1	0	0	0	0	0	12	0	0	0	0	0	2	0	0	0	0	0	4	5	0	0	0	0
chr1:67405711-67428843+	chr1	67405710	67428843		novel	NM_020948	MIER1	0	4	0	0	0	0	0	0	0	0	12	0	0	0	0	0	0	0	0	0	0	0	0	0	0	0	0	0	0	0	0	12	0	0	0	0	2	0	0	0	0	0
chr1:67411833-67425426+	chr1	67411832	67425426	hsa_circ_0113950	circBase	NM_020948	MIER1	0	0	0	0	0	2	0	0	1	0	0	0	0	0	0	2	0	0	0	1	0	0	0	0	0	0	0	0	0	0	3	0	0	0	0	0	0	0	0	0	0	0
chr1:67411833-67428843+	chr1	67411832	67428843	hsa_circ_0113951	circBase	NM_020948	MIER1	0	0	0	0	0	0	0	0	0	0	3	2	0	0	0	3	0	0	1	0	0	0	0	0	0	0	0	0	0	0	2	0	0	0	0	0	1	0	0	0	0	0
chr1:67411833-67442405+	chr1	67411832	67442405	hsa_circ_0113952	circBase	NM_020948	MIER1	0	0	0	0	0	0	0	0	0	0	0	0	0	0	0	6	0	0	0	0	0	0	0	0	0	0	0	0	0	0	0	0	0	0	0	0	1	0	0	0	0	0
chr1:67423742-67428843+	chr1	67423741	67428843	hsa_circ_0113954	circBase	NM_020948	MIER1	0	0	13	0	0	3	5	3	4	0	41	3	7	11	0	8	0	0	9	0	1	0	19	0	0	0	0	0	0	4	0	10	0	0	0	6	8	1	6	1	0	0
chr1:70736539-70742527-	chr1	70736538	70742527	hsa_circ_0008112	circBase	NM_030816	ANKRD13C	0	0	0	0	0	6	0	0	0	0	0	0	0	0	0	0	0	0	2	0	0	0	0	0	0	0	0	0	0	0	0	0	0	0	0	0	3	0	0	0	0	0
chr1:70736539-70781249-	chr1	70736538	70781249	hsa_circ_0012938	circBase	NM_030816	ANKRD13C	0	0	0	0	0	0	0	0	0	0	0	0	0	0	0	0	0	0	0	0	0	0	0	0	0	0	0	0	0	0	0	0	0	0	0	1	1	0	0	0	0	0
chr1:70758071-70771973-	chr1	70758070	70771973	hsa_circ_0002231	circBase	NM_030816	ANKRD13C	0	0	0	0	0	0	0	0	3	0	0	0	2	0	0	0	0	0	0	0	0	0	0	0	0	0	0	0	0	0	0	0	0	0	0	0	1	0	0	0	0	0
chr1:70758071-70781249-	chr1	70758070	70781249	hsa_circ_0000085	circBase	NM_030816	ANKRD13C	0	0	0	0	0	0	2	0	0	0	0	0	0	0	0	2	0	0	0	0	3	0	0	0	0	0	0	0	0	0	0	0	0	0	0	1	0	0	0	0	0	0
chr1:70761813-70771973-	chr1	70761812	70771973	hsa_circ_0005884	circBase	NM_030816	ANKRD13C	0	0	0	0	0	0	0	0	0	0	0	0	0	0	0	0	0	0	0	0	0	0	0	0	0	0	0	0	0	0	0	0	0	0	0	0	0	0	0	0	0	0
chr1:70766447-70781249-	chr1	70766446	70781249	hsa_circ_0003566	circBase	NM_030816	ANKRD13C	0	0	0	0	0	0	0	0	0	0	0	0	0	0	0	2	0	0	0	0	0	0	0	0	0	0	0	0	0	0	0	0	0	0	0	0	1	0	0	0	0	0
chr1:72400762-72400994-	chr1	72400761	72400994	hsa_circ_0114066	circBase	NM_173808	NEGR1	0	0	0	0	0	0	3	0	3	0	0	0	0	0	0	3	0	0	1	0	0	0	0	0	0	0	0	0	0	0	0	0	0	0	0	1	0	0	0	1	0	0
chr1:76198329-76200556+	chr1	76198328	76200556	hsa_circ_0012963	circBase	NM_000016	ACADM	0	0	0	0	0	0	0	0	1	0	9	0	0	0	0	0	1	0	0	0	0	0	0	0	0	0	0	0	0	0	0	0	0	0	0	0	0	0	0	0	0	0
chr1:76198329-76216231+	chr1	76198328	76216231	hsa_circ_0114116	circBase	NM_000016	ACADM	0	0	0	0	0	1	0	0	2	0	0	2	0	0	0	2	0	0	7	1	3	0	0	0	0	0	0	0	0	0	2	0	0	0	0	1	0	0	0	0	0	0
chr1:76200476-76205795+	chr1	76200475	76205795	hsa_circ_0114117	circBase	NM_000016	ACADM	0	0	13	0	0	0	0	0	1	0	0	0	0	0	0	0	0	0	0	0	0	0	0	0	0	0	0	0	0	0	0	0	0	0	0	0	0	0	0	0	0	0
chr1:76205665-76215244+	chr1	76205664	76215244	hsa_circ_0114119	circBase	NM_000016	ACADM	0	0	0	0	0	0	0	0	0	0	2	0	0	0	0	1	0	0	0	0	0	0	0	0	0	0	0	0	0	0	0	0	0	0	0	0	0	0	0	0	0	0
chr1:76205665-76216231+	chr1	76205664	76216231	hsa_circ_0008129	circBase	NM_000016	ACADM	0	2	0	0	0	14	0	0	1	9	1	0	1	0	0	6	1	0	1	3	0	0	0	0	0	0	0	0	0	0	3	5	3	1	0	0	4	0	0	0	0	0
chr1:76211491-76216231+	chr1	76211490	76216231	hsa_circ_0012964	circBase	NM_000016	ACADM	0	0	0	0	0	0	0	0	1	0	0	0	0	0	0	0	0	0	0	0	0	0	0	0	0	0	0	0	0	0	1	0	0	0	0	0	0	0	0	0	0	0
chr1:76215104-76216231+	chr1	76215103	76216231	hsa_circ_0114120	circBase	NM_000016	ACADM	0	0	0	0	0	0	0	0	0	0	0	0	0	0	0	0	0	0	0	1	0	0	0	0	0	0	0	0	0	0	2	0	0	0	0	0	1	0	0	0	0	0
chr1:78097520-78107340-	chr1	78097519	78107340	hsa_circ_0012986	circBase	uc009wbz.1	ZZZ3	0	1	0	0	0	0	0	1	0	0	0	0	0	0	0	0	0	0	0	0	0	0	0	0	0	0	0	0	0	0	0	0	7	0	0	0	4	7	0	0	0	0
chr1:78097535-78099090-	chr1	78097534	78099090	hsa_circ_0012987	circBase	NM_015534	ZZZ3	0	0	0	0	0	0	0	0	0	2	0	0	0	0	0	0	0	0	0	1	0	0	0	0	0	0	0	0	0	0	0	0	0	0	0	0	0	0	0	0	0	0
chr1:78097535-78107340-	chr1	78097534	78107340	hsa_circ_0114166	circBase	NM_015534	ZZZ3	6	5	0	0	0	9	0	0	0	0	0	0	7	0	4	1	0	0	0	0	3	0	0	0	0	0	0	0	0	0	0	0	0	0	0	1	10	5	0	0	0	0
chr1:78098800-78107340-	chr1	78098799	78107340	hsa_circ_0006395	circBase	NM_015534	ZZZ3	4	0	0	0	0	0	0	0	2	0	0	0	1	0	0	0	0	2	0	0	0	0	0	0	0	0	0	0	0	0	0	0	0	0	0	0	3	0	0	0	0	0
chr1:78107069-78107340-	chr1	78107068	78107340	hsa_circ_0002717	circBase	NM_015534	ZZZ3	0	0	0	0	0	0	0	0	0	0	0	0	4	15	0	0	0	0	0	0	0	0	0	0	0	0	0	0	0	0	0	0	0	0	0	0	1	0	0	0	0	0
chr1:78177432-78178966-	chr1	78177431	78178966	hsa_circ_0012989	circBase	NM_015017	USP33	0	0	0	0	0	0	0	0	0	0	3	1	0	0	0	0	0	0	0	0	0	0	0	0	0	12	0	0	0	0	3	0	3	0	0	0	2	0	0	0	0	0
chr1:78177432-78180468-	chr1	78177431	78180468	hsa_circ_0114176	circBase	NM_015017	USP33	0	0	0	0	0	0	0	0	0	0	3	0	0	0	0	0	1	0	0	0	0	0	0	0	0	0	0	0	0	0	0	0	0	0	0	0	1	0	0	0	0	0
chr1:78177432-78181553-	chr1	78177431	78181553	hsa_circ_0005374	circBase	NM_015017	USP33	0	11	0	0	0	7	0	0	1	0	0	0	1	0	0	0	0	0	0	2	0	0	0	0	0	0	0	0	0	0	2	0	0	0	1	1	3	0	0	0	0	1
chr1:78178885-78180468-	chr1	78178884	78180468	hsa_circ_0114181	circBase	NM_015017	USP33	0	0	0	0	0	0	0	0	0	0	0	0	0	0	0	0	0	0	1	0	0	0	0	0	0	0	0	0	0	0	1	0	0	0	1	1	0	0	0	0	0	0
chr1:78183552-78184326-	chr1	78183551	78184326	hsa_circ_0012992	circBase	NM_015017	USP33	0	0	0	0	0	0	0	0	0	0	0	0	0	0	0	0	0	0	0	0	0	0	0	0	0	0	0	0	0	0	0	0	0	4	0	0	2	0	0	0	0	0
chr1:78183552-78191447-	chr1	78183551	78191447	hsa_circ_0000087	circBase	NM_015017	USP33	0	0	0	0	0	0	0	0	1	0	1	4	0	0	0	1	0	0	10	0	1	0	0	6	0	0	0	0	0	0	10	0	23	10	3	2	8	0	3	0	0	0
chr1:78267016-78272786+	chr1	78267015	78272786	hsa_circ_0114202	circBase	NM_198549	FAM73A	0	0	0	0	0	3	0	0	0	0	0	0	0	0	0	0	0	0	0	0	0	0	0	0	0	0	15	0	0	0	1	0	0	0	0	0	1	0	0	0	0	1
chr1:78267016-78280916+	chr1	78267015	78280916	hsa_circ_0002570	circBase	NM_198549	FAM73A	0	1	0	0	0	8	0	0	0	1	0	1	1	0	0	2	0	0	2	2	0	0	0	0	0	0	0	0	0	0	0	0	0	0	0	0	3	0	0	0	0	0
chr1:78267016-78309092+	chr1	78267015	78309092	hsa_circ_0013005	circBase	NM_198549	FAM73A	0	0	0	0	0	0	0	0	0	0	0	0	0	0	0	0	0	0	1	0	0	0	0	0	0	0	0	0	0	0	0	0	0	0	0	0	0	0	0	0	0	0
chr1:78268955-78272786+	chr1	78268954	78272786	hsa_circ_0013007	circBase	NM_198549	FAM73A	0	0	0	0	0	0	0	0	0	0	0	0	0	0	0	0	0	0	1	0	0	0	0	0	0	0	0	0	0	0	0	0	2	0	0	0	2	0	7	0	0	0
chr1:78268955-78280916+	chr1	78268954	78280916	hsa_circ_0013008	circBase	NM_198549	FAM73A	0	0	0	0	0	0	0	0	0	0	0	0	0	0	0	0	0	0	0	0	0	0	0	0	0	0	0	0	0	3	0	0	0	0	0	1	0	0	0	0	0	0
chr1:78324623-78327007+	chr1	78324622	78327007	hsa_circ_0000088	circBase	NM_198549	FAM73A	0	0	0	0	0	0	0	2	0	0	0	0	0	0	0	0	0	6	0	0	0	0	0	0	0	0	0	0	0	0	1	0	0	0	0	0	0	0	0	0	0	0
chr1:78324623-78329713+	chr1	78324622	78329713	hsa_circ_0008606	circBase	NM_198549	FAM73A	0	0	0	0	0	0	1	0	0	0	0	0	0	0	0	0	0	0	1	0	0	0	0	0	0	0	0	0	0	0	0	0	0	0	0	0	0	0	0	0	0	0
chr1:78324623-78332076+	chr1	78324622	78332076	hsa_circ_0013012	circBase	NM_198549	FAM73A	0	3	0	0	0	0	0	0	0	0	0	4	0	0	0	4	0	0	0	0	0	0	0	0	0	0	0	0	0	0	0	0	0	0	0	0	3	0	0	0	0	0
chr1:79132257-79138776+	chr1	79132256	79138776	hsa_circ_0114231	circBase	ENST00000427236	RP4-641G12.3	0	2	0	0	0	0	0	0	1	0	0	0	0	0	0	0	0	0	0	0	0	0	0	0	0	0	0	0	0	0	0	0	0	0	0	0	0	0	0	0	0	0
chr1:84644860-84663507+	chr1	84644859	84663507	hsa_circ_0114305	circBase	NM_182948	PRKACB	0	0	0	0	0	0	2	1	1	0	0	0	2	0	0	1	2	0	2	2	2	0	0	0	0	0	0	0	0	0	5	0	0	0	0	2	3	0	11	1	0	0
chr1:84644860-84680000+	chr1	84644859	84680000	hsa_circ_0004083	circBase	NM_182948	PRKACB	0	0	0	0	0	0	0	0	0	0	4	0	0	0	0	9	0	6	4	2	0	0	0	0	0	0	0	0	0	0	1	0	0	0	0	0	5	0	0	1	0	0
chr1:84644860-84701047+	chr1	84644859	84701047	hsa_circ_0114307	circBase	NM_182948	PRKACB	0	2	0	0	0	0	0	0	0	0	0	0	2	0	0	0	0	0	0	1	0	0	0	0	0	0	0	0	0	0	0	0	0	0	0	0	0	0	0	0	0	0
chr1:85331068-85331821-	chr1	85331067	85331821	hsa_circ_0004390	circBase	NM_012152	LPAR3	0	0	0	0	0	0	1	0	0	0	0	0	0	0	0	0	0	0	1	0	0	0	0	0	0	0	0	0	0	0	0	0	0	0	0	0	0	0	0	0	0	0
chr1:86196191-86252144-	chr1	86196190	86252144		novel	NM_152890	COL24A1	0	0	0	0	0	0	0	0	0	0	0	0	1	0	0	1	0	0	1	0	0	0	0	0	0	0	0	0	0	0	1	0	0	0	0	0	0	0	0	0	0	0
chr1:86241357-86252144-	chr1	86241356	86252144	hsa_circ_0005110	circBase	NM_152890	COL24A1	0	0	0	0	0	0	0	0	0	0	0	0	0	0	0	0	0	0	3	0	0	0	0	0	0	0	0	0	0	0	1	0	0	0	0	0	0	0	0	0	0	0
chr1:86426932-86437076-	chr1	86426931	86437076		novel	NM_152890	COL24A1	0	0	8	0	0	0	0	0	1	0	0	0	0	0	0	0	0	0	0	0	0	0	0	0	0	0	0	0	0	0	0	0	0	0	0	0	0	0	0	0	0	0
chr1:86426932-86453337-	chr1	86426931	86453337		novel	NM_152890	COL24A1	0	0	0	0	0	0	2	0	1	0	0	0	0	0	0	0	0	0	0	2	0	0	0	0	0	0	0	0	0	0	0	0	0	0	0	1	0	0	0	0	0	0
chr1:86426940-86430717-	chr1	86426939	86430717		novel	NM_152890	COL24A1	0	0	0	0	0	0	0	1	0	0	0	0	0	0	0	0	0	0	0	0	0	0	0	0	0	0	0	0	0	2	0	0	0	0	2	0	1	0	0	0	0	0
chr1:86590528-86611866-	chr1	86590527	86611866	hsa_circ_0114350	circBase	NM_152890	COL24A1	0	0	0	0	0	0	2	0	1	2	1	1	3	0	0	0	0	0	0	0	0	20	0	0	0	0	0	0	0	0	0	0	0	0	0	20	0	0	0	0	0	4
chr1:87181407-87185318+	chr1	87181406	87185318	hsa_circ_0013081	circBase	NM_016009	SH3GLB1	0	2	0	0	0	3	0	0	0	0	0	0	0	0	0	1	0	0	0	0	0	0	0	0	0	0	0	0	0	0	0	0	0	0	1	0	0	0	0	0	0	0
chr1:87181407-87200862+	chr1	87181406	87200862	hsa_circ_0013082	circBase	NM_016009	SH3GLB1	0	0	0	0	0	0	0	0	0	0	0	1	0	0	0	0	0	0	0	0	0	0	0	0	0	0	0	0	0	0	0	0	0	0	0	0	0	0	0	0	0	0
chr1:87185190-87190088+	chr1	87185189	87190088	hsa_circ_0013084	circBase	NM_016009	SH3GLB1	0	1	0	0	0	0	0	0	0	0	0	0	0	0	0	1	0	0	0	0	0	0	6	0	0	0	0	0	0	0	1	13	0	0	0	0	0	0	0	0	0	0
chr1:87185190-87208119+	chr1	87185189	87208119	hsa_circ_0114361	circBase	NM_016009	SH3GLB1	0	3	0	0	0	0	0	0	0	0	0	0	0	0	0	0	0	0	0	1	0	0	0	0	0	0	0	0	0	0	0	0	0	0	0	0	0	0	0	0	0	0
chr1:87204344-87208119+	chr1	87204343	87208119		novel	NM_016009	SH3GLB1	0	0	0	0	0	0	0	0	0	0	0	0	0	0	0	0	0	0	0	0	0	0	0	0	0	0	0	0	0	0	0	0	0	0	0	1	0	0	0	0	0	0
chr1:89206671-89206971+	chr1	89206670	89206971	hsa_circ_0000089	circBase	NM_006256	PKN2	0	0	0	0	0	9	0	0	0	0	0	0	0	0	0	0	0	0	0	0	0	0	0	0	0	0	0	0	0	0	0	0	0	0	0	0	0	0	0	0	8	0
chr1:89206671-89226059+	chr1	89206670	89226059	hsa_circ_0013092	circBase	NM_006256	PKN2	0	0	0	0	0	0	2	0	0	0	0	3	0	0	0	0	0	0	0	0	0	0	0	0	0	0	0	0	0	0	0	0	0	0	0	0	1	0	0	0	0	0
chr1:89206671-89237562+	chr1	89206670	89237562	hsa_circ_0114376	circBase	NM_006256	PKN2	0	0	0	0	0	0	0	0	0	0	0	0	0	0	5	0	0	3	0	0	0	0	0	0	0	0	0	0	0	0	0	0	0	0	0	0	0	0	0	1	0	0
chr1:89206671-89251896+	chr1	89206670	89251896	hsa_circ_0013093	circBase	NM_006256	PKN2	0	0	0	0	10	1	0	0	1	0	0	3	0	0	2	3	0	0	0	0	1	0	0	0	0	0	0	0	25	0	1	0	0	0	0	4	0	0	0	0	0	0
chr1:89236035-89251896+	chr1	89236034	89251896	hsa_circ_0005900	circBase	NM_006256	PKN2	0	0	0	0	0	0	0	0	0	0	0	0	0	0	0	0	0	0	0	0	0	0	0	0	0	0	0	0	0	0	1	0	0	0	0	0	1	0	0	0	0	0
chr1:89250322-89251896+	chr1	89250321	89251896	hsa_circ_0114384	circBase	NM_006256	PKN2	0	0	0	0	0	0	0	0	0	0	0	0	3	0	0	2	0	0	0	0	0	0	0	0	0	0	0	0	0	0	0	0	0	0	0	0	1	0	0	0	0	0
chr1:89401782-89435150-	chr1	89401781	89435150	hsa_circ_0114401	circBase	NM_001008661	CCBL2	0	0	0	0	0	0	0	0	0	0	0	0	0	0	0	0	0	0	3	0	0	0	0	0	0	0	0	0	0	0	0	0	0	0	0	0	0	0	0	0	0	0
chr1:89414774-89435150-	chr1	89414773	89435150		novel	NM_001008661	CCBL2	0	0	0	0	0	0	0	0	0	0	0	0	0	0	0	0	0	0	0	0	0	0	0	0	0	0	0	0	0	0	1	0	0	0	0	0	0	0	0	0	0	0
chr1:90033806-90050348+	chr1	90033805	90050348		novel	NM_015350	LRRC8B	0	0	0	0	0	0	0	0	0	0	0	0	0	0	0	3	0	0	0	1	0	0	0	0	0	0	0	0	0	0	0	0	0	0	0	0	1	0	0	0	0	0
chr1:90152029-90180410+	chr1	90152028	90180410	hsa_circ_0114406	circBase	NM_032270	LRRC8C	0	0	0	0	0	0	0	0	0	2	0	1	1	0	0	0	0	0	0	0	0	0	0	0	0	0	0	0	0	0	0	0	0	0	1	1	0	0	0	0	0	0
chr1:91382197-91383711-	chr1	91382196	91383711	hsa_circ_0114419	circBase	NM_016620	ZNF644	0	0	0	0	0	0	0	0	1	0	0	0	1	0	0	0	0	0	0	0	0	0	0	0	0	0	0	0	0	0	0	0	0	0	0	0	0	0	0	0	0	0
chr1:91382197-91447927-	chr1	91382196	91447927	hsa_circ_0114422	circBase	NM_016620	ZNF644	0	0	0	0	0	0	0	0	0	1	0	0	3	0	0	0	0	0	1	0	0	0	0	0	0	0	0	0	0	0	0	0	0	0	0	0	0	0	0	0	0	0
chr1:91403042-91406866-	chr1	91403041	91406866	hsa_circ_0114427	circBase	NM_201269	ZNF644	0	0	0	0	0	0	0	0	0	0	0	0	0	0	0	0	0	0	0	0	0	0	0	0	0	0	0	0	0	0	0	0	22	0	0	3	2	0	0	0	0	0
chr1:91403042-91447927-	chr1	91403041	91447927	hsa_circ_0114428	circBase	NM_201269	ZNF644	0	0	0	0	0	0	0	0	4	0	0	0	0	0	0	4	0	8	0	0	0	0	0	0	0	0	0	0	0	0	1	0	0	0	0	0	0	0	0	0	0	0
chr1:91438710-91447927-	chr1	91438709	91447927	hsa_circ_0114429	circBase	ENST00000467231	ZNF644	0	0	0	0	0	0	0	0	0	0	0	0	0	0	0	0	0	0	0	0	0	0	0	0	0	0	0	0	0	0	0	0	0	0	0	0	2	0	0	0	0	0
chr1:91808987-91818856-	chr1	91808986	91818856	hsa_circ_0114444	circBase	uc010osv.1	HFM1	0	0	0	0	0	0	0	2	0	0	0	0	0	0	0	1	0	0	0	0	0	0	0	0	0	0	0	0	0	0	0	0	0	0	0	0	0	0	0	0	0	0
chr1:91808987-91851391-	chr1	91808986	91851391	hsa_circ_0114445	circBase	ENST00000294696	HFM1	0	0	0	0	0	0	0	0	0	0	0	0	0	0	0	8	0	0	0	0	0	0	0	0	0	0	0	0	0	0	0	0	0	0	0	0	0	0	0	0	0	0
chr1:91973411-91973954+	chr1	91973410	91973954	hsa_circ_0013128	circBase	NM_003503	CDC7	0	0	0	0	0	0	0	0	0	0	0	0	0	0	0	0	0	0	2	0	0	0	0	0	0	0	0	0	0	0	0	0	0	0	0	0	0	0	0	0	0	0
chr1:92327028-92327201-	chr1	92327027	92327201	hsa_circ_0006622	circBase	NM_003243	TGFBR3	0	0	0	0	0	0	0	0	0	0	0	0	0	0	0	0	0	7	2	2	1	0	0	0	0	0	0	0	0	0	1	0	0	0	0	1	0	0	0	0	0	0
chr1:92327028-92329836-	chr1	92327027	92329836	hsa_circ_0114454	circBase	NM_003243	TGFBR3	0	0	0	0	0	0	0	0	0	0	0	0	0	0	0	1	0	0	0	0	0	0	0	5	0	0	0	0	0	0	0	0	0	0	0	0	0	0	0	0	0	2
chr1:92554255-92613343+	chr1	92554254	92613343	hsa_circ_0114464	circBase	NM_183242	BTBD8	0	0	0	0	0	0	0	0	0	0	0	0	0	0	0	0	0	0	0	0	0	0	0	0	0	0	0	0	0	0	0	0	0	0	0	0	1	0	0	0	0	0
chr1:92728420-92737209-	chr1	92728419	92737209	hsa_circ_0013148	circBase	NM_053274	GLMN	3	0	0	0	0	0	0	0	0	0	0	0	0	0	0	1	0	0	1	0	0	0	0	0	0	0	0	0	0	0	0	0	0	0	0	0	1	0	0	0	0	0
chr1:92786156-92811471+	chr1	92786155	92811471	hsa_circ_0013153	circBase	NM_024813	RPAP2	0	0	0	0	0	0	0	0	1	0	0	0	0	0	0	0	0	0	1	0	0	0	0	0	0	0	0	0	0	0	0	0	0	0	0	0	0	0	0	0	0	0
chr1:92789002-92811471+	chr1	92789001	92811471	hsa_circ_0114483	circBase	NM_024813	RPAP2	0	0	0	0	0	0	0	0	0	0	0	0	0	0	0	2	0	0	0	0	0	0	0	0	0	0	0	0	0	0	0	0	0	0	0	0	2	0	0	0	0	0
chr1:92798948-92811471+	chr1	92798947	92811471	hsa_circ_0004463	circBase	NM_024813	RPAP2	0	0	0	0	0	0	1	1	0	0	0	1	4	0	0	2	0	0	2	0	0	12	0	0	0	0	0	0	0	0	2	0	0	0	0	0	1	0	0	0	0	0
chr1:92798948-92823600+	chr1	92798947	92823600	hsa_circ_0114484	circBase	NM_024813	RPAP2	0	0	0	0	0	0	0	0	0	0	0	1	1	0	0	0	0	0	0	0	0	0	0	0	0	0	0	0	0	0	0	0	0	0	0	0	1	0	0	0	0	0
chr1:92798948-92846430+	chr1	92798947	92846430	hsa_circ_0000091	circBase	NM_024813	RPAP2	0	9	0	0	0	0	0	6	8	1	7	2	9	8	7	13	2	6	15	0	2	27	0	0	0	12	0	0	0	1	16	0	5	6	2	0	20	0	12	3	0	2
chr1:93029199-93101893-	chr1	93029198	93101893	hsa_circ_0013163	circBase	NM_005665	EVI5	0	0	0	0	0	0	0	0	0	0	0	0	3	0	0	1	0	0	0	0	4	0	0	0	0	0	0	0	0	0	0	0	0	0	0	1	0	0	0	0	0	0
chr1:93070864-93091491-	chr1	93070863	93091491	hsa_circ_0013166	circBase	NM_005665	EVI5	0	0	0	0	0	0	0	0	0	0	0	0	2	0	0	0	0	0	0	0	0	0	0	0	0	0	0	0	0	0	1	0	0	0	0	0	0	0	0	0	0	0
chr1:93070864-93101893-	chr1	93070863	93101893	hsa_circ_0013167	circBase	NM_005665	EVI5	0	0	0	0	0	0	0	0	0	0	0	0	0	0	0	1	0	0	0	0	0	0	0	0	0	0	0	0	0	0	0	0	0	0	0	0	1	0	0	0	0	0
chr1:93142715-93170301-	chr1	93142714	93170301	hsa_circ_0114498	circBase	NM_005665	EVI5	0	0	0	0	0	0	0	0	0	0	0	0	0	0	0	1	0	0	0	0	0	0	0	0	0	0	0	0	0	0	0	0	0	0	0	0	0	0	0	1	0	0
chr1:93198067-93202184-	chr1	93198066	93202184	hsa_circ_0007950	circBase	ENST00000474806	EVI5	0	0	0	0	0	0	0	0	0	0	0	0	1	0	0	0	0	0	0	0	0	0	0	0	0	0	0	0	0	0	0	0	0	0	0	0	0	8	0	0	0	0
chr1:93575787-93595005+	chr1	93575786	93595005		novel	NM_007358	MTF2	0	0	0	0	0	0	0	0	0	0	0	0	0	0	0	0	0	0	1	0	0	0	0	0	0	0	0	0	0	0	0	0	0	0	0	0	0	0	10	0	0	0
chr1:93648917-93659301+	chr1	93648916	93659301	hsa_circ_0114513	circBase	NM_206886	CCDC18	0	0	0	0	0	0	0	0	0	0	0	0	0	12	0	0	0	0	1	0	0	0	0	0	0	0	0	0	0	0	0	0	0	0	0	0	0	0	0	0	0	0
chr1:93648917-93682303+	chr1	93648916	93682303	hsa_circ_0114515	circBase	NM_206886	CCDC18	0	0	0	0	0	4	0	1	0	0	0	0	0	0	0	0	0	0	0	0	0	0	0	0	0	0	0	0	0	0	0	0	0	0	0	0	0	0	0	0	0	0
chr1:93676359-93680523+	chr1	93676358	93680523		novel	NM_206886	CCDC18	0	0	0	0	0	4	0	0	0	0	0	0	0	0	0	0	0	0	0	0	0	0	0	0	0	0	0	0	0	0	1	0	0	0	0	0	1	0	0	0	0	0
chr1:93676359-93682303+	chr1	93676358	93682303	hsa_circ_0002304	circBase	NM_206886	CCDC18	0	0	0	0	0	0	1	0	1	0	0	0	0	0	0	3	0	0	0	0	1	0	0	0	0	0	0	0	0	0	1	0	0	11	0	1	0	0	0	0	0	0
chr1:93677658-93682303+	chr1	93677657	93682303	hsa_circ_0013199	circBase	NM_206886	CCDC18	0	0	0	0	0	4	0	0	0	0	0	0	0	0	0	0	0	0	0	0	0	0	0	0	0	0	0	0	0	0	0	0	0	0	0	1	0	0	0	0	0	0
chr1:93677658-93698150+	chr1	93677657	93698150	hsa_circ_0114519	circBase	NM_206886	CCDC18	0	0	0	0	0	0	0	0	0	0	0	0	0	0	0	0	0	0	0	0	0	0	0	0	0	0	0	0	0	0	1	14	0	0	0	0	1	0	0	0	0	0
chr1:93687166-93730458+	chr1	93687165	93730458	hsa_circ_0114520	circBase	NM_206886	CCDC18	0	1	0	0	0	8	2	0	0	0	0	0	3	0	0	0	0	0	0	0	0	0	0	0	0	0	0	0	0	0	0	0	0	0	0	1	2	0	0	0	0	0
chr1:93691890-93698150+	chr1	93691889	93698150	hsa_circ_0013200	circBase	NM_206886	CCDC18	0	0	0	0	0	0	0	2	2	0	0	0	2	0	0	0	0	0	1	0	0	0	0	0	0	0	0	0	0	0	0	0	0	0	0	0	0	0	0	0	0	0
chr1:93770945-93791452-	chr1	93770944	93791452	hsa_circ_0004535	circBase	ENST00000429859	RP4-717I23.3	0	0	0	0	0	0	2	0	0	0	0	0	0	0	0	4	0	0	0	0	0	0	0	0	0	0	0	0	0	0	0	0	10	0	0	0	0	0	0	0	0	0
chr1:94009664-94014983+	chr1	94009663	94014983	hsa_circ_0114531	circBase	NM_017737	FNBP1L	2	0	0	0	0	0	0	0	0	0	0	0	0	0	0	0	0	0	0	0	0	0	0	0	0	0	0	0	0	0	0	0	0	0	0	0	0	0	0	0	0	0
chr1:94341824-94343418-	chr1	94341823	94343418	hsa_circ_0013218	circBase	NM_014597	DNTTIP2	0	0	0	0	0	0	0	0	0	0	0	0	0	0	0	0	0	0	0	0	0	0	0	0	0	0	0	0	0	0	0	0	0	0	0	1	2	0	0	0	0	0
chr1:94360170-94367225-	chr1	94360169	94367225	hsa_circ_0003513	circBase	NM_002061	GCLM	0	0	0	0	0	0	0	0	0	0	0	0	0	9	0	0	0	0	0	0	0	0	0	0	0	0	0	0	0	0	0	0	0	0	0	0	0	0	0	0	0	0
chr1:94924163-94946162+	chr1	94924162	94946162	hsa_circ_0013232	circBase	NM_002858	ABCD3	0	0	0	0	0	0	0	0	1	0	7	0	0	0	0	0	0	0	0	0	0	0	0	0	0	0	0	0	0	0	1	0	0	0	0	0	0	0	0	0	1	0
chr1:94924163-94948795+	chr1	94924162	94948795	hsa_circ_0114546	circBase	NM_002858	ABCD3	0	2	0	0	0	3	2	0	0	0	4	0	0	0	0	0	0	0	0	0	0	0	0	0	0	0	0	0	0	0	0	0	0	0	0	0	0	0	0	0	0	0
chr1:95603831-95639445+	chr1	95603830	95639445	hsa_circ_0114563	circBase	NM_152487	TMEM56	0	0	0	0	0	0	0	0	0	0	0	0	0	0	0	1	0	0	0	0	0	0	0	0	0	0	0	0	0	0	2	0	0	0	0	0	0	0	0	0	0	0
chr1:95609447-95616975+	chr1	95609446	95616975	hsa_circ_0000095	circBase	NM_152487	TMEM56	0	0	0	0	0	0	0	0	0	0	0	0	0	0	0	2	0	0	0	0	3	0	0	0	0	0	0	0	0	0	0	0	0	0	0	0	1	0	0	1	0	0
chr1:97235259-97236407+	chr1	97235258	97236407	hsa_circ_0003580	circBase	NM_021190	PTBP2	0	4	0	0	0	0	0	0	0	0	0	0	0	0	0	0	0	0	0	0	0	0	0	0	0	0	0	0	0	0	0	0	0	0	0	1	1	0	0	0	0	0
chr1:97235259-97250810+	chr1	97235258	97250810	hsa_circ_0013252	circBase	NM_021190	PTBP2	0	1	0	4	0	0	0	0	0	0	0	0	4	0	0	0	0	4	0	0	0	0	0	0	0	0	0	0	0	0	2	0	0	0	4	1	2	0	1	0	0	1
chr1:97981282-98015300-	chr1	97981281	98015300	hsa_circ_0006323	circBase	NM_000110	DPYD	0	0	0	0	0	0	0	0	2	0	0	1	0	0	0	0	0	0	0	0	0	0	0	0	0	0	0	0	0	0	0	0	0	0	0	0	0	0	0	0	0	0
chr1:98015116-98039526-	chr1	98015115	98039526	hsa_circ_0114591	circBase	NM_000110	DPYD	0	0	0	0	0	0	0	0	0	0	0	0	0	0	0	0	0	0	0	0	0	0	0	0	0	0	0	0	0	0	1	0	0	0	0	0	0	0	0	0	0	0
chr1:98015116-98060722-	chr1	98015115	98060722	hsa_circ_0003268	circBase	NM_000110	DPYD	0	0	0	0	0	0	0	0	0	0	0	0	0	0	0	0	0	0	3	0	0	0	0	0	0	0	0	0	0	0	0	0	0	0	0	0	1	0	0	0	0	0
chr1:98144651-98165103-	chr1	98144650	98165103	hsa_circ_0004161	circBase	NM_000110	DPYD	0	0	0	0	0	0	0	0	0	0	6	1	0	0	0	0	0	0	2	0	0	0	0	0	0	0	0	0	0	0	1	0	0	0	0	0	1	0	0	1	0	0
chr1:98144651-98187227-	chr1	98144650	98187227	hsa_circ_0114604	circBase	NM_000110	DPYD	0	0	0	0	0	0	0	0	0	0	0	0	0	0	0	0	0	0	0	0	0	0	0	0	0	0	0	0	0	0	1	0	0	0	1	0	1	8	0	0	0	0
chr1:100459093-100464971+	chr1	100459092	100464971	hsa_circ_0013298	circBase	NM_012243	SLC35A3	0	1	0	0	0	0	1	0	0	0	0	0	0	0	0	2	0	0	1	0	0	0	0	0	0	0	0	0	0	0	0	0	0	0	0	1	1	0	0	0	0	0
chr1:100515465-100527505+	chr1	100515464	100527505	hsa_circ_0110148	circBase	NM_033055	HIAT1	0	0	0	0	0	0	0	0	0	0	0	0	0	0	0	0	0	0	0	0	0	0	0	0	0	0	0	0	0	0	1	0	0	0	0	0	0	0	0	0	0	0
chr1:100515465-100535241+	chr1	100515464	100535241	hsa_circ_0000096	circBase	NM_033055	HIAT1	0	0	0	0	0	0	0	0	0	0	0	0	0	0	0	0	0	0	0	0	0	0	0	0	0	0	0	0	0	0	0	0	0	0	0	0	1	0	0	0	0	0
chr1:100588766-100591498-	chr1	100588765	100591498	hsa_circ_0110153	circBase	NM_194292	SASS6	0	0	0	0	0	0	0	0	0	0	0	0	0	0	0	0	3	0	0	0	0	0	0	0	0	0	0	0	0	0	0	0	0	0	0	1	0	0	0	0	0	0
chr1:100676250-100684303-	chr1	100676249	100684303		novel	NM_001918	DBT	0	0	0	1	0	0	0	0	0	0	0	0	0	0	0	0	0	0	0	0	0	0	0	0	0	0	0	0	0	0	1	0	0	0	0	0	0	0	0	0	0	0
chr1:100889778-100908552+	chr1	100889777	100908552	hsa_circ_0000097	circBase	NM_003672	CDC14A	0	8	0	0	0	5	1	0	0	6	0	0	3	0	0	0	0	0	2	1	0	0	0	0	0	0	0	0	0	0	1	0	0	1	0	0	0	0	0	4	7	0
chr1:100901689-100908552+	chr1	100901688	100908552		novel	NM_003672	CDC14A	0	0	0	0	0	0	1	0	0	0	0	0	0	0	0	0	0	0	0	0	0	0	0	0	0	0	0	0	0	0	1	0	0	0	0	0	1	0	0	0	0	0
chr1:100960374-100964818+	chr1	100960373	100964818	hsa_circ_0013330	circBase	NM_003672	CDC14A	0	0	11	0	0	0	0	0	0	0	0	0	0	0	0	1	0	0	0	0	0	0	0	0	0	0	0	0	0	0	0	0	0	0	0	0	0	0	0	0	0	0
chr1:101372408-101387397+	chr1	101372407	101387397	hsa_circ_0000098	circBase	NM_133496	SLC30A7	0	0	0	0	0	0	0	0	0	0	0	1	0	0	0	2	0	4	0	0	0	0	0	0	0	0	0	0	0	0	0	0	0	0	0	0	1	0	0	0	0	0
chr1:104108057-104118162+	chr1	104108056	104118162	hsa_circ_0000099	circBase	NM_020978	AMY2B	0	2	0	0	0	0	1	0	2	0	0	2	8	0	3	3	0	0	3	0	0	0	0	0	0	0	0	0	0	0	2	0	0	0	1	1	1	0	0	0	0	0
chr1:108185241-108247683-	chr1	108185240	108247683		novel	NM_006113	VAV3	0	0	0	0	0	0	0	0	0	0	0	0	0	0	0	2	0	0	0	0	0	0	0	0	0	0	0	0	0	0	0	0	0	0	0	0	0	0	0	0	0	0
chr1:108226110-108247683-	chr1	108226109	108247683	hsa_circ_0110302	circBase	NM_006113	VAV3	0	0	0	0	0	6	0	0	1	0	0	0	0	0	0	0	0	0	0	0	1	0	0	0	0	0	0	0	0	0	0	0	0	0	0	0	0	0	0	0	0	0
chr1:108291590-108315465-	chr1	108291589	108315465	hsa_circ_0110303	circBase	NM_006113	VAV3	0	0	0	0	0	0	0	0	0	0	0	0	2	0	0	1	0	0	0	0	0	0	0	0	0	0	0	0	0	0	1	0	0	0	0	0	2	0	0	0	0	0
chr1:108690901-108703915-	chr1	108690900	108703915	hsa_circ_0004270	circBase	NM_013386	SLC25A24	0	3	4	0	0	9	0	0	1	0	0	0	3	0	0	0	3	0	0	3	1	0	0	0	0	0	0	0	0	0	7	0	0	1	0	1	1	0	0	0	8	0
chr1:108697605-108728576-	chr1	108697604	108728576	hsa_circ_0110305	circBase	NM_013386	SLC25A24	0	0	0	0	0	0	0	0	0	0	0	1	0	0	0	0	0	0	0	2	0	0	0	0	0	0	0	0	0	0	0	0	0	0	0	0	0	0	0	2	0	0
chr1:108724563-108728576-	chr1	108724562	108728576	hsa_circ_0110306	circBase	NM_013386	SLC25A24	0	0	0	0	0	0	0	0	0	0	0	0	0	0	0	0	0	0	0	0	1	0	0	0	0	0	0	0	0	0	0	0	0	0	0	0	0	0	0	0	0	0
chr1:109192833-109200201-	chr1	109192832	109200201	hsa_circ_0110313	circBase	NM_144584	HENMT1	0	0	0	0	0	12	0	0	1	0	0	1	0	0	0	0	0	0	0	0	1	0	0	0	0	0	0	0	0	0	1	0	0	12	0	0	1	0	0	0	0	0
chr1:109192833-109202584-	chr1	109192832	109202584	hsa_circ_0110314	circBase	NM_144584	HENMT1	0	0	0	0	0	0	0	0	0	0	0	0	0	0	0	0	0	0	0	0	0	0	0	0	0	0	0	0	0	0	0	0	0	0	0	0	1	0	0	0	0	0
chr1:109294879-109302707+	chr1	109294878	109302707	hsa_circ_0013382	circBase	NM_007269	STXBP3	0	1	0	0	0	0	0	0	0	0	0	0	2	0	0	0	0	0	0	0	0	0	0	0	0	0	0	0	0	0	1	0	0	0	0	0	0	0	0	0	0	0
chr1:109325044-109337529+	chr1	109325043	109337529	hsa_circ_0110318	circBase	NM_007269	STXBP3	0	0	0	0	0	0	0	0	0	4	0	0	0	0	0	0	0	0	0	0	0	0	0	0	0	0	0	0	0	0	0	0	0	0	0	0	0	0	0	0	0	0
chr1:109336204-109339348+	chr1	109336203	109339348	hsa_circ_0000100	circBase	NM_007269	STXBP3	0	0	0	0	0	0	0	1	0	0	0	0	0	0	0	0	0	0	0	0	0	0	0	0	0	0	0	0	0	0	1	0	2	0	0	0	0	0	0	1	0	0
chr1:109336204-109342927+	chr1	109336203	109342927	hsa_circ_0110319	circBase	NM_007269	STXBP3	0	0	0	0	0	0	0	0	0	0	0	0	0	0	0	0	0	0	0	0	0	0	0	0	0	0	0	0	0	0	1	0	0	0	0	1	2	0	0	0	0	0
chr1:109338856-109340859+	chr1	109338855	109340859	hsa_circ_0110321	circBase	NM_007269	STXBP3	0	0	0	0	0	0	1	0	0	0	0	0	0	0	0	0	0	0	0	0	0	0	0	0	0	0	0	0	0	0	0	0	0	0	0	0	2	0	0	0	0	0
chr1:109427897-109446876+	chr1	109427896	109446876	hsa_circ_0013386	circBase	NM_013296	GPSM2	0	0	0	0	0	0	0	0	1	8	0	0	2	0	0	0	0	0	2	4	0	0	0	0	0	0	0	0	0	0	1	0	0	0	0	0	1	0	0	0	0	0
chr1:109427897-109472597+	chr1	109427896	109472597	hsa_circ_0000101	circBase	uc010ove.1	GPSM2	0	0	0	0	0	0	0	0	0	0	0	0	0	0	0	1	0	0	0	0	4	0	0	0	0	0	0	0	0	0	0	0	0	0	0	2	1	0	0	0	0	0
chr1:111434014-111435155+	chr1	111434013	111435155	hsa_circ_0000105	circBase	NM_000560	CD53	0	0	0	0	0	0	0	0	1	0	0	0	0	0	0	1	1	0	0	0	0	0	0	0	0	3	0	0	0	0	2	0	0	0	6	0	4	6	0	0	13	0
chr1:111690264-111703918+	chr1	111690263	111703918	hsa_circ_0000106	circBase	NM_006090	CEPT1	0	0	0	0	0	15	0	0	0	0	3	1	6	0	0	0	1	4	2	3	1	9	0	0	0	0	0	0	0	0	1	0	0	0	0	0	6	0	0	0	0	0
chr1:111690264-111717585+	chr1	111690263	111717585	hsa_circ_0013497	circBase	NM_006090	CEPT1	0	0	0	0	0	0	0	0	0	0	0	0	0	0	0	0	0	0	0	0	0	0	0	0	0	0	0	0	0	0	1	0	0	0	0	0	0	0	0	0	1	0
chr1:113098490-113159517-	chr1	113098489	113159517	hsa_circ_0000107	circBase	NM_017744	ST7L	0	0	0	0	0	0	0	0	1	5	0	0	0	0	0	0	0	0	1	4	0	0	0	0	0	0	0	0	0	0	0	0	0	0	0	2	3	0	0	0	0	0
chr1:113119608-113126748-	chr1	113119607	113126748	hsa_circ_0110463	circBase	NM_017744	ST7L	0	0	0	0	0	0	0	0	0	0	0	0	0	2	0	0	0	0	1	0	0	0	0	0	0	0	0	0	0	0	0	0	0	0	0	0	1	0	0	0	0	0
chr1:113119608-113153625-	chr1	113119607	113153625	hsa_circ_0110466	circBase	NM_017744	ST7L	0	0	0	0	0	0	0	0	0	0	0	0	0	0	0	0	1	0	0	0	0	0	0	9	0	0	0	0	0	0	0	0	0	0	0	0	0	0	0	0	0	0
chr1:113119608-113159517-	chr1	113119607	113159517	hsa_circ_0110467	circBase	NM_017744	ST7L	0	0	0	0	0	0	0	0	0	3	6	0	0	0	0	0	0	0	0	1	0	0	0	0	0	0	0	0	0	0	0	0	0	0	0	0	0	0	0	0	0	0
chr1:113124614-113126748-	chr1	113124613	113126748	hsa_circ_0110469	circBase	NM_017744	ST7L	0	0	0	0	0	0	0	0	0	0	0	0	0	0	0	0	1	0	1	0	0	0	0	0	0	0	0	0	0	0	0	0	0	0	0	0	0	0	0	0	0	0
chr1:113124614-113159517-	chr1	113124613	113159517	hsa_circ_0110473	circBase	NM_017744	ST7L	0	0	0	0	0	0	0	0	0	0	0	0	2	0	0	0	0	0	1	0	0	0	0	0	0	0	0	0	0	0	0	0	0	0	0	0	0	0	0	0	0	0
chr1:113134147-113140708-	chr1	113134146	113140708	hsa_circ_0110474	circBase	NM_017744	ST7L	0	0	0	0	0	0	0	0	0	0	0	0	2	0	0	1	0	0	0	0	0	0	0	0	0	0	0	0	0	0	2	0	0	0	0	0	0	0	0	0	0	0
chr1:113134147-113159517-	chr1	113134146	113159517	hsa_circ_0110477	circBase	NM_017744	ST7L	0	0	0	0	0	0	0	0	0	0	0	0	0	7	0	2	0	0	1	0	0	0	0	0	0	0	0	0	0	0	0	0	0	0	0	0	1	0	10	0	0	0
chr1:113140593-113143470-	chr1	113140592	113143470	hsa_circ_0013522	circBase	NM_017744	ST7L	0	2	0	0	0	0	0	0	1	0	0	0	0	0	0	0	0	0	0	0	0	0	0	0	0	0	0	0	0	0	0	0	0	0	2	0	0	0	0	0	0	0
chr1:113140593-113159517-	chr1	113140592	113159517	hsa_circ_0013524	circBase	NM_017744	ST7L	0	0	0	0	0	0	0	1	0	0	4	0	0	0	0	0	0	0	0	0	0	0	0	0	0	0	0	0	0	0	0	0	0	0	0	0	2	0	0	0	0	0
chr1:113153463-113159517-	chr1	113153462	113159517	hsa_circ_0003277	circBase	NM_017744	ST7L	0	0	0	0	0	0	0	2	0	0	0	0	0	0	0	0	0	0	0	0	0	0	0	0	0	0	0	0	0	3	1	0	0	0	0	0	1	0	0	0	11	0
chr1:113196220-113202401+	chr1	113196219	113202401	hsa_circ_0000109	circBase	NM_006135	CAPZA1	0	2	0	0	0	6	1	2	3	0	5	5	1	9	0	0	0	0	5	2	1	0	0	0	0	0	0	0	0	0	2	0	0	0	0	0	3	0	0	1	0	0
chr1:113196220-113209767+	chr1	113196219	113209767	hsa_circ_0005664	circBase	NM_006135	CAPZA1	0	1	0	0	0	0	0	0	0	0	0	0	1	0	0	0	0	0	0	0	0	0	0	0	10	0	0	0	0	0	0	0	0	0	0	0	0	0	0	0	0	0
chr1:113655101-113662145+	chr1	113655100	113662145	hsa_circ_0013584	circBase	NM_014813	LRIG2	0	0	0	0	0	0	0	0	0	0	0	0	2	0	0	0	0	0	0	0	0	0	0	0	0	0	0	0	0	0	0	0	0	0	0	0	0	0	0	1	0	0
chr1:114248512-114254735-	chr1	114248511	114254735	hsa_circ_0110522	circBase	NM_006608	PHTF1	0	0	0	0	0	0	0	0	0	0	0	0	0	0	0	0	0	0	0	0	0	0	0	0	0	0	0	0	0	0	1	0	0	0	0	0	0	0	0	0	0	0
chr1:114269040-114281421-	chr1	114269039	114281421	hsa_circ_0006185	circBase	NM_006608	PHTF1	0	0	0	0	0	0	0	0	0	0	0	0	4	0	0	0	0	0	0	0	0	0	0	0	0	0	0	0	0	0	0	0	0	0	0	0	0	0	0	0	0	0
chr1:114363003-114377061-	chr1	114363002	114377061		novel	ENST00000460620	PTPN22	0	0	0	0	0	0	0	0	0	0	0	0	0	0	0	0	1	0	0	0	0	0	0	0	0	0	0	0	0	0	0	0	0	0	0	2	1	0	0	0	0	0
chr1:114367764-114377061-	chr1	114367763	114377061		novel	NM_012411	PTPN22	0	0	0	0	0	0	0	0	0	0	0	0	0	0	0	0	0	0	0	0	0	0	0	0	0	0	0	2	0	0	0	0	21	0	0	0	1	0	0	0	8	0
chr1:114372214-114377061-	chr1	114372213	114377061	hsa_circ_0000110	circBase	NM_012411	PTPN22	0	10	38	1	12	11	5	3	5	2	4	4	3	3	0	5	2	15	13	14	1	0	0	0	0	18	0	0	0	0	2	3	18	0	6	9	23	40	32	3	29	0
chr1:114372214-114394726-	chr1	114372213	114394726		novel	NM_015967	PTPN22	0	0	0	0	5	0	0	0	0	0	0	0	1	0	0	0	0	0	0	0	0	0	0	0	0	0	0	0	0	0	1	0	0	0	0	1	0	0	0	0	0	0
chr1:114372214-114397671-	chr1	114372213	114397671	hsa_circ_0013608	circBase	NM_012411	PTPN22	0	0	0	0	0	0	0	0	0	0	0	0	3	16	0	0	0	0	0	0	0	0	0	0	0	0	0	0	0	0	0	0	0	0	0	1	2	0	10	0	0	0
chr1:114375733-114397671-	chr1	114375732	114397671		novel	NM_012411	PTPN22	0	0	0	0	0	0	0	0	0	0	0	0	3	0	0	0	0	0	0	0	0	0	0	0	0	0	0	0	0	0	0	0	0	0	0	0	1	0	0	0	0	0
chr1:114376931-114381242-	chr1	114376930	114381242		novel	NM_012411	PTPN22	0	0	0	0	0	0	0	0	0	0	0	0	0	0	0	1	5	0	0	0	0	0	0	0	0	0	0	0	0	0	1	0	0	0	0	0	1	0	0	0	0	0
chr1:114377518-114397671-	chr1	114377517	114397671		novel	ENST00000460620	PTPN22	0	0	0	0	0	0	0	0	0	0	0	0	0	0	0	0	0	0	0	0	0	0	0	0	0	0	0	0	15	0	0	0	0	0	0	0	0	0	0	0	0	0
chr1:114377532-114397671-	chr1	114377531	114397671	hsa_circ_0110529	circBase	NM_012411	PTPN22	0	6	0	0	6	0	1	0	0	6	0	0	4	0	0	4	0	0	6	4	0	16	0	0	0	0	0	3	0	0	2	0	9	0	4	7	6	0	7	0	11	0
chr1:114380212-114381242-	chr1	114380211	114381242		novel	NM_012411	PTPN22	0	0	0	0	0	0	0	0	0	0	0	0	0	0	0	2	0	0	0	0	0	0	0	0	0	0	0	0	0	0	0	0	0	0	0	0	2	0	0	0	0	0
chr1:114380212-114394726-	chr1	114380211	114394726		novel	NM_015967	PTPN22	0	0	0	0	0	0	0	0	0	2	0	0	0	0	0	0	1	0	0	0	0	0	0	0	0	0	0	0	0	0	0	0	0	0	0	0	0	0	0	0	0	0
chr1:114391162-114397671-	chr1	114391161	114397671	hsa_circ_0000111	circBase	NM_015967	PTPN22	0	0	0	0	0	0	6	0	0	0	0	0	0	0	1	1	0	3	1	0	0	0	0	0	0	0	0	0	0	0	2	0	17	0	4	0	4	0	0	0	12	1
chr1:114397093-114397671-	chr1	114397092	114397671	hsa_circ_0013609	circBase	NM_012411	PTPN22	0	2	0	0	0	0	0	0	0	3	0	0	0	0	0	0	0	0	0	0	0	0	0	0	0	0	0	0	0	0	0	0	0	0	0	1	1	0	0	0	0	0
chr1:114450631-114450813+	chr1	114450630	114450813	hsa_circ_0013615	circBase	NM_022836	DCLRE1B	0	0	0	0	0	0	0	0	0	0	0	0	0	0	0	0	0	0	0	0	0	0	0	0	0	0	0	0	0	0	0	0	0	0	0	1	0	0	0	0	0	1
chr1:115005726-115006178-	chr1	115005725	115006178	hsa_circ_0013637	circBase	NM_015906	TRIM33	0	0	0	0	0	0	0	0	0	0	0	1	0	0	0	0	0	0	0	0	1	0	0	0	0	13	0	0	0	0	1	0	0	0	0	0	2	0	0	0	0	0
chr1:115005726-115007010-	chr1	115005725	115007010	hsa_circ_0004127	circBase	NM_015906	TRIM33	0	11	0	0	0	0	0	0	1	5	0	5	11	0	0	2	0	3	3	0	3	0	0	0	0	0	0	0	0	0	7	0	0	0	0	0	7	0	0	0	0	0
chr1:115262200-115263338-	chr1	115262199	115263338	hsa_circ_0013644	circBase	NM_007158	CSDE1	0	0	0	0	0	0	0	0	0	0	2	0	0	0	0	2	0	6	1	2	0	0	0	0	0	0	0	0	0	0	4	0	0	0	0	1	3	0	0	0	0	0
chr1:115267842-115280693-	chr1	115267841	115280693	hsa_circ_0013652	circBase	NM_007158	CSDE1	0	0	0	0	0	0	2	2	0	0	0	0	2	0	0	0	2	0	0	1	0	0	0	0	0	0	0	0	0	0	0	0	0	9	0	0	1	0	0	0	0	0
chr1:115276353-115280693-	chr1	115276352	115280693	hsa_circ_0000115	circBase	NM_007158	CSDE1	0	0	5	0	0	0	0	0	0	0	0	0	0	0	0	0	0	0	1	0	0	0	0	0	0	0	0	0	0	0	0	0	0	0	0	1	1	0	0	0	0	1
chr1:117944808-117948267+	chr1	117944807	117948267	hsa_circ_0000116	circBase	NM_006699	MAN1A2	0	0	0	0	0	8	1	0	0	0	0	0	0	0	0	5	0	0	1	0	0	0	0	0	0	0	0	0	0	0	2	0	0	0	0	2	0	0	0	0	0	0
chr1:117944808-117957453+	chr1	117944807	117957453	hsa_circ_0000117	circBase	NM_006699	MAN1A2	0	15	0	4	0	49	7	7	12	0	5	1	8	0	0	37	0	6	23	4	2	0	0	0	0	0	0	0	0	0	3	24	13	10	1	4	13	0	0	7	17	0
chr1:117944808-117963271+	chr1	117944807	117963271	hsa_circ_0000118	circBase	NM_006699	MAN1A2	6	5	56	2	12	93	14	17	44	21	13	21	10	0	0	75	15	4	59	1	0	0	22	0	0	0	34	5	0	6	15	32	11	0	4	11	33	6	4	14	13	4
chr1:117944808-117984947+	chr1	117944807	117984947	hsa_circ_0000119	circBase	NM_006699	MAN1A2	0	13	13	0	0	28	16	4	10	17	35	4	1	0	0	26	1	4	11	5	0	0	0	0	0	0	0	1	0	0	7	19	0	0	1	4	10	0	0	5	20	0
chr1:117944808-118009049+	chr1	117944807	118009049	hsa_circ_0000120	circBase	NM_006699	MAN1A2	0	2	0	0	0	11	0	0	2	0	0	0	0	0	0	0	0	0	3	0	0	0	0	0	0	0	0	0	0	0	0	0	0	0	0	0	0	0	0	0	0	0
chr1:118003111-118045592+	chr1	118003110	118045592	hsa_circ_0002059	circBase	NM_006699	MAN1A2	0	0	0	0	0	0	0	0	2	0	0	0	0	0	0	3	0	11	2	1	0	0	0	0	0	0	0	0	0	0	0	0	0	5	0	0	5	0	0	0	7	0
chr1:118454616-118461358-	chr1	118454615	118461358	hsa_circ_0006188	circBase	NM_017686	GDAP2	0	3	0	0	0	0	0	0	1	3	0	0	0	0	0	4	0	0	2	0	1	0	0	0	0	0	0	0	0	0	0	0	0	0	0	4	4	0	0	0	0	0
chr1:120572529-120594393-	chr1	120572528	120594393	hsa_circ_0002128	circBase	ENST00000602566	NOTCH2	0	0	0	0	0	0	0	0	0	0	0	0	0	0	0	0	0	0	0	0	0	0	0	0	0	0	0	0	0	0	0	0	5	0	0	0	1	0	0	0	0	0
chr1:121115832-121116815+	chr1	121115831	121116815	hsa_circ_0005012	circBase	NR_120535	SRGAP2D	0	0	0	0	0	0	0	0	0	0	0	0	0	0	0	2	0	0	0	0	3	0	0	0	0	0	0	0	0	0	0	0	0	0	0	0	0	0	0	0	0	0
chr1:121484357-121485375+	chr1	121484356	121485375		novel	TCONS_00001651	XLOC_000992	0	3	0	0	0	0	0	0	0	0	0	0	0	0	0	0	0	1	1	0	0	0	0	0	0	0	0	0	0	0	0	0	0	0	0	0	0	0	0	0	0	0
chr1:143915700-143916308+	chr1	143915699	143916308		novel	ENST00000467933	SRGAP2B	0	1	0	0	0	0	0	0	0	0	0	0	3	0	0	1	0	0	1	0	0	0	0	0	0	0	0	5	0	0	0	0	0	0	0	0	0	6	0	0	0	0
chr1:145227041-145248894+	chr1	145227040	145248894	hsa_circ_0002262	circBase	ENST00000369340	NOTCH2NL	0	0	0	0	0	0	0	0	0	0	0	0	0	0	0	0	0	0	0	0	0	0	0	0	0	0	0	0	0	0	0	0	5	0	1	0	0	0	0	0	0	0
chr1:145273185-145281704+	chr1	145273184	145281704	hsa_circ_0004051	circBase	NM_203458	NOTCH2NL	0	0	0	0	0	0	0	0	0	0	0	0	0	0	0	0	0	0	0	0	4	0	0	0	0	0	0	0	0	0	1	0	0	0	0	0	1	0	0	0	0	0
chr1:145293517-145299875+	chr1	145293516	145299875		novel	NM_001277444	NBPF9	0	0	0	0	0	0	2	0	0	0	0	1	0	0	0	0	0	0	0	0	1	0	0	0	0	0	0	0	0	0	0	0	0	0	0	0	0	0	0	0	0	0
chr1:145296258-145302554+	chr1	145296257	145302554		novel	NM_001277444	NBPF9	0	0	0	0	0	0	0	0	0	0	0	0	0	0	0	1	0	0	0	0	0	0	0	0	0	0	0	0	0	0	0	0	0	0	0	0	1	0	0	0	0	0
chr1:145459652-145460263-	chr1	145459651	145460263	hsa_circ_0110693	circBase	NM_032305	POLR3GL	0	0	0	0	0	0	0	0	0	0	0	0	0	0	7	0	0	0	0	0	3	0	0	0	0	0	0	0	0	0	0	0	0	0	0	1	1	0	0	0	0	0
chr1:145592633-145595220-	chr1	145592632	145595220	hsa_circ_0007755	circBase	NM_006468	POLR3C	0	0	3	0	3	0	0	3	0	0	0	0	0	0	0	6	0	12	11	9	2	0	0	0	0	0	0	0	0	0	4	0	0	0	2	5	5	0	0	0	0	1
chr1:145594039-145595220-	chr1	145594038	145595220	hsa_circ_0003693	circBase	NM_006468	POLR3C	0	2	0	0	0	0	0	0	0	0	0	0	0	0	0	0	0	0	3	0	0	0	0	0	0	0	0	0	0	0	0	0	0	0	0	0	3	0	0	0	0	0
chr1:145640883-145650540+	chr1	145640882	145650540	hsa_circ_0110703	circBase	NM_001039703	NBPF10	0	1	0	0	0	0	0	0	0	0	0	0	0	0	0	0	0	0	0	0	0	0	0	0	0	0	0	0	0	0	0	0	0	0	0	0	4	0	0	0	0	0
chr1:145640883-145663367+	chr1	145640882	145663367	hsa_circ_0110704	circBase	NM_001039703	NBPF10	0	0	0	0	0	0	0	0	0	0	0	0	0	0	0	0	0	0	3	0	0	0	0	0	0	0	0	0	0	3	0	0	0	0	0	0	0	0	0	0	0	0
chr1:145646115-145663367+	chr1	145646114	145663367	hsa_circ_0110705	circBase	NM_014455	RNF115	0	1	0	0	0	0	0	0	0	0	0	0	0	0	0	1	0	0	4	0	0	0	0	0	0	0	0	0	0	0	0	0	0	0	2	2	3	0	7	0	0	0
chr1:145769408-145771730-	chr1	145769407	145771730	hsa_circ_0008734	circBase	NR_036541	GPR89A	0	0	0	0	0	0	0	1	0	0	0	0	0	0	0	1	0	0	1	0	0	0	0	0	0	0	0	0	0	1	1	0	0	0	0	0	1	0	0	0	0	0
chr1:145769408-145803388-	chr1	145769407	145803388	hsa_circ_0013926	circBase	NR_036541	GPR89A	0	5	0	0	0	0	0	0	0	0	0	0	0	0	0	0	0	0	1	1	0	0	0	0	0	0	0	0	0	0	1	0	0	0	0	0	1	0	0	0	0	0
chr1:145787772-145791170-	chr1	145787771	145791170	hsa_circ_0005640	circBase	NR_036541	GPR89A	0	3	0	0	0	7	3	0	0	0	4	1	1	0	0	6	0	1	1	1	0	0	0	0	0	0	0	0	0	0	1	0	0	0	0	3	1	0	0	0	3	0
chr1:145816637-145818826-	chr1	145816636	145818826		novel	NR_036541	GPR89A	0	0	0	0	0	0	0	0	0	0	0	0	0	0	0	0	0	0	0	0	0	0	0	0	0	0	0	0	0	0	0	0	0	0	0	0	0	0	0	0	0	0
chr1:145897085-145900490+	chr1	145897084	145900490	hsa_circ_0008553	circBase	ENST00000422044	GPR89C	0	0	11	0	0	8	0	0	0	0	6	0	2	0	0	2	1	0	2	0	0	0	0	0	0	0	0	0	0	0	1	0	0	0	0	0	3	0	0	0	4	0
chr1:145916725-145919047+	chr1	145916724	145919047	hsa_circ_0008497	circBase	ENST00000421247	GPR89C	0	0	0	0	0	0	0	0	0	0	0	0	0	0	0	1	0	0	1	0	0	0	0	0	0	0	0	0	0	1	2	0	0	0	0	0	0	0	0	0	0	0
chr1:146724278-146731572+	chr1	146724277	146731572	hsa_circ_0004220	circBase	NM_004284	CHD1L	0	0	0	0	0	0	0	0	1	0	0	1	0	0	0	0	0	3	2	4	0	0	0	0	0	0	0	0	0	0	6	0	0	0	0	1	7	0	0	0	0	0
chr1:146727468-146731572+	chr1	146727467	146731572	hsa_circ_0013947	circBase	NM_004284	CHD1L	0	0	0	0	0	0	0	0	0	5	0	0	2	0	0	1	0	0	1	0	0	0	0	0	0	0	0	0	0	0	0	0	0	0	0	0	0	0	0	0	0	0
chr1:146744043-146766199+	chr1	146744042	146766199	hsa_circ_0110712	circBase	NM_004284	CHD1L	0	0	0	0	0	0	0	0	2	0	0	0	0	0	0	0	0	0	0	0	0	0	0	0	0	0	0	0	0	0	2	0	0	0	0	0	1	0	0	1	0	0
chr1:146747017-146757164+	chr1	146747016	146757164	hsa_circ_0013953	circBase	NM_004284	CHD1L	0	3	0	0	4	7	2	1	2	0	0	0	0	0	0	0	0	0	0	0	0	0	0	0	0	0	0	0	0	0	0	0	0	0	0	0	0	0	0	0	0	0
chr1:146757975-146759412+	chr1	146757974	146759412	hsa_circ_0006296	circBase	NM_004284	CHD1L	0	0	0	0	0	0	0	1	1	0	0	0	0	0	0	1	0	0	0	15	0	0	0	0	0	0	0	0	0	0	0	17	0	0	0	0	5	0	0	0	19	0
chr1:149239868-149255307+	chr1	149239867	149255307	hsa_circ_0110719	circBase	ENST00000325963	RP11-403I13.4	0	0	0	0	0	0	0	0	0	0	1	0	0	0	0	0	0	0	3	0	0	0	0	0	0	0	0	0	0	0	0	0	0	0	0	0	0	0	0	0	0	0
chr1:149822209-149858058-	chr1	149822208	149858058		novel	NM_003528	HIST2H2BE	0	0	0	0	0	0	0	0	0	0	0	0	0	0	0	0	0	0	2	0	0	0	0	0	1	0	0	0	0	0	0	0	0	0	0	0	0	0	0	0	0	0
chr1:150198940-150201570-	chr1	150198939	150201570		novel	NM_030920	ANP32E	1	0	0	0	0	8	0	0	0	0	0	0	0	0	0	1	0	0	0	0	0	0	0	0	0	0	0	0	0	0	0	0	0	0	0	0	1	0	12	2	0	0
chr1:150202906-150204264-	chr1	150202905	150204264	hsa_circ_0004300	circBase	NM_030920	ANP32E	6	0	0	0	0	0	0	0	0	0	0	4	0	0	0	0	2	2	0	0	0	0	0	0	0	0	0	0	0	0	1	0	0	0	0	0	0	0	15	0	0	0
chr1:150413399-150416853+	chr1	150413398	150416853	hsa_circ_0004437	circBase	NM_015203	RPRD2	0	0	0	0	0	0	0	0	0	0	0	0	0	0	0	0	0	0	0	0	2	0	0	0	0	0	0	0	0	0	0	0	0	0	0	0	2	0	0	0	0	0
chr1:150416727-150430046+	chr1	150416726	150430046	hsa_circ_0110751	circBase	NM_015203	RPRD2	0	0	0	0	0	0	0	0	0	0	0	0	0	0	0	0	3	0	0	0	0	0	0	0	0	0	0	0	0	0	0	0	0	0	0	0	0	0	0	0	0	0
chr1:150418702-150418877+	chr1	150418701	150418877	hsa_circ_0007363	circBase	NM_015203	RPRD2	0	0	0	0	0	0	0	1	0	0	0	0	0	0	0	1	0	0	1	0	0	0	0	0	0	0	0	0	0	0	0	0	0	0	0	0	0	0	0	0	0	0
chr1:150634290-150636239-	chr1	150634289	150636239	hsa_circ_0110761	circBase	NM_018178	GOLPH3L	0	0	0	0	0	0	0	0	3	0	0	0	0	0	0	0	0	0	0	0	0	0	0	0	0	0	0	0	0	0	0	0	0	0	0	0	1	0	0	0	0	0
chr1:150720253-150730456-	chr1	150720252	150730456	hsa_circ_0110764	circBase	NM_004079	CTSS	0	0	0	0	0	0	0	0	0	9	0	1	0	0	0	0	0	0	1	0	0	0	0	0	0	0	0	0	0	0	0	0	0	0	0	0	0	0	0	0	0	0
chr1:150795670-150799093-	chr1	150795669	150799093	hsa_circ_0003116	circBase	NM_001668	ARNT	0	0	0	0	0	0	0	0	0	0	0	0	0	0	0	0	0	2	0	0	0	0	0	0	14	0	0	0	0	0	1	0	0	0	0	0	0	0	0	0	0	1
chr1:150902443-150913904+	chr1	150902442	150913904	hsa_circ_0006851	circBase	NM_012432	SETDB1	0	0	0	0	0	0	0	0	0	0	0	0	0	0	0	0	0	0	2	0	0	0	0	0	0	0	0	0	0	0	0	0	0	0	0	0	0	0	0	2	0	0
chr1:150933039-150934634+	chr1	150933038	150934634	hsa_circ_0005995	circBase	NM_012432	SETDB1	0	0	0	0	0	0	0	0	1	0	0	0	0	0	0	0	0	0	0	0	0	0	0	0	0	0	0	0	0	0	0	12	0	0	0	1	0	0	0	0	0	0
chr1:150997087-150998149+	chr1	150997086	150998149	hsa_circ_0006760	circBase	NM_021222	PRUNE	0	0	0	0	0	0	0	0	2	0	1	1	2	0	0	1	0	0	0	0	0	0	0	0	0	0	0	0	0	0	2	0	0	2	0	2	5	0	0	0	0	0
chr1:150997087-150999803+	chr1	150997086	150999803	hsa_circ_0000126	circBase	NM_021222	PRUNE	0	0	0	0	0	0	1	0	0	0	0	0	0	0	0	0	0	4	0	1	0	0	0	0	0	18	0	0	0	0	2	0	0	0	0	3	5	0	0	0	13	0
chr1:150997087-151001420+	chr1	150997086	151001420	hsa_circ_0014086	circBase	NM_021222	PRUNE	0	0	0	0	0	5	0	0	0	0	0	0	0	0	0	0	0	0	0	0	0	0	0	0	0	0	0	0	0	0	0	0	0	0	0	0	1	0	0	0	0	0
chr1:151060666-151079698+	chr1	151060665	151079698	hsa_circ_0110790	circBase	NM_144618	GABPB2	0	0	0	0	0	0	0	0	0	0	0	3	0	0	0	0	0	0	1	0	0	26	0	0	0	0	0	0	0	0	1	0	0	0	0	0	0	0	0	0	0	0
chr1:151060666-151090615+	chr1	151060665	151090615	hsa_circ_0110791	circBase	NM_144618	GABPB2	0	0	0	0	0	0	0	0	0	0	0	0	0	0	0	1	0	0	1	0	0	0	0	0	0	0	0	0	0	0	0	0	0	0	2	0	1	0	0	0	0	0
chr1:151089868-151090615+	chr1	151089867	151090615	hsa_circ_0110797	circBase	NM_144618	GABPB2	0	0	0	0	0	0	0	0	0	0	0	1	0	0	0	0	0	0	0	0	0	0	0	0	0	0	0	0	0	0	0	0	0	0	0	0	0	0	0	0	0	0
chr1:151139410-151139890+	chr1	151139409	151139890	hsa_circ_0000128	circBase	NM_024041	SCNM1	0	2	2	0	0	0	0	0	0	0	0	3	3	0	0	0	0	0	0	0	0	0	0	0	0	0	0	0	3	0	6	0	0	0	0	0	1	0	0	1	0	0
chr1:151157982-151158426-	chr1	151157981	151158426	hsa_circ_0110803	circBase	NM_005997	VPS72	5	0	0	0	0	0	0	0	0	0	0	0	0	0	0	0	0	0	0	0	0	0	0	0	0	0	0	0	0	0	0	0	0	0	1	0	0	0	0	0	0	0
chr1:151196724-151205179+	chr1	151196723	151205179	hsa_circ_0007228	circBase	NM_003557	PIP5K1A	0	0	0	0	0	0	0	0	0	0	0	0	0	0	0	0	0	0	0	0	0	0	0	0	0	0	0	0	0	0	0	0	0	0	0	0	1	0	0	0	0	0
chr1:151209034-151209239+	chr1	151209033	151209239	hsa_circ_0003432	circBase	NM_003557	PIP5K1A	0	0	0	0	0	0	0	0	0	0	0	0	0	0	0	0	0	0	0	0	0	0	0	0	0	0	0	0	0	0	2	0	0	0	0	0	0	0	0	0	1	0
chr1:151288049-151288985-	chr1	151288048	151288985	hsa_circ_0006892	circBase	NM_002651	PI4KB	0	0	0	4	0	0	0	0	0	0	0	2	2	0	2	7	2	0	0	0	0	0	0	0	0	0	0	0	0	0	0	0	0	0	0	0	4	0	2	0	0	0
chr1:151380576-151381304-	chr1	151380575	151381304	hsa_circ_0110809	circBase	NM_015100	POGZ	0	0	0	0	0	3	1	0	0	0	0	0	0	0	0	1	0	0	0	0	0	0	0	0	0	0	0	0	0	0	0	0	0	0	0	1	0	0	0	0	0	0
chr1:151395873-151403317-	chr1	151395872	151403317	hsa_circ_0008701	circBase	NM_015100	POGZ	0	0	0	0	0	0	0	0	4	7	0	0	2	0	0	0	0	0	1	0	0	0	0	0	0	0	0	0	0	0	0	0	0	0	0	0	0	0	0	0	0	0
chr1:151395873-151414681-	chr1	151395872	151414681	hsa_circ_0014174	circBase	NM_015100	POGZ	0	0	0	0	0	0	0	0	0	0	0	0	0	0	0	1	0	0	1	1	0	0	0	0	0	0	0	0	0	0	0	2	0	0	0	0	2	0	0	0	0	1
chr1:151400299-151403317-	chr1	151400298	151403317	hsa_circ_0008704	circBase	NM_015100	POGZ	0	1	0	0	0	0	0	0	0	0	0	0	0	0	0	0	0	0	0	0	0	0	0	0	0	0	0	0	0	0	0	0	0	0	0	2	1	0	0	0	0	0
chr1:151400299-151414681-	chr1	151400298	151414681	hsa_circ_0002520	circBase	NM_015100	POGZ	0	0	0	0	0	0	0	0	0	0	0	0	0	0	0	0	0	0	1	1	2	0	0	0	0	0	0	0	0	0	0	0	0	0	0	2	6	0	0	0	0	0
chr1:151611364-151611595+	chr1	151611363	151611595	hsa_circ_0000130	circBase	NM_030918	SNX27	0	3	0	0	0	0	0	0	0	0	9	2	0	0	0	1	0	0	0	1	0	0	0	0	0	0	0	0	1	0	1	0	0	0	0	1	0	0	0	0	0	0
chr1:151611364-151641111+	chr1	151611363	151641111	hsa_circ_0000131	circBase	NM_030918	SNX27	0	1	0	0	0	5	0	0	0	0	2	2	3	0	1	0	3	0	2	0	0	0	0	0	0	0	0	0	0	0	0	0	0	0	0	2	2	0	8	0	0	0
chr1:151611364-151655921+	chr1	151611363	151655921	hsa_circ_0014186	circBase	NM_030918	SNX27	0	0	0	0	0	0	0	0	0	0	0	2	0	0	0	0	0	0	0	0	1	0	0	0	0	0	0	0	0	0	0	0	0	0	0	0	1	0	0	0	0	0
chr1:151611364-151665959+	chr1	151611363	151665959	hsa_circ_0014188	circBase	NM_030918	SNX27	0	0	0	0	0	0	0	0	0	0	0	0	0	0	0	0	0	0	0	0	0	0	0	0	0	0	0	0	0	0	0	0	0	0	0	0	1	0	0	0	0	0
chr1:151630711-151630903+	chr1	151630710	151630903	hsa_circ_0014189	circBase	NM_030918	SNX27	0	0	0	0	0	4	0	0	0	0	0	0	0	0	0	0	0	0	0	0	0	0	0	0	0	0	0	0	0	0	0	0	0	0	0	0	0	0	0	0	0	0
chr1:151630711-151634746+	chr1	151630710	151634746	hsa_circ_0110813	circBase	NM_030918	SNX27	0	0	0	0	0	0	0	0	0	0	0	0	0	0	0	0	1	0	0	0	0	0	0	0	0	0	0	0	0	0	0	0	0	0	0	0	0	0	0	0	0	0
chr1:151630711-151641111+	chr1	151630710	151641111	hsa_circ_0002394	circBase	NM_030918	SNX27	0	0	0	0	0	0	0	2	0	6	3	1	0	0	0	0	0	0	0	0	0	6	0	0	0	0	0	0	0	0	0	0	0	0	0	1	1	0	12	0	0	0
chr1:151630711-151655921+	chr1	151630710	151655921	hsa_circ_0014191	circBase	NM_030918	SNX27	0	0	0	0	0	0	0	0	0	0	0	0	0	0	0	0	0	0	0	0	0	0	0	0	0	0	0	4	0	0	0	0	0	0	0	0	0	0	0	0	0	0
chr1:153637696-153641033-	chr1	153637695	153641033	hsa_circ_0000133	circBase	NM_004515	ILF2	0	2	0	0	0	0	0	0	0	0	0	0	1	0	0	1	0	0	0	0	2	0	0	0	0	0	0	0	0	0	2	0	0	0	0	1	0	0	0	0	0	0
chr1:153640031-153641033-	chr1	153640030	153641033	hsa_circ_0110830	circBase	NM_004515	ILF2	0	0	0	0	0	0	0	1	1	0	0	0	0	0	0	1	0	0	0	0	0	0	0	0	0	0	0	0	0	0	0	0	0	9	0	0	1	0	0	0	0	0
chr1:153784207-153785928-	chr1	153784206	153785928	hsa_circ_0110833	circBase	NM_020699	GATAD2B	0	0	0	0	0	0	0	0	0	0	0	3	0	0	0	1	0	0	0	2	0	0	0	0	0	0	0	0	0	0	5	0	0	0	0	0	0	0	0	0	0	0
chr1:153791267-153792211-	chr1	153791266	153792211	hsa_circ_0110835	circBase	NM_020699	GATAD2B	0	0	0	1	0	0	0	0	0	0	0	0	0	0	0	0	0	0	0	0	0	0	0	0	0	0	0	0	0	0	0	0	0	0	0	0	0	0	0	0	0	0
chr1:154145384-154145677-	chr1	154145383	154145677	hsa_circ_0008368	circBase	NM_152263	TPM3	0	1	0	0	0	6	0	0	0	0	4	0	0	0	0	0	0	0	1	0	0	0	0	0	0	0	0	0	0	0	0	0	0	0	0	0	0	0	0	0	0	0
chr1:154197560-154209087+	chr1	154197559	154209087		novel	NM_014847	UBAP2L	0	0	0	0	0	0	0	0	0	0	0	0	0	0	0	0	0	0	0	0	0	0	0	0	0	0	0	0	0	0	0	0	0	0	0	0	1	0	0	0	0	0
chr1:154207067-154207767+	chr1	154207066	154207767	hsa_circ_0110845	circBase	NM_014847	UBAP2L	0	0	0	0	0	12	1	0	0	0	0	2	0	0	0	0	0	0	0	0	0	0	0	0	0	0	0	0	0	1	0	0	0	0	0	2	1	0	0	0	0	0
chr1:154207067-154218851+	chr1	154207066	154218851	hsa_circ_0014375	circBase	NM_014847	UBAP2L	0	0	0	0	0	0	0	0	0	0	0	0	0	0	0	0	0	0	1	0	0	0	0	0	0	0	0	0	0	0	0	0	0	0	0	0	1	0	0	0	0	0
chr1:154213989-154218851+	chr1	154213988	154218851	hsa_circ_0006849	circBase	NM_014847	UBAP2L	0	0	0	0	0	0	0	0	0	0	0	0	0	0	0	0	0	0	0	0	0	0	0	0	0	0	0	0	0	0	0	0	0	0	0	0	0	0	0	0	0	0
chr1:154223517-154224129+	chr1	154223516	154224129	hsa_circ_0004717	circBase	NM_014847	UBAP2L	0	0	0	0	0	0	0	0	0	0	0	0	0	0	0	0	0	0	1	0	0	0	0	0	0	0	0	0	0	0	0	0	0	0	0	1	2	0	0	0	0	0
chr1:154231453-154232505+	chr1	154231452	154232505	hsa_circ_0014405	circBase	NM_014847	UBAP2L	0	0	0	0	0	0	0	0	2	0	0	0	0	0	0	0	0	0	0	0	0	0	0	0	0	0	0	0	0	0	0	0	0	0	0	1	0	0	1	0	0	0
chr1:154233368-154239044+	chr1	154233367	154239044	hsa_circ_0014414	circBase	NM_014847	UBAP2L	0	1	0	0	0	0	0	0	0	0	0	0	0	0	0	0	0	0	0	0	0	0	0	0	0	0	0	0	0	0	0	0	0	0	0	0	0	0	0	0	0	0
chr1:154406995-154407632+	chr1	154406994	154407632		novel	NM_000565	IL6R	0	0	0	0	0	0	0	0	0	0	0	1	0	0	0	1	0	0	0	0	0	0	0	0	0	0	0	0	0	0	1	0	0	0	0	0	0	0	0	0	0	0
chr1:154420601-154427057+	chr1	154420600	154427057	hsa_circ_0014425	circBase	NM_000565	IL6R	0	0	0	0	0	0	3	0	0	0	6	0	0	0	0	0	0	0	0	0	0	0	0	0	0	0	0	0	0	0	0	9	0	0	0	0	0	0	0	0	0	0
chr1:154561027-154569743-	chr1	154561026	154569743	hsa_circ_0005423	circBase	NM_001111	ADAR	0	0	0	0	0	0	0	0	0	0	0	0	0	0	0	0	0	0	1	0	0	0	0	0	0	0	0	0	0	0	0	0	0	0	0	0	0	0	0	0	0	0
chr1:155209407-155209868-	chr1	155209406	155209868	hsa_circ_0014507	circBase	NM_000157	GBA	0	0	17	0	0	0	0	0	0	0	0	0	0	0	0	0	0	0	3	0	0	0	0	0	0	0	0	0	0	0	0	0	0	0	0	0	0	0	0	0	0	0
chr1:155313105-155316260-	chr1	155313104	155316260	hsa_circ_0014551	circBase	NM_018489	ASH1L	0	0	0	0	0	0	0	0	0	3	0	0	0	0	0	0	0	0	0	0	0	0	0	0	0	0	0	0	17	0	0	0	0	3	0	0	0	0	0	0	0	0
chr1:155316174-155317695-	chr1	155316173	155317695	hsa_circ_0014558	circBase	NM_018489	ASH1L	0	0	0	0	0	10	0	0	0	0	0	0	0	0	0	1	0	0	0	0	0	0	0	0	0	0	0	0	0	0	1	0	0	0	0	0	1	0	0	0	0	0
chr1:155330092-155365344-	chr1	155330091	155365344	hsa_circ_0110875	circBase	NM_018489	ASH1L	0	0	0	0	0	0	0	0	0	0	0	0	0	0	0	0	0	0	0	0	0	0	0	0	0	0	0	0	0	0	0	0	0	0	0	0	2	0	0	0	0	0
chr1:155340295-155340774-	chr1	155340294	155340774	hsa_circ_0007608	circBase	NM_018489	ASH1L	0	0	0	0	0	0	0	0	0	0	0	1	0	0	0	0	0	0	3	0	0	0	0	0	0	0	0	0	0	0	0	0	0	0	0	0	0	0	0	0	0	1
chr1:155340295-155429689-	chr1	155340294	155429689	hsa_circ_0014579	circBase	NM_018489	ASH1L	0	3	0	0	0	0	0	0	0	0	0	0	0	0	0	0	0	8	0	0	0	0	0	0	0	0	0	0	0	0	1	0	0	0	0	0	0	0	0	0	0	0
chr1:155348072-155349907-	chr1	155348071	155349907	hsa_circ_0110876	circBase	NM_018489	ASH1L	0	2	0	0	0	0	0	0	0	0	4	0	0	0	0	0	0	0	0	0	2	0	0	0	0	0	0	0	0	0	1	0	0	0	2	0	1	0	0	0	0	0
chr1:155348072-155385714-	chr1	155348071	155385714	hsa_circ_0002897	circBase	NM_018489	ASH1L	0	0	0	0	0	10	0	0	0	0	0	0	2	6	0	0	0	0	0	0	0	0	0	0	0	0	0	0	0	0	0	0	0	0	0	1	0	0	0	0	0	0
chr1:155365250-155408859-	chr1	155365249	155408859	hsa_circ_0110879	circBase	NM_018489	ASH1L	0	0	0	0	0	0	0	0	0	0	0	0	0	0	0	1	0	0	0	0	0	0	0	0	0	0	0	0	0	0	0	0	0	9	0	0	0	0	0	0	0	0
chr1:155377929-155385714-	chr1	155377928	155385714		novel	NM_018489	ASH1L	0	0	0	0	0	0	1	0	0	0	0	0	0	0	0	0	0	0	0	0	0	0	0	0	0	0	0	0	0	0	0	0	0	0	0	0	0	0	0	0	0	0
chr1:155377933-155385714-	chr1	155377932	155385714	hsa_circ_0008161	circBase	NM_018489	ASH1L	0	0	0	0	0	0	1	0	0	0	0	0	0	0	0	1	0	0	1	0	0	0	0	0	0	0	0	0	0	0	0	0	0	0	0	0	1	0	0	0	0	0
chr1:155385535-155385714-	chr1	155385534	155385714	hsa_circ_0004060	circBase	NM_018489	ASH1L	0	0	0	0	0	0	0	0	0	0	1	0	0	0	0	0	0	0	0	0	0	0	0	0	0	0	0	0	0	0	0	0	0	0	0	2	0	0	0	1	0	0
chr1:155385535-155408859-	chr1	155385534	155408859	hsa_circ_0014585	circBase	NM_018489	ASH1L	9	0	0	0	0	0	0	0	0	0	0	0	0	0	0	0	0	0	0	0	0	0	0	0	0	0	0	0	0	0	1	0	0	0	1	0	1	0	0	0	0	0
chr1:155385535-155429689-	chr1	155385534	155429689	hsa_circ_0014586	circBase	NM_018489	ASH1L	0	2	0	0	0	0	0	0	0	0	0	0	0	0	0	0	0	0	0	1	0	0	0	0	0	0	0	0	0	0	0	0	0	0	0	0	1	0	0	0	0	0
chr1:155408118-155408859-	chr1	155408117	155408859	hsa_circ_0000137	circBase	NM_018489	ASH1L	7	6	10	0	0	4	0	1	5	0	4	1	0	0	0	2	0	3	2	2	0	0	0	0	0	0	0	0	0	0	2	0	0	0	0	0	6	7	3	2	0	1
chr1:155408118-155429689-	chr1	155408117	155429689	hsa_circ_0003247	circBase	NM_018489	ASH1L	0	3	0	0	0	10	2	2	2	0	11	1	9	0	0	2	7	0	3	2	1	0	18	0	0	0	0	0	0	0	2	7	0	0	0	11	4	0	0	7	2	0
chr1:155447677-155491409-	chr1	155447676	155491409	hsa_circ_0014591	circBase	NM_018489	ASH1L	0	0	0	0	0	0	0	0	0	0	0	2	0	0	0	0	0	0	0	0	0	0	0	0	0	0	0	0	0	0	0	0	0	0	0	0	0	0	0	0	0	0
chr1:155490891-155491409-	chr1	155490890	155491409	hsa_circ_0014592	circBase	NM_018489	ASH1L	6	0	0	0	0	0	0	0	2	0	0	1	0	0	0	2	0	0	1	0	0	0	0	4	0	0	0	0	0	0	0	0	0	0	0	0	2	0	0	0	0	0
chr1:155640111-155642522-	chr1	155640110	155642522		novel	NM_018253	YY1AP1	0	0	0	0	0	0	0	0	0	0	0	0	0	0	0	0	0	0	0	1	0	0	0	0	0	0	0	0	0	0	0	0	0	0	0	0	0	0	0	0	0	0
chr1:155640111-155649303-	chr1	155640110	155649303	hsa_circ_0110887	circBase	NM_018253	YY1AP1	0	0	0	0	0	0	0	0	0	0	1	0	4	0	0	5	0	0	2	1	0	0	0	0	0	13	0	0	0	0	1	0	0	9	1	1	8	0	0	0	0	0
chr1:155640111-155650247-	chr1	155640110	155650247	hsa_circ_0014603	circBase	NM_018253	YY1AP1	0	0	0	0	0	0	0	0	0	0	0	1	0	0	0	0	0	0	0	0	0	0	0	0	0	0	0	0	0	0	0	0	0	0	0	2	1	0	0	0	0	0
chr1:155644801-155649303-	chr1	155644800	155649303	hsa_circ_0003608	circBase	NM_018253	YY1AP1	0	1	0	0	0	0	0	0	1	0	6	2	3	0	0	6	0	0	8	0	0	0	10	0	0	0	30	5	0	0	2	0	0	0	7	5	7	0	19	0	0	1
chr1:155646339-155649303-	chr1	155646338	155649303	hsa_circ_0014606	circBase	NM_018253	YY1AP1	0	1	0	7	8	7	1	1	0	0	6	1	4	0	0	3	0	3	2	2	1	22	0	0	0	0	0	0	0	0	11	1	0	0	0	1	5	0	0	0	0	0
chr1:155686797-155695810+	chr1	155686796	155695810	hsa_circ_0014611	circBase	NM_004632	DAP3	0	0	0	0	0	0	0	0	0	0	0	0	2	0	0	1	0	0	3	0	1	0	0	0	0	0	0	0	0	0	0	0	0	0	0	0	4	0	0	0	0	0
chr1:155691308-155695810+	chr1	155691307	155695810	hsa_circ_0014613	circBase	NM_004632	DAP3	0	0	0	0	0	0	0	0	0	0	0	1	0	0	0	0	0	0	3	3	0	0	0	0	0	0	2	0	0	0	2	0	0	0	0	3	5	0	0	0	0	0
chr1:155695173-155695810+	chr1	155695172	155695810	hsa_circ_0014614	circBase	NM_004632	DAP3	0	1	0	0	0	0	1	1	0	6	0	2	2	0	0	0	4	0	3	0	2	0	0	0	0	0	0	0	0	0	0	0	5	0	1	4	13	5	5	1	0	2
chr1:155695173-155699157+	chr1	155695172	155699157	hsa_circ_0110894	circBase	NM_004632	DAP3	0	0	0	0	0	0	0	0	0	0	0	0	0	0	0	0	0	0	0	2	0	0	0	0	0	0	0	0	0	0	0	0	0	0	0	0	0	0	0	0	0	0
chr1:155742857-155747611-	chr1	155742856	155747611	hsa_circ_0110900	circBase	NM_032292	GON4L	0	0	0	0	0	0	0	0	0	0	0	4	0	0	0	0	0	0	0	0	0	0	0	0	0	0	0	0	0	0	1	0	0	0	0	0	0	0	0	0	0	0
chr1:155783425-155784240-	chr1	155783424	155784240	hsa_circ_0110907	circBase	NM_032292	GON4L	0	0	0	2	0	0	0	0	0	0	0	0	3	0	0	0	0	0	2	0	0	0	0	0	0	0	0	0	0	0	1	0	0	0	0	0	2	0	0	0	0	0
chr1:155783425-155796819-	chr1	155783424	155796819		novel	NM_032292	GON4L	0	0	0	0	0	0	0	0	0	0	0	0	0	0	0	0	0	0	0	0	0	0	0	0	0	0	0	0	0	0	0	0	0	0	0	0	0	0	0	0	0	0
chr1:155790397-155796819-	chr1	155790396	155796819	hsa_circ_0110908	circBase	NM_032292	GON4L	0	0	0	0	0	0	0	0	0	0	0	0	0	0	0	1	0	0	0	3	0	0	0	0	0	0	0	0	0	0	0	0	0	0	0	0	1	0	0	0	0	0
chr1:155823067-155823597-	chr1	155823066	155823597	hsa_circ_0000139	circBase	NM_032292	GON4L	3	4	3	3	0	17	1	2	3	11	10	9	0	0	0	6	0	1	4	6	3	0	0	0	0	0	0	1	0	1	2	0	15	4	1	2	5	0	11	0	18	0
chr1:155874102-155874595-	chr1	155874101	155874595	hsa_circ_0006575	circBase	NM_006912	RIT1	0	2	0	0	0	0	0	0	0	0	0	0	0	7	0	1	0	0	0	0	0	0	0	0	0	0	0	0	0	0	0	0	0	0	0	0	0	0	0	0	0	0
chr1:155891166-155891709-	chr1	155891165	155891709	hsa_circ_0008998	circBase	NM_014949	KIAA0907	0	0	7	0	0	0	0	0	0	0	0	0	0	0	0	1	0	0	1	0	0	0	0	0	0	0	0	0	0	0	6	0	0	0	0	1	2	0	12	0	0	0
chr1:155891166-155895634-	chr1	155891165	155895634	hsa_circ_0000140	circBase	NM_014949	KIAA0907	0	0	0	0	0	3	0	0	0	0	0	1	0	0	0	0	0	0	1	0	0	0	0	0	0	0	0	0	20	0	0	0	0	0	0	0	1	0	0	0	0	0
chr1:155895423-155896947-	chr1	155895422	155896947	hsa_circ_0014642	circBase	NM_014949	KIAA0907	0	0	0	0	0	0	0	0	0	0	0	0	0	0	1	0	0	0	0	0	0	0	0	0	0	0	0	0	0	0	0	0	0	0	0	0	0	0	0	0	0	0
chr1:155896467-155896947-	chr1	155896466	155896947	hsa_circ_0008339	circBase	NM_014949	KIAA0907	0	2	0	0	0	0	0	0	1	0	0	1	2	0	0	1	0	0	1	0	0	0	0	0	0	0	0	0	0	0	0	0	0	0	1	0	1	0	0	0	0	0
chr1:156303338-156304709-	chr1	156303337	156304709	hsa_circ_0004680	circBase	NM_005998	CCT3	0	0	0	0	2	0	0	0	0	0	0	0	0	0	0	1	0	0	0	0	0	0	0	0	0	0	0	0	0	0	1	6	0	0	1	0	2	0	0	0	0	0
chr1:156444900-156446994-	chr1	156444899	156446994	hsa_circ_0014737	circBase	NM_005920	MEF2D	0	0	0	0	0	0	0	0	2	0	0	0	0	0	0	0	0	0	1	0	0	0	0	0	0	0	0	0	0	0	0	0	0	0	0	0	0	0	0	0	9	0
chr1:156752074-156756966+	chr1	156752073	156756966		novel	NM_005973	PRCC	0	0	0	1	0	0	0	0	0	0	0	0	0	0	0	2	0	0	0	0	0	0	0	0	0	0	0	0	0	0	1	0	0	0	0	0	0	0	0	0	0	2
chr1:158979793-158990319+	chr1	158979792	158990319		novel	NM_005531	IFI16	0	0	0	0	0	0	2	0	0	0	0	0	1	0	0	0	0	0	0	0	2	0	0	0	0	0	0	0	0	0	0	0	0	0	0	0	0	0	0	0	0	0
chr1:158979793-159002481+	chr1	158979792	159002481		novel	NM_005531	IFI16	0	0	0	0	0	0	0	0	0	0	0	0	0	0	0	0	0	0	0	0	0	0	0	0	0	0	0	0	0	0	0	0	0	4	0	0	1	0	0	0	0	0
chr1:159888553-159890327-	chr1	159888552	159890327	hsa_circ_0004617	circBase	NM_003564	TAGLN2	0	0	0	0	0	0	0	0	0	0	0	0	0	0	0	0	0	0	1	4	0	0	0	0	0	0	0	0	0	0	3	0	0	0	0	0	1	0	0	0	0	0
chr1:160206925-160213824-	chr1	160206924	160213824	hsa_circ_0014878	circBase	NM_015726	DCAF8	0	0	0	0	0	0	0	0	0	0	0	0	1	0	0	0	0	0	0	0	0	0	0	0	0	0	0	0	0	0	0	0	0	0	0	0	0	0	0	0	0	0
chr1:160293221-160302347-	chr1	160293220	160302347	hsa_circ_0008661	circBase	NM_004371	COPA	0	0	0	0	0	0	0	0	1	0	0	4	8	0	0	1	0	4	1	4	6	0	0	0	0	0	0	0	0	0	3	0	0	0	0	3	13	0	0	0	0	1
chr1:160805985-160808839-	chr1	160805984	160808839		novel	NM_016382	CD244	0	0	0	0	0	0	1	0	1	0	0	2	0	0	0	0	0	0	1	1	0	0	0	0	0	0	0	0	0	0	0	0	1	0	0	2	2	0	0	0	0	0
chr1:161748034-161753886+	chr1	161748033	161753886	hsa_circ_0003039	circBase	NM_007348	ATF6	0	0	0	0	0	0	0	3	1	0	0	0	0	0	0	0	0	3	0	0	0	0	0	0	0	0	0	0	0	0	1	0	0	0	0	0	3	0	0	0	0	0
chr1:161748034-161772062+	chr1	161748033	161772062	hsa_circ_0007360	circBase	NM_007348	ATF6	0	0	0	0	0	0	0	0	0	0	0	0	4	0	0	2	0	0	0	0	0	0	0	0	0	0	0	0	0	0	3	0	0	0	3	0	3	0	0	0	0	0
chr1:161771842-161790951+	chr1	161771841	161790951	hsa_circ_0015027	circBase	NM_007348	ATF6	0	0	0	0	0	0	0	0	0	0	0	1	0	0	3	0	0	0	2	0	0	0	0	0	0	0	0	0	0	0	0	0	0	0	0	0	0	0	0	0	0	0
chr1:161816239-161833102+	chr1	161816238	161833102	hsa_circ_0008857	circBase	NM_007348	ATF6	0	0	0	2	0	0	0	0	2	0	0	2	0	0	0	3	0	0	4	0	0	0	0	0	0	0	0	0	0	0	4	0	0	0	2	0	2	0	0	0	0	0
chr1:165712404-165723511-	chr1	165712403	165723511	hsa_circ_0015077	circBase	NM_019026	TMCO1	0	0	0	0	0	0	0	0	0	0	0	4	0	0	0	0	0	0	0	0	0	0	0	0	0	0	0	0	0	0	0	0	0	0	0	1	0	0	0	0	0	0
chr1:165859441-165860559+	chr1	165859440	165860559	hsa_circ_0006758	circBase	NM_012474	UCK2	0	0	0	0	0	0	0	0	0	0	0	0	0	0	0	0	0	6	1	0	0	0	0	0	0	0	0	0	0	0	0	0	0	0	0	0	1	0	0	0	0	0
chr1:165859441-165865569+	chr1	165859440	165865569	hsa_circ_0008054	circBase	NM_012474	UCK2	0	0	0	0	0	0	0	0	0	6	0	0	0	0	0	0	0	0	0	0	0	0	0	0	0	0	0	0	0	0	1	0	0	0	0	0	2	0	0	0	0	0
chr1:166831440-166833158-	chr1	166831439	166833158	hsa_circ_0111053	circBase	NM_053053	TADA1	0	0	0	0	0	0	0	0	0	0	0	0	0	0	0	0	0	0	2	0	0	0	0	0	0	0	0	0	0	0	3	0	0	0	0	0	1	0	0	0	0	0
chr1:167353094-167358998+	chr1	167353093	167358998	hsa_circ_0015099	circBase	NM_002697	POU2F1	0	0	0	0	0	0	0	0	0	0	0	0	0	0	0	0	0	0	0	0	0	0	0	0	0	0	47	0	0	0	0	0	0	0	0	0	0	0	0	0	0	0
chr1:167734820-167742605+	chr1	167734819	167742605	hsa_circ_0015107	circBase	NM_003953	MPZL1	0	0	0	0	0	0	0	0	1	0	0	0	0	0	0	0	0	0	1	0	1	0	0	0	0	0	0	0	0	0	0	0	0	0	0	0	1	0	0	0	0	0
chr1:167734820-167745403+	chr1	167734819	167745403	hsa_circ_0000153	circBase	NM_003953	MPZL1	0	0	0	0	0	1	0	0	2	0	0	0	1	0	0	0	0	0	0	1	0	0	0	0	0	0	0	0	0	0	0	0	0	0	0	0	1	0	14	0	0	0
chr1:167734820-167757374+	chr1	167734819	167757374	hsa_circ_0005827	circBase	NM_003953	MPZL1	0	0	0	0	0	0	0	0	0	0	0	0	0	0	0	3	1	0	0	2	0	0	0	0	0	0	0	0	0	0	0	0	0	0	0	0	1	0	0	0	0	0
chr1:167921038-167944253+	chr1	167921037	167944253	hsa_circ_0000154	circBase	NM_018442	DCAF6	0	2	0	0	0	0	0	0	1	0	0	0	0	0	0	0	0	0	0	0	0	0	0	0	0	0	0	0	0	0	0	0	0	0	0	1	5	0	0	0	0	0
chr1:167935867-167944253+	chr1	167935866	167944253	hsa_circ_0009109	circBase	NM_018442	DCAF6	0	1	0	0	0	6	2	1	0	6	0	2	4	1	0	0	2	0	2	1	0	0	0	0	0	0	0	0	0	0	0	0	0	0	1	0	9	0	0	3	0	0
chr1:167971720-167974031+	chr1	167971719	167974031	hsa_circ_0015124	circBase	NM_018442	DCAF6	0	0	0	0	0	0	0	0	0	0	0	0	0	0	0	2	0	0	0	2	0	0	0	0	0	0	0	0	0	0	0	0	0	0	0	0	0	0	0	0	0	0
chr1:168007609-168014465+	chr1	168007608	168014465	hsa_circ_0000155	circBase	NM_018442	DCAF6	0	0	0	0	0	0	0	0	0	0	0	0	0	0	0	0	0	0	0	1	0	0	0	0	0	0	0	0	0	0	2	0	0	0	0	0	0	0	0	0	0	0
chr1:168007609-168037701+	chr1	168007608	168037701	hsa_circ_0015132	circBase	NM_018442	DCAF6	0	0	0	0	0	0	0	0	0	0	0	0	0	0	0	0	0	0	0	0	0	0	0	0	0	0	0	0	0	0	0	0	0	0	0	0	0	0	12	1	0	0
chr1:168153140-168169338+	chr1	168153139	168169338	hsa_circ_0111085	circBase	NM_152902	TIPRL	0	0	0	0	0	0	0	0	0	0	0	0	0	0	0	0	0	0	0	0	0	0	0	0	0	0	0	0	0	0	0	0	0	0	0	0	1	0	0	0	0	0
chr1:168200752-168212307+	chr1	168200751	168212307	hsa_circ_0008944	circBase	uc001gfj.4	TBX19	0	0	0	0	0	0	0	0	1	0	0	0	0	0	0	2	0	0	0	0	0	0	0	0	0	0	0	0	0	0	0	0	0	0	0	1	0	0	0	0	0	0
chr1:169199956-169256646-	chr1	169199955	169256646	hsa_circ_0015154	circBase	NM_013330	NME7	0	0	0	1	0	0	0	0	0	0	0	0	0	0	0	0	0	0	0	1	0	0	0	0	0	0	0	0	0	0	0	0	0	0	0	0	1	0	0	0	0	0
chr1:169199956-169293738-	chr1	169199955	169293738		novel	NM_013330	NME7	0	0	0	0	0	0	0	0	0	0	0	0	0	0	0	0	0	0	0	0	0	0	0	0	0	0	0	0	0	0	0	0	0	0	1	0	0	0	0	0	0	0
chr1:169256541-169293738-	chr1	169256540	169293738		novel	NM_013330	NME7	0	0	0	0	0	0	0	0	0	0	0	0	2	0	0	1	0	0	0	0	0	0	0	0	0	0	0	0	0	0	0	22	0	0	0	0	0	0	0	0	0	0
chr1:169267794-169293738-	chr1	169267793	169293738	hsa_circ_0111100	circBase	NM_013330	NME7	0	0	0	0	0	5	0	2	0	0	0	0	0	0	0	0	0	0	0	1	3	0	0	0	0	0	0	0	0	0	0	0	0	0	0	0	2	0	0	0	0	0
chr1:169272383-169293738-	chr1	169272382	169293738		novel	NM_013330	NME7	0	0	0	0	0	2	0	1	0	0	0	0	0	0	0	0	0	0	0	0	0	0	0	0	0	0	0	0	0	0	0	0	0	0	0	0	0	10	0	0	0	0
chr1:169279208-169293738-	chr1	169279207	169293738	hsa_circ_0000156	circBase	NM_013330	NME7	0	0	0	0	0	0	0	0	0	0	0	0	1	13	0	0	0	0	1	0	0	0	0	0	0	0	0	0	0	0	0	0	0	0	0	0	1	0	0	0	0	0
chr1:169288397-169293738-	chr1	169288396	169293738	hsa_circ_0111101	circBase	ENST00000480478	NME7	4	0	0	0	0	0	0	0	0	3	0	0	0	0	0	0	0	0	0	0	0	0	0	0	0	0	0	0	0	0	0	0	0	0	0	0	1	0	0	0	0	0
chr1:169292355-169293738-	chr1	169292354	169293738	hsa_circ_0015157	circBase	NM_013330	NME7	0	1	0	0	0	0	2	0	0	0	0	0	0	4	0	0	0	0	0	0	0	0	0	0	0	0	0	0	0	0	0	0	0	0	0	0	1	0	0	0	0	0
chr1:169947226-170001116-	chr1	169947225	170001116	hsa_circ_0111121	circBase	NM_014970	KIFAP3	0	1	0	0	0	10	0	0	6	0	0	3	7	13	0	3	0	5	3	1	12	0	0	0	0	0	0	0	0	0	9	0	5	6	0	0	16	7	5	4	24	3
chr1:171481171-171491398+	chr1	171481170	171491398	hsa_circ_0015196	circBase	NM_015172	PRRC2C	0	0	0	0	0	0	0	0	0	0	0	0	1	0	0	0	0	0	0	0	0	0	0	0	0	0	0	0	0	0	2	0	0	0	0	0	0	0	0	0	0	0
chr1:171481171-171519379+	chr1	171481170	171519379		novel	NM_015172	PRRC2C	0	0	0	0	0	0	0	0	0	0	0	0	0	0	0	0	0	0	1	0	0	0	0	0	0	0	0	0	0	0	0	1	0	0	0	0	5	0	0	0	0	0
chr1:171492360-171494104+	chr1	171492359	171494104	hsa_circ_0015210	circBase	NM_015172	PRRC2C	0	0	0	0	0	0	0	0	0	0	0	0	0	0	0	0	0	5	0	0	0	0	0	0	0	0	0	0	0	0	1	0	0	0	0	0	1	0	0	0	0	0
chr1:171492360-171496983+	chr1	171492359	171496983	hsa_circ_0003644	circBase	NM_015172	PRRC2C	0	0	0	0	0	0	2	0	0	7	4	2	0	0	0	1	0	8	2	1	2	0	0	0	0	0	0	0	0	0	1	0	0	0	0	0	2	15	0	0	0	0
chr1:171492360-171502100+	chr1	171492359	171502100	hsa_circ_0015211	circBase	NM_015172	PRRC2C	0	0	0	0	3	0	0	0	3	0	0	1	1	0	0	1	1	0	0	0	0	0	0	0	0	0	0	0	0	0	1	6	0	0	0	1	0	0	0	0	0	1
chr1:171492360-171506612+	chr1	171492359	171506612	hsa_circ_0111133	circBase	NM_015172	PRRC2C	0	0	0	0	0	0	0	0	1	0	0	1	0	0	0	0	0	0	0	0	0	0	0	0	0	0	0	0	0	0	1	0	0	0	0	0	0	0	0	0	0	0
chr1:171493960-171502100+	chr1	171493959	171502100	hsa_circ_0111134	circBase	NM_015172	PRRC2C	0	0	0	0	0	1	0	0	0	0	0	0	0	0	0	0	0	0	0	0	0	0	0	0	0	0	0	0	0	0	0	11	0	0	0	0	1	0	0	0	0	0
chr1:171537386-171540560+	chr1	171537385	171540560	hsa_circ_0015232	circBase	NM_015172	PRRC2C	0	0	0	0	0	0	0	0	0	0	0	0	0	0	0	0	0	0	0	0	0	0	0	0	0	0	0	0	38	0	1	0	0	0	0	0	0	0	0	0	0	0
chr1:171537386-171544267+	chr1	171537385	171544267	hsa_circ_0004412	circBase	NM_015172	PRRC2C	0	2	0	1	0	0	0	0	4	3	0	3	0	0	0	0	0	0	3	0	4	0	0	0	0	0	0	0	0	0	0	9	0	0	0	2	6	0	0	0	0	0
chr1:171548493-171556890+	chr1	171548492	171556890	hsa_circ_0015243	circBase	NM_015172	PRRC2C	0	2	0	0	0	6	0	0	0	0	0	0	0	0	0	0	0	0	0	0	0	0	0	0	0	0	0	0	0	0	0	0	0	0	0	0	0	0	0	0	0	0
chr1:172520652-172526934+	chr1	172520651	172526934	hsa_circ_0000160	circBase	NM_014283	SUCO	0	4	0	0	0	2	0	0	0	0	0	4	3	2	0	3	1	14	2	0	5	0	0	0	0	0	0	0	0	0	1	0	0	0	0	0	5	0	0	2	0	0
chr1:172520652-172539870+	chr1	172520651	172539870	hsa_circ_0015259	circBase	NM_014283	SUCO	0	0	0	0	0	0	1	0	2	0	0	0	0	0	0	2	0	0	5	0	0	0	0	0	0	0	0	0	0	0	8	0	0	0	0	0	0	0	0	0	0	0
chr1:172520652-172548407+	chr1	172520651	172548407	hsa_circ_0015260	circBase	NM_014283	SUCO	7	0	0	0	0	2	0	0	0	0	0	0	1	0	0	0	0	0	1	0	1	0	0	0	0	0	0	0	0	0	2	0	0	0	0	0	3	0	0	0	0	0
chr1:172520652-172560211+	chr1	172520651	172560211	hsa_circ_0015261	circBase	NM_014283	SUCO	0	0	0	0	0	3	0	0	0	0	0	1	1	14	0	0	0	0	0	0	0	0	0	0	0	0	0	0	0	0	0	0	0	0	0	1	1	0	0	2	0	0
chr1:172525009-172526934+	chr1	172525008	172526934	hsa_circ_0015262	circBase	NM_014283	SUCO	0	0	0	0	18	0	0	0	0	0	0	4	0	0	0	3	0	0	0	0	0	0	0	3	0	0	0	0	0	2	0	0	0	0	0	1	1	0	0	0	0	0
chr1:172525009-172539870+	chr1	172525008	172539870	hsa_circ_0111166	circBase	NM_014283	SUCO	0	0	0	0	0	0	0	0	1	0	0	1	0	0	0	0	0	0	1	0	1	0	0	0	0	0	0	0	0	0	2	0	33	0	0	0	5	0	0	0	0	0
chr1:172525009-172548407+	chr1	172525008	172548407	hsa_circ_0015263	circBase	NM_014283	SUCO	0	0	0	0	0	0	0	0	0	0	0	0	0	0	0	0	0	0	0	1	0	0	0	0	0	0	0	0	0	0	0	0	0	0	0	1	0	0	1	0	0	0
chr1:173725062-173726298+	chr1	173725061	173726298	hsa_circ_0111192	circBase	NM_014458	KLHL20	0	0	0	0	0	0	0	0	0	0	0	0	2	0	0	0	0	0	0	0	0	0	0	0	0	0	0	0	0	0	1	0	0	0	0	0	1	0	0	0	0	0
chr1:173743444-173744981+	chr1	173743443	173744981	hsa_circ_0005794	circBase	NM_014458	KLHL20	0	0	0	0	0	0	0	0	0	0	2	0	1	0	0	0	0	0	0	0	0	0	0	0	0	0	0	0	0	0	0	0	0	0	0	0	1	0	0	0	0	0
chr1:173915614-173916720-	chr1	173915613	173916720	hsa_circ_0015314	circBase	NM_172071	RC3H1	0	0	5	0	0	0	0	0	0	0	0	0	0	0	0	0	0	0	0	0	0	0	0	0	0	0	0	0	0	0	0	0	0	0	0	0	0	0	0	0	0	0
chr1:173915614-173921276-	chr1	173915613	173921276	hsa_circ_0111206	circBase	NM_172071	RC3H1	0	0	0	0	0	6	0	0	0	0	0	0	0	0	0	0	0	0	2	0	0	0	0	0	0	0	0	0	0	0	0	0	0	0	0	0	0	0	0	0	10	0
chr1:173961893-173962273-	chr1	173961892	173962273	hsa_circ_0004927	circBase	ENST00000367696	RC3H1	0	0	0	0	0	0	0	1	0	0	0	2	2	0	0	1	0	0	1	0	0	0	0	0	0	0	0	0	0	0	1	0	0	0	0	0	1	0	0	2	0	0
chr1:174219613-174274265+	chr1	174219612	174274265		Zhang2014	NM_014857	RABGAP1L	0	1	0	0	0	0	0	0	0	0	0	0	0	0	0	0	0	0	1	0	0	0	0	0	0	0	0	0	0	0	0	0	0	0	0	0	0	12	0	0	0	0
chr1:174241552-174274265+	chr1	174241551	174274265	hsa_circ_0005089	circBase	NM_014857	RABGAP1L	0	0	0	0	0	1	0	0	0	0	0	0	0	0	0	1	0	7	0	0	0	0	0	0	0	6	0	0	0	0	0	0	0	0	0	0	1	0	0	0	0	0
chr1:175956079-175958615-	chr1	175956078	175958615	hsa_circ_0004722	circBase	NM_022457	RFWD2	0	0	0	0	0	0	0	0	1	0	0	0	1	0	0	0	0	0	3	0	0	0	0	0	0	0	0	0	0	0	0	0	0	0	0	1	0	0	0	0	0	0
chr1:175996708-176015460-	chr1	175996707	176015460	hsa_circ_0015359	circBase	NM_022457	RFWD2	0	0	0	0	0	0	0	0	0	0	0	8	0	0	0	0	1	0	0	0	0	0	0	0	0	0	0	0	0	0	0	0	0	0	0	1	2	0	0	0	0	0
chr1:176012322-176015460-	chr1	176012321	176015460	hsa_circ_0005357	circBase	NM_022457	RFWD2	0	0	0	0	0	0	0	0	1	0	0	0	0	0	0	0	0	0	0	0	0	0	0	0	0	0	0	0	0	0	0	6	0	0	0	1	0	0	0	0	0	0
chr1:176050288-176105683-	chr1	176050287	176105683	hsa_circ_0003572	circBase	NM_022457	RFWD2	6	0	0	0	0	0	0	0	1	0	0	0	2	0	0	0	0	0	0	0	0	0	0	0	0	0	0	0	0	0	0	0	0	0	0	1	0	0	0	0	0	0
chr1:176085760-176105683-	chr1	176085759	176105683	hsa_circ_0015373	circBase	NM_022457	RFWD2	0	0	0	0	0	0	0	0	0	0	0	0	0	0	4	1	0	0	0	2	0	0	0	0	0	0	0	0	0	0	1	0	0	0	0	0	0	0	0	0	0	0
chr1:176104146-176133027-	chr1	176104145	176133027	hsa_circ_0008566	circBase	NM_022457	RFWD2	0	0	0	0	0	0	0	2	0	0	0	0	0	0	0	0	0	0	0	0	0	0	0	0	0	0	0	0	0	0	0	0	0	0	0	0	0	0	0	0	0	0
chr1:176113141-176133027-	chr1	176113140	176133027	hsa_circ_0111269	circBase	NM_022457	RFWD2	0	0	0	0	0	0	0	0	2	0	0	3	0	0	0	0	0	0	0	0	0	0	0	0	0	0	0	0	0	0	0	0	0	0	0	0	0	0	0	0	0	0
chr1:176118142-176133027-	chr1	176118141	176133027	hsa_circ_0015376	circBase	NM_022457	RFWD2	0	0	0	0	0	0	0	0	0	0	0	0	0	0	0	0	1	0	2	0	0	0	0	0	0	0	0	0	0	0	0	0	0	0	0	1	0	0	0	0	0	0
chr1:176118142-176145143-	chr1	176118141	176145143	hsa_circ_0005288	circBase	NM_022457	RFWD2	0	1	0	0	0	0	0	0	0	0	0	0	0	0	0	0	0	0	0	0	0	0	0	0	0	0	0	0	0	0	0	0	0	0	0	1	1	0	0	0	0	0
chr1:176132005-176133027-	chr1	176132004	176133027	hsa_circ_0015377	circBase	NM_022457	RFWD2	0	0	0	0	0	0	0	2	0	0	9	0	0	0	0	2	0	0	0	1	0	0	0	0	0	0	0	0	0	0	1	0	0	0	0	0	0	0	0	0	0	0
chr1:176132005-176145143-	chr1	176132004	176145143	hsa_circ_0003011	circBase	NM_022457	RFWD2	0	0	0	0	0	0	0	0	0	0	0	0	0	0	0	0	0	0	0	0	0	0	0	1	0	0	0	0	0	0	0	0	0	0	0	0	0	0	0	0	0	0
chr1:176132005-176153828-	chr1	176132004	176153828	hsa_circ_0009064	circBase	NM_022457	RFWD2	0	0	0	0	0	0	0	0	0	0	0	0	0	0	0	2	0	0	0	0	0	0	0	0	0	0	0	0	0	0	0	0	0	0	0	0	0	0	0	0	0	0
chr1:179012850-179023773+	chr1	179012849	179023773	hsa_circ_0005977	circBase	NM_014864	FAM20B	0	0	0	0	0	7	0	0	0	0	0	0	0	0	0	0	0	0	0	2	0	0	0	0	0	0	0	0	0	0	0	0	0	0	0	0	0	0	0	0	0	0
chr1:179033062-179033631+	chr1	179033061	179033631	hsa_circ_0008653	circBase	NM_014864	FAM20B	0	0	0	0	0	0	0	0	0	0	0	0	0	0	0	1	0	0	0	0	0	0	0	0	0	0	0	0	0	0	0	0	0	0	0	0	1	0	0	0	0	0
chr1:179089325-179091002-	chr1	179089324	179091002	hsa_circ_0015430	circBase	NM_005158	ABL2	0	0	0	0	0	0	0	1	0	0	0	2	0	0	0	0	0	0	0	0	0	0	0	0	0	0	0	0	0	0	0	0	0	0	0	0	0	0	0	0	0	0
chr1:179100446-179102509-	chr1	179100445	179102509	hsa_circ_0004996	circBase	NM_005158	ABL2	0	3	0	0	0	0	1	0	6	0	7	3	4	0	0	4	0	4	9	5	0	0	0	0	0	0	0	0	0	0	0	0	0	0	1	3	4	0	0	0	0	0
chr1:179306972-179310445+	chr1	179306971	179310445	hsa_circ_0015438	circBase	NM_003101	SOAT1	0	1	0	0	0	0	0	0	0	0	0	0	0	0	0	0	0	0	0	0	0	0	0	0	0	0	0	0	0	0	2	0	0	0	0	0	0	0	0	0	0	0
chr1:179306972-179312078+	chr1	179306971	179312078	hsa_circ_0007700	circBase	NM_003101	SOAT1	0	0	0	0	0	0	0	0	0	1	0	0	0	0	0	0	0	0	0	0	0	0	0	0	0	0	0	0	0	0	0	6	0	0	0	0	1	0	0	0	0	0
chr1:179955304-179961356+	chr1	179955303	179961356	hsa_circ_0111361	circBase	NM_014810	CEP350	0	0	0	0	0	0	0	0	0	0	0	0	0	0	0	0	0	8	0	0	0	0	0	0	0	0	0	0	0	0	1	0	0	3	0	0	1	0	0	0	0	0
chr1:179955304-179966310+	chr1	179955303	179966310	hsa_circ_0111362	circBase	NM_014810	CEP350	0	0	0	0	0	1	0	0	0	0	0	0	0	0	0	0	0	0	0	0	0	0	0	0	0	0	0	0	0	0	1	0	0	0	0	0	1	0	0	0	0	0
chr1:179955304-179972422+	chr1	179955303	179972422	hsa_circ_0111363	circBase	NM_014810	CEP350	0	0	0	0	0	0	0	0	0	0	0	4	0	0	0	0	0	0	0	0	0	0	0	0	0	0	0	0	0	0	0	0	0	0	0	0	0	0	0	0	0	0
chr1:179955304-179975702+	chr1	179955303	179975702	hsa_circ_0111364	circBase	NM_014810	CEP350	0	0	0	0	6	0	0	0	1	0	0	1	1	0	0	0	0	0	0	0	0	0	0	0	0	0	0	0	0	0	0	3	0	0	0	2	0	0	0	0	0	0
chr1:179959642-179966310+	chr1	179959641	179966310	hsa_circ_0111365	circBase	NM_014810	CEP350	0	0	0	0	0	0	0	0	0	0	0	0	3	0	0	0	0	0	3	0	0	0	0	0	0	0	0	0	0	0	1	0	0	0	0	0	0	0	0	0	0	0
chr1:179965688-179966310+	chr1	179965687	179966310	hsa_circ_0111367	circBase	NM_014810	CEP350	0	0	0	0	0	0	0	3	0	0	0	1	0	0	0	0	0	0	0	0	0	0	0	0	0	0	0	0	0	0	0	0	0	0	0	0	0	0	0	0	0	0
chr1:179972309-179975702+	chr1	179972308	179975702	hsa_circ_0003942	circBase	NM_014810	CEP350	0	0	0	0	0	4	0	1	2	0	3	4	0	0	0	2	0	0	0	0	1	13	0	0	0	0	0	0	0	0	0	0	0	0	0	0	2	0	0	1	3	0
chr1:179989084-179991983+	chr1	179989083	179991983	hsa_circ_0015482	circBase	NM_014810	CEP350	0	0	17	0	0	0	0	0	0	0	0	0	0	0	0	0	0	0	1	0	0	0	0	0	0	0	0	0	0	0	0	0	0	0	0	0	0	0	0	0	0	0
chr1:180031355-180034407+	chr1	180031354	180034407	hsa_circ_0015489	circBase	NM_014810	CEP350	0	0	0	0	0	0	1	0	0	0	0	1	1	0	0	0	0	0	0	0	0	0	0	0	0	0	0	0	0	0	0	0	0	0	0	0	0	0	0	0	0	0
chr1:180047598-180049796+	chr1	180047597	180049796	hsa_circ_0015491	circBase	NM_014810	CEP350	0	0	0	0	0	0	0	0	0	0	0	0	0	0	0	2	0	0	0	0	0	0	0	0	0	0	0	0	0	0	2	0	0	0	0	0	0	0	0	0	0	0
chr1:180366651-180382606-	chr1	180366650	180382606	hsa_circ_0009175	circBase	NM_032360	ACBD6	0	0	0	0	0	2	0	2	0	0	0	0	4	0	4	1	0	0	1	0	0	0	0	0	0	0	0	0	0	0	2	0	0	0	0	0	6	0	6	0	0	0
chr1:180366651-180399397-	chr1	180366650	180399397	hsa_circ_0000164	circBase	NM_032360	ACBD6	0	0	4	0	0	0	0	0	0	0	0	0	0	0	0	1	0	0	2	0	0	0	0	0	0	0	0	0	0	0	0	0	0	0	0	1	0	0	0	0	0	0
chr1:180793889-180794480+	chr1	180793888	180794480	hsa_circ_0005909	circBase	NM_004736	XPR1	0	0	0	0	0	0	0	0	0	0	0	0	0	0	0	0	0	0	2	0	0	0	0	0	0	0	0	0	0	0	0	0	0	0	0	0	1	0	0	0	0	0
chr1:180953813-180962561-	chr1	180953812	180962561	hsa_circ_0007905	circBase	NM_005819	STX6	1	0	0	0	0	8	0	1	7	0	5	8	7	11	0	5	4	0	9	0	2	0	0	0	0	0	0	0	0	0	5	4	0	1	0	4	11	0	0	2	25	0
chr1:180953813-180974599-	chr1	180953812	180974599	hsa_circ_0006796	circBase	NM_005819	STX6	0	6	0	0	0	4	0	2	0	7	0	4	1	0	0	7	0	4	6	5	3	11	0	0	0	13	0	0	0	0	6	0	0	0	2	2	3	0	0	0	0	0
chr1:180971742-180974599-	chr1	180971741	180974599	hsa_circ_0015529	circBase	NM_005819	STX6	0	0	0	0	0	0	0	0	3	0	0	0	1	0	0	2	0	0	0	0	0	0	0	0	0	0	0	0	0	0	0	0	0	0	0	0	3	0	0	0	0	0
chr1:184663178-184718726-	chr1	184663177	184718726	hsa_circ_0111458	circBase	NM_025191	EDEM3	0	0	0	0	0	0	0	0	0	0	0	0	0	0	0	0	0	5	0	0	0	0	0	0	0	0	0	0	0	0	0	0	0	0	0	0	0	0	0	0	0	0
chr1:184675777-184681011-	chr1	184675776	184681011	hsa_circ_0006507	circBase	NM_025191	EDEM3	0	2	0	0	0	0	0	0	1	0	0	0	0	0	0	0	0	0	0	0	0	0	0	0	0	0	0	0	0	0	0	0	6	0	1	0	0	0	0	0	0	0
chr1:184701971-184718726-	chr1	184701970	184718726	hsa_circ_0111461	circBase	NM_025191	EDEM3	0	0	0	0	0	0	0	0	0	0	0	0	0	0	0	0	0	6	0	0	0	0	0	0	0	0	0	0	0	0	0	0	0	0	0	0	0	0	0	0	0	0
chr1:184853767-184868442-	chr1	184853766	184868442	hsa_circ_0008703	circBase	NM_052966	FAM129A	0	0	0	0	0	0	0	0	0	0	0	0	0	0	0	1	0	0	0	0	0	0	0	0	0	0	0	0	0	0	0	0	0	0	0	0	0	0	0	0	0	0
chr1:185094076-185106928-	chr1	185094075	185106928	hsa_circ_0015663	circBase	NM_030934	TRMT1L	0	0	0	0	0	0	0	0	0	0	0	0	0	0	0	2	0	0	1	0	0	0	0	0	0	0	0	0	0	0	0	0	0	0	0	0	0	0	0	0	0	0
chr1:185183639-185200840+	chr1	185183638	185200840	hsa_circ_0004689	circBase	NM_017673	SWT1	0	1	0	0	0	0	0	0	0	0	0	0	3	0	0	0	0	0	0	1	0	0	0	0	0	0	0	0	0	0	4	0	0	0	0	0	1	0	0	0	0	0
chr1:186294929-186295297-	chr1	186294928	186295297		novel	NR_031642	MIR548F1	0	0	0	0	5	0	0	0	0	0	0	0	0	0	0	0	0	0	0	0	0	0	0	0	0	0	0	0	0	0	2	0	0	0	0	0	0	0	0	0	0	0
chr1:186375215-186388209+	chr1	186375214	186388209	hsa_circ_0000166	circBase	NM_017847	C1orf27	0	0	0	0	0	4	0	0	3	7	0	1	0	0	0	1	0	0	0	0	0	0	0	0	0	11	0	0	0	0	3	0	0	0	0	0	3	0	0	0	0	0
chr1:186394255-186420406+	chr1	186394254	186420406	hsa_circ_0111538	circBase	NR_126002	LOC102724919	0	0	0	0	0	0	0	0	0	0	0	0	0	0	0	0	0	0	0	0	0	0	0	0	0	0	0	0	0	0	0	0	0	0	0	0	0	0	0	0	0	0
chr1:186862143-186880521+	chr1	186862142	186880521		novel	NM_024420	PLA2G4A	0	0	0	2	0	0	0	0	0	0	0	2	1	0	3	1	0	0	0	0	0	0	0	0	0	0	0	0	0	0	2	0	0	0	0	2	1	0	0	0	0	0
chr1:187223508-187298192+	chr1	187223507	187298192	hsa_circ_0111543	circBase	NR_126347	LINC01036	0	0	0	0	0	0	0	1	0	0	0	0	0	0	0	0	0	0	0	0	0	0	0	0	0	0	0	0	0	3	0	0	0	0	0	0	3	0	0	0	0	0
chr1:193038164-193046180+	chr1	193038163	193046180	hsa_circ_0111562	circBase	NM_004600	TROVE2	0	0	0	0	10	0	0	0	0	0	0	1	0	0	0	0	0	0	0	0	0	0	0	0	0	0	0	0	0	0	0	0	0	0	0	0	0	0	0	0	0	0
chr1:193044950-193046180+	chr1	193044949	193046180	hsa_circ_0111566	circBase	NM_004600	TROVE2	0	0	0	0	0	0	0	0	0	0	0	0	0	0	0	0	0	1	0	0	0	0	0	0	0	0	0	0	0	0	2	0	0	0	1	1	0	0	0	0	0	0
chr1:193065778-193070334-	chr1	193065777	193070334	hsa_circ_0007910	circBase	NM_016066	GLRX2	0	0	0	0	0	0	0	0	0	0	0	1	0	0	0	0	0	0	1	1	0	0	0	0	0	0	24	0	0	0	0	0	0	0	0	0	0	0	0	0	0	0
chr1:193110980-193121574+	chr1	193110979	193121574	hsa_circ_0111574	circBase	NM_024529	CDC73	0	0	0	2	0	0	0	0	0	0	0	0	0	0	0	0	0	0	0	0	0	0	0	0	0	0	0	0	0	0	0	0	0	0	0	0	0	0	0	0	0	0
chr1:193172925-193205486+	chr1	193172924	193205486	hsa_circ_0015749	circBase	NM_024529	CDC73	0	0	3	0	0	0	0	0	1	0	0	0	0	4	0	0	0	0	0	0	0	0	0	0	0	0	0	0	0	0	2	0	0	0	0	0	2	0	0	0	0	0
chr1:197141290-197161029-	chr1	197141289	197161029	hsa_circ_0111630	circBase	NM_194314	ZBTB41	0	0	0	0	0	0	0	0	0	0	0	0	0	0	0	0	0	0	0	0	0	0	0	0	0	0	0	0	0	0	0	0	4	0	0	0	1	0	0	0	0	0
chr1:197552282-197581106-	chr1	197552281	197581106	hsa_circ_0015778	circBase	NM_144977	DENND1B	0	0	0	0	0	0	0	0	0	0	0	0	0	0	0	0	0	0	0	0	0	0	0	0	0	0	0	0	0	0	1	0	0	0	0	0	0	0	10	0	0	0
chr1:197552282-197586889-	chr1	197552281	197586889	hsa_circ_0015779	circBase	NM_144977	DENND1B	0	0	0	0	0	0	0	0	0	0	0	1	0	0	0	0	0	0	1	3	0	0	0	0	0	0	0	0	0	0	1	0	0	0	0	0	1	0	0	0	0	0
chr1:197552282-197614873-	chr1	197552281	197614873	hsa_circ_0000168	circBase	NM_144977	DENND1B	0	0	0	0	0	2	0	0	1	0	0	1	0	0	0	1	0	0	1	0	0	0	0	0	0	0	0	0	0	0	1	0	0	0	0	0	0	0	0	0	0	0
chr1:197552282-197627499-	chr1	197552281	197627499	hsa_circ_0111647	circBase	NM_144977	DENND1B	0	0	0	0	0	0	0	0	1	0	0	0	0	0	0	0	0	6	0	0	0	0	0	0	0	0	0	0	0	0	1	0	0	0	0	0	0	0	0	0	0	0
chr1:197576203-197627499-	chr1	197576202	197627499	hsa_circ_0111649	circBase	NM_144977	DENND1B	0	0	0	0	0	0	0	0	0	0	0	0	1	0	0	1	0	0	0	0	0	0	0	0	0	0	0	0	0	0	1	0	1	0	0	2	3	0	0	0	0	0
chr1:197586789-197627499-	chr1	197586788	197627499	hsa_circ_0015789	circBase	NM_144977	DENND1B	0	0	0	0	0	0	0	1	0	0	0	2	0	0	0	0	0	0	0	0	0	0	0	0	0	0	0	0	0	0	0	0	0	0	0	0	0	0	0	0	0	0
chr1:197611841-197627499-	chr1	197611840	197627499	hsa_circ_0006324	circBase	NM_144977	DENND1B	0	0	0	0	0	0	0	1	1	5	0	4	5	0	0	1	3	0	2	0	0	0	0	0	0	0	0	0	0	0	3	0	0	0	1	0	14	0	0	0	0	0
chr1:197611841-197684204-	chr1	197611840	197684204	hsa_circ_0006709	circBase	NM_144977	DENND1B	4	0	0	0	0	0	0	0	2	0	0	0	0	0	0	3	0	0	2	0	0	0	0	0	0	0	0	0	0	0	6	0	0	0	0	0	3	0	0	0	0	0
chr1:197621365-197684204-	chr1	197621364	197684204	hsa_circ_0015798	circBase	NM_144977	DENND1B	0	0	0	0	0	0	0	0	3	0	0	0	4	0	0	1	0	0	1	0	0	0	0	0	0	0	0	0	0	0	5	0	8	0	0	0	0	0	0	1	0	0
chr1:198201683-198222310+	chr1	198201682	198222310	hsa_circ_0111653	circBase	NM_133494	NEK7	0	0	0	0	0	0	0	1	0	7	0	0	0	0	0	0	0	0	0	0	0	0	0	0	0	0	0	0	0	0	1	0	0	0	0	0	0	0	0	0	0	0
chr1:198201683-198233365+	chr1	198201682	198233365	hsa_circ_0002528	circBase	NM_133494	NEK7	0	0	0	0	0	0	0	0	0	0	0	0	3	0	0	0	0	0	3	0	0	0	0	0	0	0	0	0	0	0	0	0	0	0	2	2	4	0	0	0	0	0
chr1:198201683-198248191+	chr1	198201682	198248191	hsa_circ_0015802	circBase	NM_133494	NEK7	0	0	0	0	0	0	0	1	0	0	0	0	4	0	0	1	0	0	0	0	0	0	0	0	0	0	0	0	0	0	0	0	0	0	0	0	0	0	0	0	0	0
chr1:198201683-198262169+	chr1	198201682	198262169		novel	NM_133494	NEK7	0	0	0	0	0	0	0	0	0	0	0	0	0	4	0	0	0	0	0	0	0	0	0	0	0	0	0	0	0	0	0	0	0	0	0	1	1	0	0	0	0	0
chr1:198201683-198266370+	chr1	198201682	198266370	hsa_circ_0015803	circBase	NM_133494	NEK7	0	1	0	0	0	0	0	0	0	0	0	0	0	0	0	0	0	0	0	0	0	0	0	0	0	0	0	0	0	0	0	0	0	0	0	1	2	0	0	0	0	0
chr1:198247091-198266370+	chr1	198247090	198266370	hsa_circ_0006267	circBase	NM_133494	NEK7	0	0	0	0	0	0	0	0	0	0	0	0	0	0	0	0	0	0	0	0	0	0	0	0	0	0	0	0	0	0	0	0	0	0	0	1	0	0	0	0	0	0
chr1:198682082-198704381+	chr1	198682081	198704381		novel	NM_002838	PTPRC	0	0	0	0	0	0	0	0	0	0	0	0	2	0	0	0	0	0	0	0	0	0	0	0	0	0	0	0	0	0	0	0	0	0	0	0	0	0	0	2	0	0
chr1:200558345-200567549-	chr1	200558344	200567549		novel	NM_014875	KIF14	0	0	0	0	0	0	0	0	0	0	0	0	0	0	0	0	0	0	0	0	0	0	0	0	0	0	0	0	0	0	0	0	0	0	0	1	0	0	0	1	0	0
chr1:200617567-200635879-	chr1	200617566	200635879	hsa_circ_0015832	circBase	NM_001031725	DDX59	0	0	0	0	0	2	0	0	0	0	0	0	0	0	0	0	0	0	0	0	0	0	0	0	0	0	0	0	0	0	0	0	0	0	0	0	0	0	0	0	0	0
chr1:200635065-200635879-	chr1	200635064	200635879		novel	NM_001031725	DDX59	0	0	0	0	0	2	0	0	0	0	0	0	0	0	0	0	0	0	0	0	0	0	0	0	0	0	0	0	0	0	0	0	0	0	0	0	0	0	0	0	0	0
chr1:201821232-201826322+	chr1	201821231	201826322	hsa_circ_0111701	circBase	NM_018085	IPO9	0	0	0	0	0	0	0	0	0	0	0	0	0	2	0	0	0	0	0	0	0	0	0	0	0	0	0	0	0	0	1	0	0	0	0	1	1	0	0	0	0	0
chr1:201821232-201828122+	chr1	201821231	201828122	hsa_circ_0111703	circBase	NM_018085	IPO9	0	2	0	2	0	0	0	0	0	7	0	0	0	0	0	0	0	0	0	0	0	0	0	0	0	0	0	0	0	0	1	0	0	0	2	1	1	0	14	0	0	0
chr1:201823723-201826322+	chr1	201823722	201826322	hsa_circ_0003008	circBase	NM_018085	IPO9	0	0	0	0	0	5	0	0	0	0	0	0	0	0	0	0	0	0	1	0	0	0	0	0	0	0	0	0	0	0	1	0	0	0	0	0	5	0	0	0	0	0
chr1:201823723-201828122+	chr1	201823722	201828122	hsa_circ_0015928	circBase	NM_018085	IPO9	0	0	0	0	0	0	0	0	1	0	0	0	0	0	0	0	0	0	0	0	0	0	0	0	0	0	0	0	0	0	0	0	0	0	0	0	1	0	0	0	0	0
chr1:201826224-201828122+	chr1	201826223	201828122	hsa_circ_0111707	circBase	NM_018085	IPO9	0	0	0	0	0	0	2	0	0	0	2	0	0	0	0	0	0	0	0	0	0	0	0	0	0	0	0	0	0	0	0	0	0	0	0	0	0	0	0	0	0	0
chr1:201970504-201972589+	chr1	201970503	201972589	hsa_circ_0005356	circBase	NM_020216	RNPEP	0	0	0	0	0	0	2	0	0	0	0	1	2	0	0	0	0	0	0	0	0	0	0	0	0	0	0	0	0	0	0	0	0	0	0	0	0	0	0	1	0	0
chr1:202126867-202127429-	chr1	202126866	202127429		novel	NM_002832	PTPN7	0	0	0	0	0	0	0	0	0	0	0	0	0	0	0	0	1	0	2	0	0	0	0	0	0	0	0	0	0	0	0	0	0	0	2	2	0	0	0	0	0	0
chr1:202396168-202418299+	chr1	202396167	202418299		novel	NM_002481	PPP1R12B	0	0	0	0	0	0	0	0	0	0	0	0	0	0	0	1	0	0	1	0	0	0	0	0	0	0	0	0	0	0	0	0	4	0	0	0	2	0	0	0	0	0
chr1:202418117-202465950+	chr1	202418116	202465950		novel	NM_002481	PPP1R12B	0	0	0	0	0	0	0	0	0	0	0	0	2	0	0	2	0	0	0	0	0	0	0	0	0	0	0	0	0	0	0	0	0	0	0	0	1	0	0	0	0	0
chr1:202418117-202471133+	chr1	202418116	202471133	hsa_circ_0111717	circBase	NM_002481	PPP1R12B	0	0	0	0	0	0	0	0	1	0	0	0	0	0	0	0	0	0	2	0	0	0	0	0	0	0	0	0	0	0	1	0	13	0	0	0	1	0	0	0	0	0
chr1:202711519-202733273-	chr1	202711518	202733273	hsa_circ_0111720	circBase	NM_006618	KDM5B	0	0	0	0	0	2	0	0	0	0	0	0	0	0	0	0	0	0	0	0	0	0	0	0	0	0	0	0	0	0	0	0	0	0	0	0	0	0	0	0	0	0
chr1:202724399-202727638-	chr1	202724398	202727638	hsa_circ_0016039	circBase	NM_006618	KDM5B	0	0	0	0	0	0	0	0	0	0	0	0	1	0	0	0	0	0	0	0	0	0	0	0	0	0	0	0	0	0	0	0	0	0	1	0	2	0	0	0	0	0
chr1:202724399-202729701-	chr1	202724398	202729701	hsa_circ_0016040	circBase	NM_006618	KDM5B	0	0	0	0	0	0	0	0	0	0	0	0	0	0	0	0	0	0	0	0	0	0	0	0	0	0	0	0	0	0	0	0	2	0	0	0	1	0	0	0	0	0
chr1:202724399-202733273-	chr1	202724398	202733273	hsa_circ_0004981	circBase	NM_006618	KDM5B	0	2	0	0	0	4	0	0	0	8	0	0	10	0	0	0	0	9	1	0	0	0	0	0	0	0	0	0	0	0	1	0	0	0	0	1	5	1	0	0	0	0
chr1:202724399-202736188-	chr1	202724398	202736188	hsa_circ_0016041	circBase	NM_006618	KDM5B	0	2	0	0	0	0	0	0	0	0	0	0	0	0	0	0	0	0	0	1	0	0	0	0	0	0	0	0	0	0	0	0	0	0	0	0	0	0	0	0	0	0
chr1:202729543-202736188-	chr1	202729542	202736188	hsa_circ_0111726	circBase	NM_006618	KDM5B	0	0	0	0	0	0	0	0	0	0	0	0	0	0	0	0	0	0	0	1	0	0	0	0	0	0	0	0	0	0	0	0	0	3	0	0	0	0	0	0	0	0
chr1:202729543-202742416-	chr1	202729542	202742416	hsa_circ_0016046	circBase	NM_006618	KDM5B	0	0	0	0	0	0	0	0	0	0	0	0	0	0	0	1	0	0	0	1	0	0	0	0	0	0	0	0	0	0	0	0	0	0	0	0	0	0	0	0	0	0
chr1:202742246-202746222-	chr1	202742245	202746222	hsa_circ_0003126	circBase	NM_006618	KDM5B	0	0	0	0	0	0	0	0	0	0	0	0	0	0	0	0	0	0	0	0	2	0	0	0	0	0	0	0	0	0	1	0	0	0	0	0	2	0	0	0	0	0
chr1:203672780-203691817+	chr1	203672779	203691817	hsa_circ_0002815	circBase	NM_001684	ATP2B4	0	0	0	1	0	0	0	0	0	5	0	0	0	0	0	2	0	0	4	0	0	0	0	0	0	0	0	0	0	0	1	0	0	0	0	0	1	0	0	0	0	0
chr1:203676137-203677232+	chr1	203676136	203677232	hsa_circ_0007167	circBase	NM_001684	ATP2B4	0	1	0	0	0	0	1	0	1	0	0	0	0	0	0	0	0	0	4	0	0	0	0	0	0	0	0	0	0	0	4	0	0	0	1	3	6	0	0	0	0	0
chr1:203680005-203691817+	chr1	203680004	203691817	hsa_circ_0016094	circBase	NM_001684	ATP2B4	0	0	0	0	0	0	0	0	0	0	0	3	0	0	0	0	0	0	0	0	0	0	0	0	0	0	0	0	0	0	0	0	0	0	0	0	1	0	0	0	0	0
chr1:203786054-203787817+	chr1	203786053	203787817	hsa_circ_0003639	circBase	NM_014827	ZC3H11A	0	1	0	0	0	0	0	0	0	4	0	0	0	0	0	0	0	0	0	0	0	0	0	0	0	0	0	0	0	0	0	0	0	0	0	0	0	0	0	0	0	0
chr1:203797427-203802981+	chr1	203797426	203802981		novel	NM_014827	ZC3H11A	0	0	0	0	0	0	0	0	0	0	0	0	0	0	0	0	0	6	0	0	0	0	0	0	0	0	0	0	0	0	0	0	0	0	0	0	0	0	0	0	0	0
chr1:203797427-203809502+	chr1	203797426	203809502	hsa_circ_0007684	circBase	NM_014827	ZC3H11A	0	0	0	0	0	0	0	0	0	0	0	0	1	0	0	1	0	0	0	0	0	0	0	0	0	0	0	0	0	0	0	0	0	0	0	0	0	0	0	0	0	0
chr1:203816312-203816815+	chr1	203816311	203816815	hsa_circ_0016115	circBase	NM_014827	ZC3H11A	0	0	0	6	0	0	0	0	1	0	0	0	0	0	0	0	0	0	0	0	0	0	0	0	0	0	0	0	0	0	0	0	0	0	0	0	0	0	0	0	0	0
chr1:204437998-204439014-	chr1	204437997	204439014	hsa_circ_0000174	circBase	NM_002646	PIK3C2B	0	0	0	0	0	0	0	0	1	0	0	0	0	0	0	0	0	0	2	0	0	0	0	0	0	0	0	0	0	0	0	0	0	0	0	1	0	0	0	0	0	0
chr1:204494612-204501374+	chr1	204494611	204501374	hsa_circ_0016158	circBase	NM_002393	MDM4	0	0	0	0	0	0	0	0	0	0	0	0	0	0	0	0	0	0	1	0	0	0	0	0	0	0	0	0	0	0	0	0	0	0	0	1	1	0	0	0	0	0
chr1:204527769-204539874+	chr1	204527768	204539874	hsa_circ_0016169	circBase	uc001hbc.3	MDM4	0	0	0	0	0	0	0	0	0	0	0	1	0	0	0	0	0	3	0	0	0	0	0	0	0	0	0	0	0	0	0	0	5	0	0	0	0	0	0	0	0	0
chr1:205238078-205239012+	chr1	205238077	205239012	hsa_circ_0003344	circBase	NM_014858	TMCC2	0	0	0	0	0	0	0	0	0	0	0	0	0	3	0	0	0	0	0	0	0	0	0	0	0	0	0	0	0	0	1	0	0	0	0	0	0	0	0	2	0	0
chr1:205585606-205593019-	chr1	205585605	205593019	hsa_circ_0000175	circBase	uc021pid.1	ELK4	8	4	0	0	10	11	1	0	11	0	0	4	5	17	0	17	0	0	12	4	6	18	0	2	0	0	0	0	0	0	11	0	0	0	0	2	5	0	0	1	5	2
chr1:205585606-205597002-	chr1	205585605	205597002	hsa_circ_0111766	circBase	NM_001973	ELK4	0	0	0	0	0	0	0	1	0	0	0	0	0	0	0	2	0	0	4	8	0	6	0	0	0	0	0	0	0	0	0	0	0	0	0	1	0	0	0	0	0	0
chr1:205588085-205589966-	chr1	205588084	205589966		novel	NM_001973	ELK4	0	0	0	1	0	0	0	0	0	0	0	0	0	0	0	0	0	0	0	0	0	0	0	0	0	0	0	0	0	0	0	0	4	0	0	0	2	0	0	0	0	0
chr1:205588085-205593019-	chr1	205588084	205593019	hsa_circ_0016212	circBase	NM_001973	ELK4	0	0	0	0	0	0	0	0	2	0	0	0	0	0	0	0	0	0	0	0	0	0	0	3	0	0	0	0	0	0	0	0	0	0	0	0	0	0	0	0	0	0
chr1:206135293-206135901-	chr1	206135292	206135901		novel	ENST00000429210	RP11-312O7.2	0	1	0	0	0	0	0	0	0	0	0	0	0	0	0	0	0	0	1	0	0	0	0	0	0	0	0	5	0	0	0	0	0	0	0	1	0	6	0	0	0	0
chr1:207930359-207940540+	chr1	207930358	207940540	hsa_circ_0111786	circBase	NM_002389	CD46	0	0	0	0	0	0	0	0	0	0	0	0	0	0	0	0	0	0	0	0	0	0	0	0	0	0	0	0	0	0	1	0	0	0	0	0	1	0	0	0	0	0
chr1:207989274-207990759-	chr1	207989273	207990759	hsa_circ_0006827	circBase	uc001hgr.2	mir-29b-2	0	0	0	0	0	0	0	0	0	0	0	0	1	0	0	2	0	0	2	0	0	0	0	0	0	0	0	0	0	0	0	0	0	0	0	0	1	0	0	1	4	0
chr1:207989274-207992491-	chr1	207989273	207992491	hsa_circ_0016307	circBase	uc001hgr.2	mir-29b-2	0	0	0	0	0	0	0	0	1	0	0	0	0	0	0	1	0	0	0	0	0	0	0	0	0	0	0	0	0	0	0	0	0	0	0	0	0	0	0	0	0	0
chr1:210522277-210560925+	chr1	210522276	210560925	hsa_circ_0111809	circBase	NM_018194	HHAT	0	0	0	0	0	0	0	0	0	0	0	0	0	0	3	2	0	0	0	1	0	0	0	0	0	0	0	0	0	0	0	0	1	0	0	0	0	0	0	0	0	0
chr1:211526581-211527809+	chr1	211526580	211527809	hsa_circ_0007234	circBase	NM_004619	TRAF5	0	2	0	0	0	0	0	0	0	9	0	0	0	0	0	0	0	0	4	0	3	0	0	0	0	0	0	0	0	0	4	0	0	0	0	0	2	0	0	0	0	0
chr1:211952260-211961069-	chr1	211952259	211961069	hsa_circ_0111866	circBase	NM_014873	LPGAT1	0	2	0	0	0	4	0	0	0	0	0	0	0	0	0	0	0	0	0	0	0	0	0	0	0	0	0	0	0	0	1	0	0	0	0	0	1	0	0	0	0	0
chr1:211952260-211966532-	chr1	211952259	211966532	hsa_circ_0002274	circBase	NM_014873	LPGAT1	0	0	0	0	0	0	0	0	0	0	0	0	0	0	0	1	0	0	1	0	0	0	0	0	0	0	0	0	24	0	0	0	0	0	1	0	2	0	0	0	0	0
chr1:212218002-212220759+	chr1	212218001	212220759	hsa_circ_0000179	circBase	NM_001286229	DTL	0	0	0	0	0	0	0	0	0	0	0	0	0	0	0	1	1	0	1	0	0	0	0	0	0	0	0	0	0	0	0	0	0	0	0	0	1	0	0	0	0	0
chr1:212502477-212506940+	chr1	212502476	212506940	hsa_circ_0002321	circBase	NM_006243	PPP2R5A	0	0	0	0	0	0	0	0	2	0	0	0	0	0	0	0	0	0	0	0	0	0	0	0	0	0	0	0	0	0	0	0	0	0	0	0	0	0	0	0	0	0
chr1:213037067-213046160+	chr1	213037066	213046160	hsa_circ_0111906	circBase	NM_014053	FLVCR1	0	3	0	0	0	0	0	0	0	0	0	0	0	0	0	1	0	0	0	0	0	0	0	0	0	0	0	0	0	0	0	0	0	0	0	0	1	0	0	0	0	0
chr1:213037067-213058738+	chr1	213037066	213058738	hsa_circ_0000182	circBase	NM_014053	FLVCR1	0	0	0	0	0	0	0	1	1	4	0	1	0	0	2	0	0	0	1	0	1	0	0	7	0	0	0	0	0	0	3	0	5	0	0	0	1	0	0	1	0	0
chr1:213037067-213061936+	chr1	213037066	213061936	hsa_circ_0016408	circBase	NM_014053	FLVCR1	0	0	0	0	0	0	0	0	0	0	0	0	2	0	0	0	0	0	1	0	0	0	0	0	0	0	0	0	0	0	1	0	4	0	0	1	0	3	0	0	0	0
chr1:213037067-213062599+	chr1	213037066	213062599	hsa_circ_0000183	circBase	NM_014053	FLVCR1	0	0	0	0	0	0	0	0	0	0	0	0	0	0	0	0	0	0	0	0	0	0	0	0	0	0	0	0	0	0	0	0	0	0	0	0	2	0	0	0	5	0
chr1:213037067-213068696+	chr1	213037066	213068696	hsa_circ_0111907	circBase	NM_014053	FLVCR1	0	0	0	0	0	0	0	0	0	0	1	0	0	0	0	0	0	0	0	0	0	0	0	0	0	0	0	0	0	0	0	0	0	0	0	0	2	0	0	0	0	0
chr1:213046020-213062599+	chr1	213046019	213062599	hsa_circ_0016414	circBase	NM_014053	FLVCR1	0	0	0	0	0	0	0	0	1	0	0	0	2	0	0	0	0	0	0	0	0	0	0	0	0	0	0	0	0	0	0	0	0	0	0	0	2	0	0	0	0	0
chr1:213046020-213068696+	chr1	213046019	213068696	hsa_circ_0111910	circBase	NM_014053	FLVCR1	0	0	0	0	0	0	0	0	0	0	0	0	0	0	0	1	0	0	0	0	0	0	0	0	0	0	0	0	0	0	0	0	4	0	0	0	1	0	0	0	0	0
chr1:213170497-213186760-	chr1	213170496	213186760		novel	NM_144567	ANGEL2	0	0	0	0	0	0	0	0	0	0	0	0	0	0	0	0	2	0	0	0	0	0	0	0	0	0	0	0	0	0	1	0	0	0	0	0	0	0	0	0	0	0
chr1:213244348-213277911+	chr1	213244347	213277911	hsa_circ_0016424	circBase	NM_012424	RPS6KC1	0	0	0	0	0	3	0	0	0	0	0	0	0	0	0	0	0	0	0	1	0	0	0	0	0	0	0	0	0	0	0	0	0	0	0	0	0	0	0	0	0	0
chr1:213244348-213290752+	chr1	213244347	213290752	hsa_circ_0111917	circBase	NM_012424	RPS6KC1	3	0	0	0	0	0	0	0	0	0	0	0	1	0	0	2	0	5	0	5	0	0	0	0	0	0	0	0	0	0	2	0	0	0	0	0	0	3	0	0	0	0
chr1:213251038-213277911+	chr1	213251037	213277911	hsa_circ_0111922	circBase	NM_012424	RPS6KC1	0	0	0	0	0	0	0	0	0	0	0	0	0	0	0	3	0	0	0	0	0	0	0	0	0	0	0	0	0	0	0	0	0	0	0	0	0	0	0	0	0	0
chr1:213251038-213290752+	chr1	213251037	213290752	hsa_circ_0004849	circBase	NM_012424	RPS6KC1	0	0	0	1	0	0	0	0	4	1	0	0	1	0	0	5	1	0	2	11	3	0	0	0	0	0	18	0	0	0	7	17	20	0	0	0	7	0	0	0	0	1
chr1:213251038-213303232+	chr1	213251037	213303232	hsa_circ_0005841	circBase	NM_012424	RPS6KC1	0	0	0	0	0	0	0	2	0	0	0	0	0	0	0	2	0	6	0	0	2	0	0	0	0	0	0	0	0	0	0	0	0	0	0	0	6	2	0	0	0	0
chr1:213290659-213303232+	chr1	213290658	213303232	hsa_circ_0005522	circBase	NM_012424	RPS6KC1	0	0	0	0	0	2	0	0	1	0	0	4	0	0	0	1	1	0	1	3	0	0	0	0	0	0	0	0	0	0	3	0	0	0	0	0	1	0	0	0	0	0
chr1:213302870-213349835+	chr1	213302869	213349835	hsa_circ_0007772	circBase	NM_012424	RPS6KC1	0	0	0	0	0	0	0	0	0	0	0	0	2	0	0	2	0	0	1	0	0	0	0	0	0	0	0	0	0	0	4	0	0	0	0	0	4	10	0	0	0	0
chr1:213341201-213349835+	chr1	213341200	213349835	hsa_circ_0005314	circBase	NM_012424	RPS6KC1	2	0	0	1	0	0	2	1	4	0	7	0	2	0	0	0	0	0	0	3	0	0	22	0	0	23	0	0	0	0	2	0	0	0	0	0	0	0	0	0	0	0
chr1:213403840-213405598+	chr1	213403839	213405598	hsa_circ_0016430	circBase	NM_012424	RPS6KC1	0	0	0	0	0	0	1	0	0	0	0	0	0	0	0	0	0	0	0	0	0	0	0	0	0	0	0	0	0	0	2	0	0	0	0	0	1	0	0	0	0	0
chr1:213415912-213436159+	chr1	213415911	213436159	hsa_circ_0016433	circBase	NM_012424	RPS6KC1	0	0	0	0	0	0	0	0	1	0	0	2	0	0	0	0	0	0	0	0	0	0	0	0	0	0	0	0	0	0	0	0	0	0	0	0	0	0	0	1	0	0
chr1:214478530-214510283+	chr1	214478529	214510283	hsa_circ_0111954	circBase	NM_020197	SMYD2	0	0	0	0	0	0	0	0	0	0	0	0	0	0	0	0	0	0	0	0	0	0	0	0	0	0	0	0	0	0	0	0	0	0	0	0	2	0	0	0	0	0
chr1:214637973-214638300-	chr1	214637972	214638300	hsa_circ_0007615	circBase	NM_005401	PTPN14	0	0	0	0	0	0	0	0	0	0	0	0	0	0	0	0	0	0	0	2	0	0	0	0	0	0	0	0	0	0	0	0	0	0	0	0	0	0	0	0	0	0
chr1:215749244-215752480+	chr1	215749243	215752480	hsa_circ_0000184	circBase	NM_016121	KCTD3	0	0	0	0	0	0	0	0	1	0	0	0	1	0	0	0	0	0	2	2	0	0	0	0	0	0	0	0	0	0	1	0	0	0	0	0	0	0	0	0	3	0
chr1:215759838-215768813+	chr1	215759837	215768813	hsa_circ_0005521	circBase	NM_016121	KCTD3	0	0	0	0	0	0	0	0	0	0	0	0	0	0	0	0	3	0	0	0	0	0	0	0	0	0	0	0	0	0	1	0	0	0	0	0	1	0	0	0	0	0
chr1:218467501-218468277+	chr1	218467500	218468277		novel	ENST00000366932	RRP15	0	0	0	0	0	0	0	0	1	0	0	0	0	0	0	0	0	0	0	0	0	0	0	0	0	0	0	0	0	0	0	0	2	0	0	0	0	0	0	0	0	0
chr1:219366424-219392054+	chr1	219366423	219392054	hsa_circ_0004314	circBase	NM_138794	LYPLAL1	0	2	3	0	0	0	1	0	1	1	0	0	0	8	0	4	0	0	2	0	0	0	0	0	0	0	0	0	0	0	0	0	4	0	0	0	3	0	0	0	0	0
chr1:219366424-219414650+	chr1	219366423	219414650	hsa_circ_0004417	circBase	NM_138794	LYPLAL1	0	3	0	0	0	0	2	3	2	5	0	3	3	0	0	4	0	0	1	6	3	0	0	0	0	0	0	0	0	0	3	0	0	0	0	0	15	4	7	0	3	2
chr1:219366472-219392054+	chr1	219366471	219392054	hsa_circ_0111994	circBase	NM_138794	LYPLAL1	0	2	0	0	0	0	0	0	1	0	0	3	0	0	0	0	0	0	0	0	0	0	0	0	0	0	0	0	0	0	0	0	0	0	0	0	0	0	14	0	0	0
chr1:220178590-220180680-	chr1	220178589	220180680	hsa_circ_0016485	circBase	NM_004446	EPRS	0	3	0	0	0	0	0	0	0	0	0	0	0	9	0	3	0	0	0	0	0	0	0	0	0	0	0	0	0	0	3	0	0	4	0	1	0	0	0	0	0	0
chr1:220179448-220180680-	chr1	220179447	220180680	hsa_circ_0007739	circBase	NM_004446	EPRS	0	1	0	0	0	3	0	0	7	0	0	1	4	0	0	4	1	0	1	3	0	0	0	0	0	0	0	0	0	0	1	0	0	0	2	0	2	0	0	1	0	0
chr1:220386229-220387321-	chr1	220386228	220387321	hsa_circ_0002924	circBase	NM_012414	RAB3GAP2	0	0	0	1	0	0	0	0	2	0	0	2	0	0	0	0	0	0	0	0	0	0	0	0	0	0	0	0	0	0	0	0	0	0	0	0	0	0	0	0	0	0
chr1:221912276-221913129-	chr1	221912275	221913129		novel	NM_007207	DUSP10	0	0	0	0	0	0	0	0	0	0	0	1	0	0	0	0	0	0	0	2	0	0	0	0	0	0	0	0	0	0	0	0	0	6	0	0	0	0	0	0	0	0
chr1:222805507-222819027+	chr1	222805506	222819027	hsa_circ_0016531	circBase	NM_198551	MIA3	0	0	0	0	0	0	0	0	1	0	9	0	0	0	0	0	0	0	0	0	0	0	0	0	0	0	0	0	0	0	0	0	0	0	0	0	3	0	0	0	0	0
chr1:222889026-222895856+	chr1	222889025	222895856	hsa_circ_0112103	circBase	NM_144695	BROX	0	0	0	0	0	0	0	0	0	0	0	0	0	0	0	0	0	0	0	1	0	0	0	0	0	0	0	0	0	0	0	0	0	0	1	0	0	0	0	0	0	0
chr1:222897434-222898897+	chr1	222897433	222898897	hsa_circ_0003413	circBase	NM_144695	BROX	0	0	0	0	0	0	0	0	0	0	0	1	0	0	0	0	0	0	1	0	8	0	0	0	0	0	0	0	0	0	1	0	0	0	0	1	0	0	0	0	0	0
chr1:222997226-223008557+	chr1	222997225	223008557	hsa_circ_0000187	circBase	ENST00000442171	RP11-452F19.3	0	0	0	0	0	0	0	0	0	0	0	0	0	0	0	0	0	0	1	0	0	0	0	0	0	0	0	0	0	0	0	0	0	0	0	0	0	0	0	0	0	0
chr1:223305817-223308206-	chr1	223305816	223308206		novel	NM_003268	TLR5	0	0	0	0	0	0	0	0	0	0	0	0	0	0	0	0	0	0	0	0	0	0	0	0	0	0	0	0	0	0	0	0	0	0	3	0	0	0	0	0	0	0
chr1:223991876-223994649-	chr1	223991875	223994649	hsa_circ_0003914	circBase	NM_005426	TP53BP2	0	0	0	0	0	0	0	0	2	0	0	1	0	0	0	1	0	0	0	0	0	19	0	0	0	0	0	0	0	0	3	0	0	0	0	0	1	0	0	0	0	0
chr1:224553581-224559125+	chr1	224553580	224559125	hsa_circ_0000190	circBase	NM_014184	CNIH4	0	0	0	0	0	0	0	0	0	0	0	3	2	0	0	0	0	9	3	0	0	0	0	1	0	0	0	1	0	0	0	0	0	0	0	0	0	0	0	0	0	0
chr1:224599129-224601037-	chr1	224599128	224601037	hsa_circ_0005242	circBase	ENST00000366852	WDR26	0	0	0	0	0	0	1	0	0	0	0	0	4	0	0	0	0	0	0	0	0	0	0	0	0	0	0	0	0	0	0	0	0	0	0	0	1	0	0	0	6	0
chr1:224605962-224612356-	chr1	224605961	224612356	hsa_circ_0002322	circBase	NM_025160	WDR26	0	3	0	0	0	0	0	0	0	0	0	1	0	0	0	0	0	0	0	0	0	16	0	0	0	0	0	0	0	0	0	0	0	0	0	0	0	0	0	0	0	0
chr1:225140372-225156576+	chr1	225140371	225156576	hsa_circ_0016599	circBase	NM_001373	DNAH14	0	0	0	0	0	0	0	0	2	0	0	0	2	0	0	0	0	0	0	0	0	0	0	0	0	0	0	0	0	0	0	0	0	0	1	0	0	0	0	0	0	0
chr1:225140372-225161855+	chr1	225140371	225161855	hsa_circ_0016600	circBase	NM_001373	DNAH14	0	0	0	0	0	16	0	0	1	0	0	0	5	0	0	8	0	0	1	0	0	0	0	0	0	0	0	0	0	0	3	0	0	0	0	3	4	0	0	0	0	0
chr1:225140372-225195246+	chr1	225140371	225195246	hsa_circ_0016601	circBase	NM_001373	DNAH14	0	0	0	0	0	0	0	0	0	0	0	0	0	0	0	3	0	0	0	0	0	0	0	0	0	0	0	0	0	0	0	11	0	0	0	0	5	0	11	0	0	0
chr1:225372993-225394922+	chr1	225372992	225394922	hsa_circ_0112218	circBase	NM_001373	DNAH14	0	0	0	0	0	0	0	0	0	0	0	0	0	0	0	0	0	0	0	0	0	0	0	0	0	0	0	0	0	0	0	0	0	0	0	0	0	0	0	0	0	0
chr1:225600156-225603034-	chr1	225600155	225603034	hsa_circ_0016650	circBase	NM_002296	LBR	0	0	0	0	0	0	0	0	0	0	0	0	0	0	0	0	0	0	2	0	0	0	0	0	0	0	0	0	0	0	0	0	0	0	0	0	0	0	0	0	0	0
chr1:225600156-225607500-	chr1	225600155	225607500	hsa_circ_0112227	circBase	NM_002296	LBR	0	0	0	0	0	0	0	0	0	0	0	0	0	0	0	0	0	0	0	0	0	0	0	0	0	0	0	0	0	0	1	0	0	0	0	0	1	0	0	0	0	0
chr1:226040365-226047049-	chr1	226040364	226047049		novel	NM_014698	TMEM63A	0	0	0	0	0	0	1	0	0	0	5	0	0	0	0	0	0	0	0	0	0	0	0	0	0	0	0	0	0	0	1	0	0	0	0	0	0	0	0	0	0	0
chr1:226175597-226176089-	chr1	226175596	226176089	hsa_circ_0112235	circBase	NM_152608	SDE2	0	3	0	0	0	3	0	0	0	0	1	0	0	0	0	0	0	0	0	0	0	0	0	0	0	0	0	0	0	0	1	0	0	0	0	0	0	0	0	0	0	0
chr1:226453234-226454033-	chr1	226453233	226454033	hsa_circ_0016707	circBase	NM_173083	LIN9	0	0	12	0	0	0	0	0	0	0	0	0	1	0	0	0	0	0	0	0	0	0	0	0	0	0	0	0	0	0	0	0	0	0	0	0	0	0	0	3	0	0
chr1:227149078-227153438+	chr1	227149077	227153438	hsa_circ_0016728	circBase	NM_020247	ADCK3	0	0	0	0	0	0	0	0	0	0	0	0	0	0	0	0	0	5	0	3	0	0	0	0	0	0	0	0	0	0	0	0	0	0	0	0	0	0	0	0	0	0
chr1:228582438-228582953-	chr1	228582437	228582953	hsa_circ_0112306	circBase	NM_145214	TRIM11	0	0	0	0	0	0	0	0	0	0	0	0	0	0	0	0	0	0	0	0	0	0	0	0	0	0	0	0	0	0	0	0	0	0	0	0	0	0	0	1	0	0
chr1:229422233-229439747+	chr1	229422232	229439747	hsa_circ_0112310	circBase	NM_004578	RAB4A	0	0	0	0	0	0	0	0	0	0	0	2	0	0	0	0	3	0	0	0	0	0	0	0	0	0	0	0	0	0	1	0	0	0	0	2	1	0	0	0	0	0
chr1:229422233-229449507+	chr1	229422232	229449507		Guojunjie2014	NM_004578	RAB4A	0	0	0	0	0	0	0	0	0	0	0	0	0	0	0	0	0	0	0	0	0	0	0	0	0	0	0	0	0	0	0	0	0	0	0	0	0	0	0	0	0	0
chr1:229586272-229601266-	chr1	229586271	229601266	hsa_circ_0003896	circBase	NM_018230	NUP133	0	0	0	0	0	0	0	0	0	0	0	0	0	0	0	0	0	0	0	0	0	0	0	0	0	0	0	0	0	0	0	0	0	0	0	0	1	0	0	1	0	0
chr1:229593908-229599423-	chr1	229593907	229599423	hsa_circ_0112324	circBase	NM_018230	NUP133	0	0	0	0	0	0	0	1	0	0	0	0	0	0	0	0	0	0	0	0	0	0	0	0	0	0	0	0	0	0	0	0	0	0	0	0	2	0	0	0	0	0
chr1:229593908-229601266-	chr1	229593907	229601266	hsa_circ_0016794	circBase	NM_018230	NUP133	0	0	0	0	0	0	0	0	0	0	0	3	0	0	0	0	0	0	0	6	0	0	0	0	0	0	0	0	0	0	0	0	0	0	0	0	3	0	0	0	0	0
chr1:229596358-229599423-	chr1	229596357	229599423	hsa_circ_0112327	circBase	NM_018230	NUP133	0	0	0	0	0	0	0	0	0	0	0	0	1	0	0	0	0	0	0	0	0	0	0	0	0	0	0	0	0	0	0	0	0	0	0	0	0	5	0	0	0	0
chr1:229602381-229623360-	chr1	229602380	229623360	hsa_circ_0112333	circBase	NM_018230	NUP133	0	0	0	0	0	0	0	0	0	0	0	0	1	0	0	0	0	0	0	0	0	0	0	0	0	0	0	0	0	0	0	0	11	0	0	0	1	0	0	0	0	0
chr1:229665946-229667478-	chr1	229665945	229667478		novel	NM_012089	ABCB10	0	0	0	0	0	0	0	0	2	0	0	0	0	0	0	0	0	0	0	0	0	0	0	0	0	0	0	0	0	0	0	0	0	0	0	0	0	0	0	0	0	0
chr1:230795210-230800333+	chr1	230795209	230800333	hsa_circ_0112356	circBase	NM_007357	COG2	0	0	0	0	0	0	0	0	0	0	0	0	0	0	0	3	0	0	0	1	0	0	0	0	0	0	0	0	0	0	0	0	0	0	1	2	0	0	0	0	0	0
chr1:230798887-230800333+	chr1	230798886	230800333	hsa_circ_0016866	circBase	NM_007357	COG2	0	0	0	0	0	3	0	0	1	4	0	1	0	0	0	0	0	0	0	1	0	0	0	0	0	0	0	0	0	0	2	0	0	0	0	2	3	0	0	0	6	0
chr1:230798887-230807386+	chr1	230798886	230807386	hsa_circ_0016867	circBase	NM_007357	COG2	0	0	0	0	0	0	0	0	0	0	0	0	0	0	0	0	0	0	1	0	0	0	0	0	0	0	0	0	0	0	1	0	0	0	0	1	2	0	0	0	0	0
chr1:230798887-230810870+	chr1	230798886	230810870	hsa_circ_0016868	circBase	NM_007357	COG2	0	3	0	0	0	0	0	0	0	0	0	0	0	0	0	0	0	7	0	0	0	0	0	0	0	0	0	0	0	0	1	0	0	0	0	0	1	0	0	0	0	0
chr1:231079552-231097049-	chr1	231079551	231097049	hsa_circ_0004531	circBase	NM_024525	TTC13	0	2	0	0	0	0	0	0	0	0	0	0	0	0	0	0	0	0	0	0	0	0	0	0	0	0	0	0	0	0	0	0	0	0	0	0	0	0	0	0	0	0
chr1:231081135-231097049-	chr1	231081134	231097049	hsa_circ_0000194	circBase	NM_024525	TTC13	0	0	0	0	0	0	0	0	0	0	0	0	0	0	0	0	1	0	2	2	0	0	0	0	0	0	0	0	0	0	0	0	0	0	0	0	0	0	0	0	0	0
chr1:231090079-231097049-	chr1	231090078	231097049	hsa_circ_0000195	circBase	NM_024525	TTC13	0	0	0	0	0	0	4	0	0	0	0	1	4	0	4	2	2	8	2	2	8	10	0	0	0	0	0	0	0	0	0	0	0	0	1	3	2	0	0	2	0	0
chr1:231500073-231503382-	chr1	231500072	231503382	hsa_circ_0112381	circBase	NM_022051	EGLN1	0	0	0	0	0	0	0	0	0	0	0	0	0	0	0	0	0	0	0	0	0	0	0	0	0	0	0	0	0	0	0	0	0	0	0	0	1	0	0	0	0	0
chr1:231672959-231678357+	chr1	231672958	231678357	hsa_circ_0004834	circBase	NM_005999	TSNAX	0	0	7	0	0	0	0	0	1	0	4	0	1	0	0	0	0	0	3	0	0	0	0	0	0	0	0	0	0	0	3	0	0	0	0	2	1	0	0	0	0	0
chr1:231902886-231906816+	chr1	231902885	231906816		Zhang2014	NM_018662	DISC1	0	0	0	0	0	0	0	0	0	0	0	1	0	0	0	0	0	0	0	0	0	0	0	0	0	0	0	0	14	0	0	0	0	0	0	0	0	0	0	0	0	0
chr1:231930988-231954263+	chr1	231930987	231954263	hsa_circ_0007848	circBase	NM_018662	DISC1	0	0	6	0	0	0	0	4	2	0	4	7	0	0	0	0	0	4	3	3	0	0	0	0	0	0	0	0	0	1	3	0	0	0	0	0	8	0	0	7	0	1
chr1:231954075-231954263+	chr1	231954074	231954263	hsa_circ_0112389	circBase	NM_018662	DISC1	0	0	0	0	0	0	0	0	0	0	8	0	0	0	0	1	0	0	0	0	0	0	0	0	0	0	0	0	0	0	0	0	0	0	0	0	0	0	0	0	0	0
chr1:231954075-231954896+	chr1	231954074	231954896	hsa_circ_0112390	circBase	NM_001164546	DISC1	0	0	0	2	0	0	0	0	1	0	0	3	0	0	0	0	0	0	0	0	0	0	0	0	0	0	0	0	0	0	2	0	0	0	0	0	0	0	0	0	0	0
chr1:232179661-232180959+	chr1	232179660	232180959	hsa_circ_0112392	circBase	T032810	G007440	0	0	0	0	0	0	0	0	0	0	0	4	0	0	0	0	0	0	0	0	0	0	0	0	0	0	0	0	0	0	0	0	0	0	0	0	1	0	0	0	0	0
chr1:232649603-232669329-	chr1	232649602	232669329	hsa_circ_0112398	circBase	NM_020808	SIPA1L2	0	2	0	0	0	0	0	0	0	0	0	0	0	0	0	0	0	0	0	0	0	0	0	0	0	0	0	0	0	0	0	0	0	0	0	0	0	0	0	0	0	0
chr1:233225807-233231609-	chr1	233225806	233231609	hsa_circ_0005994	circBase	NM_014801	PCNXL2	0	0	0	0	0	0	0	0	0	0	0	0	0	0	0	0	0	0	0	0	0	0	0	0	0	0	0	0	0	0	1	0	0	0	0	0	0	0	0	0	0	0
chr1:233296029-233344435-	chr1	233296028	233344435	hsa_circ_0006635	circBase	NM_014801	PCNXL2	0	0	0	0	0	0	0	0	0	0	0	0	0	0	0	0	0	0	0	0	0	0	0	0	0	0	0	0	0	0	1	0	0	0	0	0	0	0	0	0	0	0
chr1:233334685-233372726-	chr1	233334684	233372726	hsa_circ_0000198	circBase	NM_014801	PCNXL2	0	0	0	0	0	0	0	0	1	0	0	0	0	0	0	0	0	0	2	0	0	0	0	0	0	0	0	0	0	0	0	0	0	0	0	0	0	0	0	0	0	0
chr1:233353645-233363117-	chr1	233353644	233363117	hsa_circ_0003314	circBase	NM_014801	PCNXL2	0	0	0	0	0	0	0	0	2	0	0	0	0	0	0	0	0	0	0	0	0	0	0	0	0	0	0	0	0	0	0	0	0	0	0	0	0	0	0	1	5	0
chr1:233353645-233372726-	chr1	233353644	233372726	hsa_circ_0016979	circBase	NM_014801	PCNXL2	0	0	0	0	0	0	0	0	0	0	0	0	0	0	0	0	0	0	0	0	0	0	0	0	0	0	0	0	0	0	0	0	0	0	0	0	1	0	0	0	0	0
chr1:234553830-234608557-	chr1	234553829	234608557	hsa_circ_0112461	circBase	NM_005646	TARBP1	0	0	0	0	0	0	0	0	1	0	0	0	0	0	0	0	0	0	1	0	0	0	0	0	0	0	0	0	32	0	0	0	0	0	0	0	0	0	0	0	0	0
chr1:234582549-234608557-	chr1	234582548	234608557	hsa_circ_0112469	circBase	NM_005646	TARBP1	0	0	0	0	0	0	0	0	0	0	0	0	0	0	0	0	0	0	0	0	0	0	0	0	0	0	0	0	0	0	0	0	0	0	0	0	0	0	0	0	0	0
chr1:234586174-234608557-	chr1	234586173	234608557	hsa_circ_0112472	circBase	NM_005646	TARBP1	0	0	0	0	0	0	0	0	0	0	0	0	0	0	0	0	0	0	0	5	0	0	0	0	0	0	0	0	0	0	0	0	0	0	0	0	1	0	0	0	0	0
chr1:234742704-234743598-	chr1	234742703	234743598		novel	NM_182972	IRF2BP2	0	0	0	0	0	0	0	0	0	0	0	1	0	0	0	0	0	0	0	0	0	0	0	0	0	0	0	0	0	0	0	0	0	0	0	1	0	0	8	0	0	0
chr1:235316021-235318427-	chr1	235316020	235318427	hsa_circ_0017041	circBase	NR_027762	RBM34	0	0	0	0	0	1	0	1	2	0	0	0	0	0	0	1	0	0	0	0	0	0	0	0	0	0	0	0	0	0	1	0	0	0	0	0	0	0	0	0	0	0
chr1:235357328-235377341-	chr1	235357327	235377341	hsa_circ_0112486	circBase	NM_016374	ARID4B	0	0	0	0	0	0	3	0	0	0	0	1	0	0	0	1	0	0	1	0	0	0	0	0	0	0	0	0	0	0	0	0	0	0	0	0	0	0	0	0	0	0
chr1:235383108-235392700-	chr1	235383107	235392700		novel	NM_016374	ARID4B	0	0	0	0	0	0	0	0	0	0	0	0	0	0	0	0	0	0	1	0	0	0	0	0	0	0	0	0	0	0	1	0	0	0	0	0	0	0	0	0	0	0
chr1:235386481-235394504-	chr1	235386480	235394504	hsa_circ_0112493	circBase	NM_016374	ARID4B	0	0	0	0	0	0	0	0	0	0	0	0	0	0	2	0	0	0	0	0	0	0	0	0	0	0	0	0	0	0	0	0	0	0	0	0	2	0	0	0	0	0
chr1:235392546-235394504-	chr1	235392545	235394504	hsa_circ_0017048	circBase	NM_016374	ARID4B	0	0	0	0	0	0	4	0	0	0	0	0	0	0	0	0	0	0	0	0	0	0	2	0	0	0	0	0	0	0	0	0	0	0	0	0	0	0	0	0	0	0
chr1:235505023-235506198+	chr1	235505022	235506198	hsa_circ_0112504	circBase	T033448	G007566	3	0	0	0	0	0	0	0	1	0	0	0	0	0	0	0	0	0	0	0	0	0	0	0	0	0	0	0	0	0	0	0	0	0	0	0	0	0	0	0	0	2
chr1:235582788-235590554+	chr1	235582787	235590554	hsa_circ_0006474	circBase	NM_003193	TBCE	0	1	0	0	0	0	0	0	0	0	0	0	0	0	0	0	0	0	0	0	0	0	0	0	0	0	0	0	0	0	0	0	0	0	0	1	0	0	0	0	0	0
chr1:235597519-235599923+	chr1	235597518	235599923	hsa_circ_0017056	circBase	NM_003193	TBCE	0	0	0	0	0	0	0	0	0	0	0	0	0	0	0	0	0	0	0	0	0	0	0	0	0	0	0	0	0	0	0	0	0	0	0	0	0	0	0	0	0	0
chr1:235597519-235600789+	chr1	235597518	235600789	hsa_circ_0008908	circBase	NM_003193	TBCE	0	0	0	0	0	0	0	3	0	0	0	0	0	0	0	0	0	0	0	0	0	0	0	0	0	0	0	0	0	0	0	0	0	0	0	0	2	0	0	0	0	0
chr1:235600637-235605197+	chr1	235600636	235605197	hsa_circ_0112514	circBase	NM_003193	TBCE	0	0	0	0	0	0	0	0	0	0	0	0	0	0	0	0	0	0	2	0	0	0	0	0	0	0	0	0	0	0	0	0	0	0	0	0	0	0	0	0	0	0
chr1:235600637-235606226+	chr1	235600636	235606226	hsa_circ_0112515	circBase	NM_003193	TBCE	0	0	0	0	0	0	0	0	0	0	0	0	0	0	0	0	0	0	1	0	0	0	0	0	0	0	0	0	0	0	0	0	0	0	0	1	1	0	0	0	0	0
chr1:235602084-235606226+	chr1	235602083	235606226	hsa_circ_0112516	circBase	NM_003193	TBCE	0	0	0	0	0	0	0	0	0	0	0	0	0	0	0	0	0	0	0	0	0	0	0	0	0	0	0	0	0	3	0	0	0	0	0	0	1	0	0	0	0	0
chr1:235657991-235659618-	chr1	235657990	235659618	hsa_circ_0112523	circBase	NM_001277155	B3GALNT2	0	0	0	0	0	0	0	0	0	3	0	0	0	0	0	0	0	0	0	0	0	0	0	0	0	0	0	0	0	0	0	0	0	0	0	1	1	0	0	0	0	0
chr1:235840391-235850347-	chr1	235840390	235850347		novel	NM_000081	LYST	0	0	0	0	0	0	0	0	0	0	0	0	0	0	0	0	0	0	0	2	0	0	0	0	0	0	0	0	0	0	0	0	0	0	0	2	0	0	0	0	0	0
chr1:235840391-235860572-	chr1	235840390	235860572	hsa_circ_0017077	circBase	NM_000081	LYST	0	0	0	0	0	0	0	0	0	0	5	2	1	0	0	1	0	0	0	0	0	0	0	0	0	0	0	0	0	0	0	0	6	0	0	14	4	13	0	0	0	1
chr1:235850249-235860572-	chr1	235850248	235860572	hsa_circ_0017078	circBase	NM_000081	LYST	3	0	0	0	0	0	0	0	0	0	0	4	0	0	0	0	2	0	1	0	0	0	0	0	0	0	0	0	0	0	0	0	0	0	0	2	1	17	0	0	0	0
chr1:235929379-235933597-	chr1	235929378	235933597	hsa_circ_0017087	circBase	NM_000081	LYST	0	0	0	0	0	0	0	0	0	0	4	0	0	0	0	0	0	0	0	0	0	0	0	0	0	0	0	0	0	0	0	0	0	0	0	0	0	0	0	0	0	0
chr1:235929379-235964397-	chr1	235929378	235964397	hsa_circ_0112535	circBase	NM_000081	LYST	0	0	0	0	4	0	0	0	0	0	0	2	0	0	0	0	0	0	0	0	0	0	0	0	0	0	0	0	0	0	1	0	0	7	0	0	0	0	0	0	0	0
chr1:235944165-235945387-	chr1	235944164	235945387	hsa_circ_0112538	circBase	NM_000081	LYST	5	0	0	0	0	0	0	0	0	0	0	11	0	0	0	3	0	0	0	0	0	0	0	0	0	0	0	0	0	0	0	0	0	0	0	1	0	0	0	0	0	0
chr1:235944165-235964397-	chr1	235944164	235964397	hsa_circ_0112541	circBase	NM_000081	LYST	0	0	0	0	0	0	0	0	0	0	0	5	0	0	3	0	0	0	0	0	0	0	0	0	0	0	0	0	0	0	0	0	0	0	1	3	0	0	0	0	0	0
chr1:235950500-235964397-	chr1	235950499	235964397	hsa_circ_0112543	circBase	NM_000081	LYST	0	0	0	0	0	0	0	0	0	0	0	0	0	0	0	0	1	0	0	0	0	0	0	0	0	0	0	0	0	0	0	0	0	0	0	0	1	0	0	0	0	0
chr1:235952001-235964397-	chr1	235952000	235964397	hsa_circ_0112544	circBase	NM_000081	LYST	0	0	0	0	0	0	0	0	0	0	0	0	0	0	0	0	1	0	0	0	1	0	0	0	0	0	0	0	0	0	1	0	0	10	1	2	1	0	0	0	0	0
chr1:235956803-235964397-	chr1	235956802	235964397	hsa_circ_0004550	circBase	NM_000081	LYST	0	0	0	0	0	0	0	0	0	0	0	5	0	0	0	1	0	0	2	2	0	0	0	0	0	10	0	1	0	0	1	0	17	0	2	2	1	0	0	0	0	0
chr1:235963620-235964397-	chr1	235963619	235964397	hsa_circ_0017092	circBase	NM_000081	LYST	0	0	0	0	0	0	2	0	0	0	0	13	0	0	0	0	0	3	2	1	2	0	0	0	0	0	31	0	0	0	1	0	0	0	1	5	1	0	0	1	0	0
chr1:235993526-235996967-	chr1	235993525	235996967	hsa_circ_0005899	circBase	NM_000081	LYST	7	0	0	0	0	0	0	0	2	0	15	3	1	0	0	2	1	1	1	0	0	31	0	0	0	0	0	0	0	1	0	0	0	0	2	2	6	7	0	0	0	0
chr1:236332006-236343328+	chr1	236332005	236343328	hsa_circ_0112550	circBase	NM_003272	GPR137B	0	0	0	0	0	0	0	0	0	0	0	1	1	0	3	0	0	0	0	0	0	0	0	0	0	0	0	0	0	0	0	0	0	0	0	0	0	0	0	0	0	0
chr1:236966728-236969533+	chr1	236966727	236969533	hsa_circ_0003219	circBase	NM_000254	MTR	0	0	0	0	0	0	0	0	0	0	0	0	1	0	0	0	0	0	0	3	4	0	0	0	0	0	0	0	0	0	2	0	0	0	0	1	1	0	0	0	3	0
chr1:236969444-236979843+	chr1	236969443	236979843	hsa_circ_0004039	circBase	NM_000254	MTR	0	0	0	0	0	0	0	0	1	0	0	0	1	0	0	3	0	0	2	0	0	0	0	0	0	0	0	0	0	0	0	0	0	0	1	0	0	0	0	0	0	0
chr1:236987419-236990196+	chr1	236987418	236990196	hsa_circ_0007875	circBase	NM_000254	MTR	0	0	0	0	0	0	2	0	0	0	0	4	0	0	0	0	0	0	0	0	0	0	0	0	0	0	0	0	0	0	0	0	0	0	0	0	2	0	0	0	0	0
chr1:237013644-237016388+	chr1	237013643	237016388	hsa_circ_0017160	circBase	NM_000254	MTR	0	0	0	0	0	0	0	0	0	0	0	0	0	0	0	1	0	0	0	0	0	0	0	0	0	0	0	0	0	0	3	0	0	0	0	0	1	0	0	0	0	0
chr1:237023133-237026854+	chr1	237023132	237026854	hsa_circ_0003929	circBase	NM_000254	MTR	0	0	0	0	0	0	0	0	0	0	0	0	0	0	0	0	0	0	0	0	0	0	0	0	0	0	0	0	0	0	1	0	0	0	0	1	0	0	0	0	0	0
chr1:237024425-237038146+	chr1	237024424	237038146	hsa_circ_0017163	circBase	NM_000254	MTR	0	0	0	0	0	0	0	0	0	0	0	0	0	0	0	0	0	0	0	0	0	0	0	0	0	0	0	0	0	0	0	0	0	0	0	1	1	0	0	0	0	0
chr1:243327586-243388623-	chr1	243327585	243388623	hsa_circ_0017227	circBase	NM_014812	CEP170	0	0	0	0	0	0	0	1	0	0	0	0	0	0	0	0	0	0	0	0	0	0	0	0	0	0	0	0	0	0	0	0	0	0	0	0	2	0	0	0	0	0
chr1:243385026-243388623-	chr1	243385025	243388623	hsa_circ_0005749	circBase	NM_014812	CEP170	0	0	0	0	0	0	0	0	0	0	0	0	0	0	0	0	0	0	0	0	0	0	0	0	0	0	0	0	0	0	1	0	0	0	0	0	1	0	0	0	0	0
chr1:243433394-243471479+	chr1	243433393	243471479	hsa_circ_0112747	circBase	NM_006642	SDCCAG8	0	0	0	0	0	0	0	0	0	0	0	0	0	0	0	0	0	0	0	0	0	0	0	0	0	0	0	0	0	0	0	0	0	0	0	1	0	0	0	0	0	0
chr1:243449574-243507633+	chr1	243449573	243507633		novel	NM_006642	SDCCAG8	0	0	0	0	0	0	0	0	0	0	0	0	0	0	0	0	0	0	0	0	0	0	0	0	0	12	0	0	0	0	0	0	0	0	0	0	0	0	0	0	0	0
chr1:243456393-243471479+	chr1	243456392	243471479	hsa_circ_0007442	circBase	NM_006642	SDCCAG8	0	0	0	0	0	0	0	0	0	0	0	0	0	0	0	1	0	0	0	0	0	0	0	0	0	0	0	0	0	0	0	0	0	0	0	0	0	0	0	0	0	0
chr1:243468015-243507633+	chr1	243468014	243507633	hsa_circ_0001992	circBase	NM_006642	SDCCAG8	0	0	0	0	0	0	4	0	0	0	0	1	0	0	0	1	0	0	1	0	0	0	0	0	0	0	0	0	0	0	0	0	0	0	0	0	0	0	0	2	0	0
chr1:243480057-243507633+	chr1	243480056	243507633	hsa_circ_0112759	circBase	NM_006642	SDCCAG8	0	0	0	0	0	0	0	0	1	0	5	0	0	0	0	0	0	0	0	0	0	0	0	0	0	0	0	0	0	0	0	0	0	0	0	0	0	0	0	2	0	0
chr1:243480057-243542165+	chr1	243480056	243542165	hsa_circ_0017239	circBase	NM_006642	SDCCAG8	0	0	0	0	0	6	0	0	0	0	0	1	0	0	0	0	0	0	1	3	0	0	0	0	0	0	0	0	0	0	1	0	0	0	0	0	2	0	0	0	0	0
chr1:243493842-243507633+	chr1	243493841	243507633		novel	NM_006642	SDCCAG8	0	3	0	0	0	0	0	0	0	0	2	0	0	0	0	0	0	0	1	0	0	0	0	0	0	0	0	0	0	0	0	0	0	0	0	0	0	0	0	0	8	0
chr1:243493842-243542165+	chr1	243493841	243542165		novel	NM_006642	SDCCAG8	0	0	0	0	0	3	0	0	0	0	0	0	0	0	0	0	1	0	0	0	0	0	0	0	0	0	0	0	0	0	1	0	0	0	0	0	0	0	0	0	0	0
chr1:243493842-243589860+	chr1	243493841	243589860	hsa_circ_0017240	circBase	NM_006642	SDCCAG8	0	0	0	0	0	0	0	0	0	0	0	3	0	0	0	1	0	0	0	0	0	0	0	0	0	0	0	0	0	0	0	0	0	0	0	0	0	0	0	0	0	0
chr1:243504341-243542165+	chr1	243504340	243542165		novel	NM_006642	SDCCAG8	0	0	0	0	0	5	0	0	0	0	0	0	0	0	0	0	0	0	0	0	0	0	0	0	0	0	0	0	0	0	1	0	0	0	0	0	0	0	0	0	0	0
chr1:243504341-243589860+	chr1	243504340	243589860	hsa_circ_0112760	circBase	NM_006642	SDCCAG8	0	0	0	0	0	0	0	0	1	0	0	0	1	0	0	2	0	0	0	0	0	0	0	0	0	0	0	0	0	0	0	0	0	0	0	1	0	0	0	0	0	0
chr1:243579004-243589860+	chr1	243579003	243589860	hsa_circ_0017241	circBase	NM_006642	SDCCAG8	0	0	0	0	0	14	0	3	0	0	5	1	2	0	0	2	0	0	2	0	0	0	0	0	0	0	0	0	0	0	0	0	0	0	0	0	5	0	0	2	0	0
chr1:243708812-243736350-	chr1	243708811	243736350	hsa_circ_0000199	circBase	NM_005465	AKT3	0	0	0	0	0	0	0	0	3	0	0	0	1	0	0	0	0	0	0	0	0	0	0	0	0	0	0	0	0	0	0	0	0	0	0	0	0	0	0	0	0	0
chr1:243708812-243778463-	chr1	243708811	243778463	hsa_circ_0112773	circBase	NM_005465	AKT3	0	0	0	0	0	0	0	0	0	0	0	0	0	0	0	0	0	0	0	0	0	0	0	0	0	0	0	0	0	0	1	0	0	0	0	3	2	0	0	0	0	0
chr1:243776973-243828185-	chr1	243776972	243828185	hsa_circ_0017250	circBase	NM_005465	AKT3	0	0	0	0	0	0	0	0	0	0	0	0	0	0	0	0	0	0	0	0	0	0	0	0	0	0	0	0	0	0	2	0	0	0	0	0	1	0	0	0	0	0
chr1:243776973-243859018-	chr1	243776972	243859018	hsa_circ_0017251	circBase	NM_005465	AKT3	0	0	0	0	0	0	6	0	4	0	0	0	2	0	0	1	0	0	1	0	0	0	0	0	0	0	0	0	0	0	1	0	0	0	0	0	2	0	0	0	0	0
chr1:244572014-244587689-	chr1	244572013	244587689	hsa_circ_0006769	circBase	NM_001126	ADSS	0	0	0	0	8	0	0	0	0	0	0	0	0	0	0	0	0	0	0	0	0	0	0	0	0	0	0	0	0	0	0	0	0	0	2	0	0	0	0	0	0	0
chr1:244715624-244724447+	chr1	244715623	244724447	hsa_circ_0006080	circBase	NM_173807	C1orf101	0	0	0	0	0	0	0	0	0	0	0	0	0	0	0	0	0	0	0	0	0	0	0	0	0	0	0	0	0	0	0	0	0	0	0	0	0	4	0	0	0	0
chr1:245008549-245012158-	chr1	245008548	245012158	hsa_circ_0112819	circBase	NR_026778	HNRNPU-AS1	0	0	0	0	0	0	0	0	0	0	0	0	0	0	0	0	0	0	0	2	0	0	0	0	0	0	0	0	0	0	0	0	0	0	0	1	0	0	0	0	0	0
chr1:245165423-245180628+	chr1	245165422	245180628	hsa_circ_0008294	circBase	NM_001290327	EFCAB2	0	0	0	0	4	6	0	0	0	0	0	0	0	0	0	1	1	0	2	0	0	0	0	0	0	0	0	0	0	0	0	1	0	0	1	2	1	0	0	1	0	0
chr1:245165423-245185598+	chr1	245165422	245185598	hsa_circ_0006983	circBase	ENST00000473686	EFCAB2	0	0	0	0	0	0	0	0	1	0	0	1	0	0	0	0	0	0	0	0	0	0	0	0	0	0	26	0	0	0	1	0	0	0	0	0	0	2	0	0	0	0
chr1:245165423-245222760+	chr1	245165422	245222760	hsa_circ_0002426	circBase	NM_001290327	EFCAB2	0	0	0	0	0	4	0	1	0	0	0	0	0	0	0	1	0	0	0	0	0	0	0	0	0	0	0	0	0	0	0	0	0	0	0	1	0	0	0	0	0	0
chr1:245180544-245246990+	chr1	245180543	245246990	hsa_circ_0112831	circBase	NM_032328	EFCAB2	0	0	0	0	0	0	0	0	0	0	0	0	0	0	0	0	0	0	0	0	0	0	0	0	0	0	0	0	0	0	1	0	0	0	0	0	2	0	0	0	0	0
chr1:246078832-246093239-	chr1	246078831	246093239	hsa_circ_0005090	circBase	NM_022743	SMYD3	0	4	0	0	0	0	0	1	0	0	0	0	5	0	0	2	0	0	2	2	0	0	0	0	0	0	0	0	0	0	1	0	0	0	0	0	6	0	0	0	0	0
chr1:246091233-246093239-	chr1	246091232	246093239	hsa_circ_0017304	circBase	NM_022743	SMYD3	0	0	0	0	0	0	0	0	1	0	0	0	0	0	0	0	0	0	0	0	0	0	0	0	0	0	0	0	0	0	0	0	9	0	0	0	0	0	0	0	0	0
chr1:246350045-246357265-	chr1	246350044	246357265	hsa_circ_0008650	circBase	ENST00000453676	SMYD3	0	4	0	0	0	0	2	0	0	0	0	0	0	0	0	0	0	0	0	0	0	0	0	0	0	0	0	0	0	0	0	0	0	0	0	0	1	0	0	0	0	0
chr1:246703992-246714604-	chr1	246703991	246714604	hsa_circ_0112845	circBase	NM_022366	TFB2M	0	0	0	0	0	0	0	0	0	0	0	1	1	0	0	0	0	0	0	0	0	0	0	0	0	0	0	0	0	0	0	0	0	0	0	0	0	0	0	0	0	0
chr1:246704240-246714604-	chr1	246704239	246714604	hsa_circ_0112849	circBase	NM_022366	TFB2M	0	3	0	0	0	0	0	0	0	0	0	0	0	0	0	0	0	0	2	0	0	0	0	0	0	0	0	0	0	0	1	0	0	0	0	0	2	0	0	0	0	0
chr1:246711847-246720023-	chr1	246711846	246720023	hsa_circ_0017308	circBase	NM_022366	TFB2M	0	0	0	0	0	0	0	0	2	0	0	0	0	0	0	0	0	0	0	0	0	0	0	0	0	0	0	0	0	0	0	0	0	0	0	0	2	0	0	0	0	0
chr1:246714515-246720836-	chr1	246714514	246720836		novel	NM_022366	TFB2M	0	0	0	0	0	0	0	0	1	0	0	0	0	0	0	0	0	0	0	0	0	0	0	0	0	0	0	0	0	0	0	0	0	0	0	0	0	0	0	0	0	0
chr1:246719875-246720836-	chr1	246719874	246720836	hsa_circ_0004005	circBase	NM_022366	TFB2M	0	0	0	0	0	0	0	0	0	0	0	0	0	0	0	0	0	0	0	0	0	0	0	0	0	0	0	0	0	0	1	0	4	0	0	0	1	11	0	0	0	0
chr1:246754814-246755243+	chr1	246754813	246755243	hsa_circ_0017310	circBase	NM_152609	CNST	0	3	0	0	0	0	2	0	1	0	0	2	5	13	0	0	4	0	1	0	4	0	0	1	0	0	0	0	24	0	7	0	0	0	2	1	5	2	0	0	0	0
chr1:246784731-246797889+	chr1	246784730	246797889	hsa_circ_0017311	circBase	NM_152609	CNST	0	0	0	0	0	0	0	0	0	0	0	0	0	0	0	0	0	0	1	0	1	0	0	0	0	0	0	0	0	0	1	0	0	0	0	0	1	0	0	0	0	0
chr1:246810441-246823636+	chr1	246810440	246823636	hsa_circ_0112859	circBase	NM_152609	CNST	0	0	0	0	0	1	0	0	0	0	0	0	0	0	0	0	0	0	3	0	0	0	0	0	0	0	0	0	0	0	1	0	0	0	0	0	4	0	0	0	0	0
chr1:246890194-246899357+	chr1	246890193	246899357	hsa_circ_0112860	circBase	NM_016002	SCCPDH	0	0	0	0	0	10	0	0	0	0	0	0	0	0	0	0	0	0	0	0	0	0	0	0	0	0	0	0	0	0	0	0	0	0	0	0	1	0	0	0	0	0
chr1:246890194-246903603+	chr1	246890193	246903603	hsa_circ_0112861	circBase	NM_016002	SCCPDH	0	0	0	0	0	0	1	1	0	0	0	0	2	0	0	1	0	12	3	1	1	0	0	0	0	9	0	0	23	0	0	0	0	0	0	0	10	7	2	0	0	4
chr1:246890194-246907427+	chr1	246890193	246907427	hsa_circ_0112862	circBase	NM_016002	SCCPDH	3	3	0	0	0	0	0	0	0	0	0	0	0	0	0	1	0	3	0	1	0	0	0	0	0	0	0	0	5	0	1	0	2	0	0	0	1	3	0	0	0	0
chr1:246899277-246903603+	chr1	246899276	246903603	hsa_circ_0112865	circBase	NM_016002	SCCPDH	0	0	0	1	0	0	0	0	0	0	0	0	0	0	0	0	0	0	0	0	0	0	0	0	0	0	0	0	0	0	0	0	5	0	0	0	1	0	1	0	0	0
chr1:246907378-246927659+	chr1	246907377	246927659	hsa_circ_0112872	circBase	NM_016002	SCCPDH	0	0	0	0	0	0	0	1	0	0	0	0	0	0	0	0	0	0	0	0	0	0	0	0	0	0	0	0	0	0	1	0	0	0	0	0	0	0	0	0	0	2
chr1:246948965-246949234+	chr1	246948964	246949234		novel	ENST00000421003	RP11-439E19.3	0	0	0	0	0	0	0	0	0	0	0	0	0	0	1	0	0	0	0	0	0	0	0	0	0	0	0	0	0	1	0	0	0	1	0	0	0	0	0	0	0	0
chr1:247016393-247051819-	chr1	247016392	247051819	hsa_circ_0017319	circBase	NM_015446	AHCTF1	0	0	0	0	0	0	0	0	0	0	0	0	0	0	0	0	0	0	2	0	0	0	0	0	0	0	0	0	0	0	0	0	0	0	0	0	0	9	0	0	0	0
chr1:247027226-247031113-	chr1	247027225	247031113	hsa_circ_0017326	circBase	NM_015446	AHCTF1	0	0	0	0	0	0	0	0	0	0	0	0	2	6	0	0	0	0	0	0	0	0	0	0	0	0	0	0	0	0	0	0	0	0	0	0	0	0	0	0	0	0
chr1:247039339-247040604-	chr1	247039338	247040604	hsa_circ_0006097	circBase	NM_015446	AHCTF1	0	0	0	0	0	0	2	0	4	0	0	0	1	16	0	0	0	0	0	2	0	0	0	0	0	0	0	0	0	0	1	0	0	0	0	0	1	0	0	0	0	0
chr1:247039339-247051819-	chr1	247039338	247051819	hsa_circ_0017331	circBase	NM_015446	AHCTF1	0	0	0	0	0	0	0	0	1	0	0	0	0	0	0	0	0	0	0	0	0	0	0	0	0	0	0	0	0	0	0	0	0	0	0	0	2	0	0	0	0	0
chr1:247076534-247081679-	chr1	247076533	247081679		Zhang2014	NM_015446	AHCTF1	0	0	0	0	0	0	0	1	0	0	0	0	2	0	0	0	0	0	4	3	0	0	0	0	0	0	0	0	0	0	0	0	0	0	1	1	0	0	0	0	0	0
chr1:247302018-247323115-	chr1	247302017	247323115	hsa_circ_0002802	circBase	NM_001243740	ZNF124	0	1	0	0	0	5	0	4	7	0	4	1	6	0	0	3	0	0	4	1	2	0	0	0	0	0	0	0	0	0	21	0	0	11	3	1	4	0	0	0	0	0
chr1:247318868-247323115-	chr1	247318867	247323115	hsa_circ_0002922	circBase	NM_001243740	ZNF124	6	14	0	0	0	0	3	3	7	9	0	7	3	0	1	15	4	11	12	2	1	0	0	6	0	0	0	0	0	0	30	0	0	0	0	6	27	28	7	0	10	0
chr1:247319708-247323115-	chr1	247319707	247323115	hsa_circ_0112879	circBase	NM_001243740	ZNF124	9	34	0	0	13	3	2	7	4	20	5	14	20	24	9	22	2	9	8	7	0	0	0	0	0	0	0	0	0	0	30	14	35	0	3	16	30	12	15	2	32	0
chr1:247319708-247323169-	chr1	247319707	247323169	hsa_circ_0112880	circBase	NM_001243740	ZNF124	0	0	0	0	0	0	0	0	0	0	0	0	0	0	0	1	0	7	1	0	0	0	0	0	0	0	0	0	0	0	0	0	0	0	0	0	2	0	0	0	0	0
chr1:247320302-247323115-	chr1	247320301	247323115	hsa_circ_0005667	circBase	NM_001243740	ZNF124	0	5	0	0	0	0	0	5	3	0	0	0	0	0	0	8	0	0	4	3	0	0	0	0	0	0	0	0	0	0	7	0	0	4	0	2	5	0	0	0	0	0
chr1:247322308-247323115-	chr1	247322307	247323115	hsa_circ_0017348	circBase	NM_001243740	ZNF124	0	2	0	0	0	9	0	0	4	8	0	0	0	0	0	0	0	0	2	0	0	0	0	0	0	0	0	0	0	0	5	0	0	0	1	0	3	0	0	0	1	1
chr1:247590890-247591471+	chr1	247590889	247591471		novel	ENST00000336119	NLRP3	0	2	0	0	0	0	0	0	0	0	1	1	0	0	0	0	1	0	0	0	1	0	0	0	0	0	0	0	0	0	0	0	0	0	0	0	0	0	0	0	0	0
chr1:247591182-247591471+	chr1	247591181	247591471		novel	ENST00000336119	NLRP3	0	0	0	0	0	0	0	0	0	0	1	2	0	0	0	0	0	0	1	0	0	0	0	0	0	0	0	0	0	0	0	0	0	0	0	0	0	0	0	0	2	0
chr1:248023919-248031365+	chr1	248023918	248031365	hsa_circ_0112887	circBase	NM_015431	TRIM58	0	0	0	0	0	0	4	2	6	0	4	0	1	0	0	0	0	0	2	0	0	0	0	0	0	0	0	0	0	0	4	16	0	0	0	0	1	0	0	0	0	0
chr10:225934-267296+	chr10	225933	267296	hsa_circ_0008225	circBase	NM_006624	ZMYND11	0	0	13	0	0	0	0	0	0	0	0	4	0	0	0	3	0	4	0	1	0	0	0	0	0	0	0	0	0	0	1	0	0	0	0	0	1	0	0	0	6	1
chr10:225934-295028+	chr10	225933	295028	hsa_circ_0093332	circBase	NM_006624	ZMYND11	0	0	0	0	0	0	0	0	0	0	0	0	2	0	0	2	0	0	0	0	0	0	0	0	0	0	0	0	0	0	0	0	0	0	0	0	2	0	0	0	0	0
chr10:863665-866785-	chr10	863664	866785		novel	NM_015155	LARP4B	0	6	0	1	0	0	0	0	4	0	0	0	0	0	8	1	1	0	0	0	0	0	0	0	13	0	0	0	0	0	0	0	0	0	0	0	0	0	0	0	0	0
chr10:882343-890995-	chr10	882342	890995	hsa_circ_0008837	circBase	NM_015155	LARP4B	0	0	0	0	0	0	0	1	0	0	0	0	0	0	0	6	0	0	0	0	0	0	0	0	0	0	0	0	0	0	3	0	0	0	0	1	6	0	0	0	0	0
chr10:888872-931700-	chr10	888871	931700	hsa_circ_0000203	circBase	NM_015155	LARP4B	0	0	0	0	0	0	0	0	0	0	0	0	0	0	0	1	3	0	0	0	0	0	0	0	0	0	0	0	0	0	0	0	0	0	0	0	0	0	0	0	0	0
chr10:909683-910210-	chr10	909682	910210	hsa_circ_0017412	circBase	NM_015155	LARP4B	0	4	0	0	0	0	4	0	0	0	0	0	0	0	0	3	0	0	1	0	0	0	0	0	0	0	0	3	0	0	2	4	0	0	0	1	1	0	0	0	0	0
chr10:909683-931700-	chr10	909682	931700	hsa_circ_0005772	circBase	NM_015155	LARP4B	0	0	0	0	0	0	0	0	1	0	0	0	0	0	0	0	0	1	1	0	0	0	0	0	0	0	0	0	0	0	0	0	0	0	0	0	2	0	0	0	0	0
chr10:930387-936769-	chr10	930386	936769	hsa_circ_0004995	circBase	NM_015155	LARP4B	0	0	0	0	0	0	0	0	1	0	0	0	0	0	0	0	0	0	1	0	0	0	0	0	0	0	0	0	0	0	0	0	0	0	0	0	1	0	0	0	0	0
chr10:1102288-1118233+	chr10	1102287	1118233	hsa_circ_0092600	circBase	NM_014023	WDR37	0	5	0	0	0	3	0	2	0	0	0	2	0	0	0	0	0	0	0	0	1	0	0	0	0	0	0	0	0	0	1	0	0	0	0	0	3	0	0	0	0	0
chr10:1118056-1126416+	chr10	1118055	1126416	hsa_circ_0017438	circBase	NM_014023	WDR37	0	0	0	0	6	0	0	0	0	0	0	0	0	0	0	0	0	0	0	0	0	0	0	0	0	0	0	0	0	0	0	0	0	0	0	0	0	0	0	0	0	0
chr10:1118056-1142186+	chr10	1118055	1142186	hsa_circ_0000205	circBase	NM_014023	WDR37	0	0	0	0	0	0	0	0	1	0	0	3	1	0	0	1	1	0	2	0	0	0	0	0	0	0	0	0	0	0	0	0	0	2	0	0	3	0	7	1	0	0
chr10:1123847-1124498+	chr10	1123846	1124498		novel	uc009xhn.1	WDR37	0	0	0	0	0	0	0	0	0	0	0	0	0	0	0	0	0	0	0	0	0	0	0	0	0	0	0	0	0	0	0	0	0	0	0	0	0	0	0	0	0	0
chr10:1125951-1126416+	chr10	1125950	1126416	hsa_circ_0004277	circBase	NM_014023	WDR37	0	1	0	0	0	0	0	1	0	0	0	0	1	0	0	0	0	0	1	0	0	0	0	0	0	0	0	0	0	0	1	6	0	0	3	2	0	0	0	0	5	0
chr10:1130343-1142186+	chr10	1130342	1142186	hsa_circ_0000206	circBase	NM_014023	WDR37	0	0	0	0	0	0	0	0	1	0	0	0	1	0	0	0	0	0	0	0	0	0	0	0	0	0	0	0	0	0	1	0	0	0	0	0	1	0	0	0	0	0
chr10:1130343-1151207+	chr10	1130342	1151207	hsa_circ_0007796	circBase	NM_014023	WDR37	0	0	0	0	0	9	0	0	2	0	0	0	0	0	0	0	0	0	1	2	0	0	0	0	0	0	0	0	0	0	0	0	0	0	0	1	0	0	0	0	0	0
chr10:1141138-1141306+	chr10	1141137	1141306		novel	ENST00000263150	WDR37	0	0	0	0	0	0	1	1	1	0	0	0	0	3	0	0	0	0	0	0	1	0	0	0	0	0	0	0	0	0	0	0	0	0	0	0	1	0	0	0	0	0
chr10:1170158-1170964+	chr10	1170157	1170964	hsa_circ_0017469	circBase	NM_014023	WDR37	0	0	0	0	0	0	0	0	0	0	0	0	0	0	0	1	0	0	0	0	0	0	0	0	0	0	0	0	0	1	0	0	0	0	0	0	0	0	0	0	0	0
chr10:3160974-3162236+	chr10	3160973	3162236	hsa_circ_0006608	circBase	NM_002627	PFKP	0	2	0	0	0	0	0	0	0	0	0	0	0	0	0	0	0	0	1	0	0	0	0	0	0	0	0	0	0	0	3	0	0	0	0	0	1	0	0	0	0	0
chr10:3174572-3178030+	chr10	3174571	3178030	hsa_circ_0093508	circBase	NM_002627	PFKP	0	0	0	0	0	7	0	0	1	0	0	0	0	0	0	0	0	0	0	0	0	0	0	0	0	0	0	0	0	0	1	0	0	0	0	0	2	0	0	0	0	0
chr10:3200232-3202522-	chr10	3200231	3202522	hsa_circ_0002498	circBase	NM_014889	PITRM1	0	0	0	0	0	0	0	2	0	0	0	0	0	0	0	0	0	0	1	0	0	0	0	0	0	0	0	0	0	0	0	0	0	0	0	1	0	0	0	0	0	0
chr10:3201106-3202522-	chr10	3201105	3202522	hsa_circ_0017510	circBase	NM_014889	PITRM1	0	0	0	0	0	0	0	0	1	0	13	0	0	0	0	0	0	3	3	0	0	0	0	0	0	0	0	0	0	0	1	0	7	0	0	0	0	0	0	0	0	0
chr10:3205917-3209234-	chr10	3205916	3209234	hsa_circ_0003022	circBase	NM_014889	PITRM1	0	0	0	0	0	0	0	0	0	0	0	0	0	0	0	0	0	0	1	0	0	0	0	0	0	0	0	0	0	0	0	0	0	0	3	0	1	0	0	0	0	0
chr10:4872867-4884696+	chr10	4872866	4884696	hsa_circ_0017521	circBase	NR_073125	AKR1E2	0	0	0	0	0	0	0	0	0	0	0	0	0	0	0	2	0	0	2	0	0	0	0	0	0	0	0	0	0	0	0	0	0	0	0	0	2	0	0	0	0	0
chr10:4872867-4889491+	chr10	4872866	4889491	hsa_circ_0017523	circBase	NR_073125	AKR1E2	0	0	0	0	0	0	0	0	0	0	4	0	0	0	0	0	0	0	1	1	0	0	0	0	0	0	0	0	0	0	2	0	0	0	0	0	0	0	0	0	0	0
chr10:4872867-4932115+	chr10	4872866	4932115	hsa_circ_0093687	circBase	NR_073125	AKR1E2	0	0	0	0	0	0	0	0	0	0	0	0	0	0	0	1	0	0	0	0	0	0	0	0	0	0	0	0	0	0	0	0	0	0	0	0	0	0	0	0	0	0
chr10:4872867-4950612+	chr10	4872866	4950612	hsa_circ_0093688	circBase	NR_073125	AKR1E2	0	0	0	0	0	0	0	0	0	0	0	2	0	0	0	2	0	0	6	3	0	0	0	0	0	0	0	0	0	0	0	5	0	0	0	1	0	0	0	0	0	0
chr10:5751493-5756170+	chr10	5751492	5756170	hsa_circ_0003755	circBase	uc021pmm.1	C10orf18	0	0	0	0	0	0	0	1	0	3	0	0	0	0	0	1	0	3	2	3	0	0	0	0	0	5	0	0	0	0	2	0	0	0	0	0	1	0	0	0	0	0
chr10:5768848-5773166+	chr10	5768847	5773166		novel	NM_017782	FAM208B	0	0	0	0	0	0	0	0	0	0	0	4	0	0	0	0	0	0	0	0	0	0	0	0	0	0	0	0	0	0	1	0	0	0	0	0	0	0	0	1	0	0
chr10:5772450-5773166+	chr10	5772449	5773166	hsa_circ_0093759	circBase	ENST00000328090	FAM208B	0	0	0	0	0	0	0	0	0	7	0	0	0	0	0	0	0	0	1	0	0	0	0	0	0	0	0	0	0	0	0	0	0	0	0	1	0	9	0	0	0	0
chr10:5772879-5784327+	chr10	5772878	5784327		novel	NM_017782	FAM208B	0	3	0	0	0	0	0	0	0	0	0	0	0	0	0	0	0	0	0	0	0	0	0	0	0	0	0	0	0	0	0	0	0	0	0	0	0	0	0	0	0	0
chr10:5798576-5803434+	chr10	5798575	5803434	hsa_circ_0093760	circBase	uc001iik.3	FAM208B	0	0	0	0	0	0	0	0	0	0	0	2	0	0	0	0	0	0	0	0	0	0	0	0	0	0	0	0	0	0	0	0	0	0	0	0	0	0	0	0	6	0
chr10:5815805-5828013-	chr10	5815804	5828013	hsa_circ_0000210	circBase	NM_001494	GDI2	0	0	0	0	0	0	0	0	0	0	0	0	0	14	0	0	0	0	0	2	1	0	58	0	0	0	0	0	0	0	0	0	0	0	0	0	0	0	0	0	0	0
chr10:5815805-5842668-	chr10	5815804	5842668	hsa_circ_0017586	circBase	NM_001494	GDI2	2	0	3	0	11	0	0	0	6	13	0	3	7	8	0	2	0	0	3	3	2	0	0	0	0	0	0	0	0	0	3	20	7	0	1	5	18	20	3	0	0	0
chr10:5827105-5842668-	chr10	5827104	5842668	hsa_circ_0005379	circBase	NM_001494	GDI2	9	0	0	1	0	0	0	0	0	0	0	0	1	20	0	0	0	1	4	0	2	0	0	0	0	9	0	2	0	0	2	9	0	0	2	0	7	0	0	0	0	2
chr10:5827815-5842668-	chr10	5827814	5842668	hsa_circ_0003351	circBase	NM_001494	GDI2	0	0	0	0	0	0	0	0	0	0	0	0	0	0	0	0	0	6	0	0	0	0	0	0	0	0	0	0	0	0	2	0	0	0	0	1	2	0	0	0	0	0
chr10:5836848-5842668-	chr10	5836847	5842668	hsa_circ_0002665	circBase	NM_001494	GDI2	0	3	0	0	0	4	0	2	8	16	13	10	9	1	0	11	3	0	18	5	2	0	0	0	23	0	0	0	0	0	11	0	3	0	2	8	20	0	0	0	38	0
chr10:5838726-5842668-	chr10	5838725	5842668	hsa_circ_0002478	circBase	NM_001494	GDI2	6	0	0	0	0	4	0	0	0	0	0	0	0	0	0	0	0	0	3	0	0	0	0	0	0	0	0	0	0	0	0	0	0	0	0	0	2	0	0	0	0	0
chr10:6001717-6002530-	chr10	6001716	6002530	hsa_circ_0007403	circBase	NM_002189	IL15RA	0	0	0	0	0	0	0	0	0	0	0	0	0	0	0	0	0	0	0	0	0	0	0	0	0	0	0	0	0	0	1	0	0	1	0	0	2	0	0	0	0	0
chr10:7262373-7269899-	chr10	7262372	7269899	hsa_circ_0017625	circBase	NM_001018039	SFMBT2	0	0	0	0	0	0	0	0	0	0	0	0	1	0	0	0	0	0	0	0	0	0	0	0	0	0	0	0	0	0	0	3	0	0	0	0	0	0	0	0	0	0
chr10:7262373-7318951-	chr10	7262372	7318951	hsa_circ_0017627	circBase	NM_001018039	SFMBT2	0	0	0	0	0	0	0	0	1	0	0	0	0	0	0	0	0	0	0	0	0	0	0	0	0	0	0	0	0	0	0	0	0	0	0	0	0	0	0	0	0	0
chr10:7262373-7327916-	chr10	7262372	7327916	hsa_circ_0017628	circBase	NM_001018039	SFMBT2	0	0	0	0	0	0	0	0	0	0	0	0	1	0	0	2	1	0	2	0	0	0	0	0	0	0	0	0	0	0	0	0	0	0	0	0	5	0	0	0	0	0
chr10:7285520-7327916-	chr10	7285519	7327916	hsa_circ_0017636	circBase	NM_001018039	SFMBT2	0	2	0	0	0	0	0	1	0	20	0	1	8	0	0	4	0	27	9	0	0	0	0	0	0	0	0	0	0	0	1	15	27	0	0	0	13	0	0	0	1	0
chr10:7290510-7327916-	chr10	7290509	7327916	hsa_circ_0017639	circBase	NM_001018039	SFMBT2	0	0	0	0	0	0	0	0	0	0	4	2	0	0	0	0	0	0	0	0	0	0	0	0	0	0	0	0	0	0	2	0	0	0	0	0	1	0	0	0	0	0
chr10:7318854-7327916-	chr10	7318853	7327916	hsa_circ_0000211	circBase	NM_001018039	SFMBT2	16	41	0	3	0	20	10	3	14	43	33	5	31	19	4	32	8	69	46	18	10	28	0	5	0	73	0	0	0	0	13	39	51	9	0	2	71	17	0	2	47	6
chr10:7325866-7327916-	chr10	7325865	7327916	hsa_circ_0017643	circBase	NM_001018039	SFMBT2	0	0	0	0	0	0	2	0	0	5	0	0	0	0	0	0	0	0	0	0	2	0	0	0	0	0	27	0	0	0	0	0	0	0	0	0	2	0	0	0	0	0
chr10:7409611-7412337-	chr10	7409610	7412337	hsa_circ_0017647	circBase	NM_001018039	SFMBT2	0	0	0	0	0	0	0	0	0	0	0	0	0	0	0	0	0	0	0	0	0	0	0	0	0	0	0	0	0	0	1	5	0	0	0	0	0	0	0	0	0	0
chr10:7409611-7423911-	chr10	7409610	7423911	hsa_circ_0017648	circBase	NM_001018039	SFMBT2	0	0	0	0	0	0	0	0	0	0	0	0	0	0	0	0	0	4	0	0	0	0	0	0	0	0	0	0	0	0	1	4	0	0	0	0	0	0	0	0	0	0
chr10:7811179-7822270-	chr10	7811178	7822270	hsa_circ_0002990	circBase	NM_012311	KIN	0	0	0	0	0	0	0	0	0	0	0	0	1	0	0	0	0	0	0	2	0	0	0	0	0	0	0	0	0	0	0	0	0	0	0	0	0	0	0	0	0	0
chr10:7839010-7844817+	chr10	7839009	7844817	hsa_circ_0007292	circBase	NM_005174	ATP5C1	4	23	25	1	0	53	7	13	7	25	18	9	21	16	0	13	8	7	42	7	7	15	0	0	0	12	0	0	23	3	33	46	5	4	5	13	50	0	22	4	8	1
chr10:7839017-7844817+	chr10	7839016	7844817	hsa_circ_0094213	circBase	ENST00000465936	ATP5C1	0	0	0	0	0	0	0	0	0	0	0	2	0	0	0	0	0	0	2	0	0	0	0	0	0	0	0	0	0	0	0	0	0	0	0	0	1	0	0	0	0	0
chr10:7840953-7844817+	chr10	7840952	7844817	hsa_circ_0017673	circBase	NM_005174	ATP5C1	0	0	0	0	0	0	0	0	0	0	0	0	0	0	0	0	0	0	1	0	2	0	0	0	0	0	0	0	0	0	0	0	0	0	0	0	2	0	0	0	0	0
chr10:11636630-11639716-	chr10	11636629	11639716	hsa_circ_0092749	circBase	NM_014688	USP6NL	0	0	0	0	0	0	0	0	1	0	0	0	0	0	0	0	0	0	0	0	0	0	0	0	0	0	0	0	0	0	0	0	0	0	0	0	0	0	0	0	0	0
chr10:11643344-11643979-	chr10	11643343	11643979	hsa_circ_0006664	circBase	NM_014688	USP6NL	0	0	0	0	0	0	0	0	1	0	0	0	0	0	0	0	0	0	0	0	0	0	0	0	0	0	0	0	0	0	2	0	0	0	0	0	0	0	0	0	0	0
chr10:11876281-11876449+	chr10	11876280	11876449		novel	ENST00000277570	PROSER2	0	0	0	0	0	0	0	0	0	0	0	3	0	0	0	0	1	0	0	0	0	0	0	0	0	0	0	0	0	0	2	0	0	0	0	0	2	0	0	0	0	0
chr10:11893996-11894214+	chr10	11893995	11894214	hsa_circ_0092823	circBase	NM_153256	PROSER2	0	0	0	0	0	0	0	0	2	0	0	0	0	0	0	0	0	0	0	0	0	0	0	0	0	0	0	0	0	0	4	0	0	0	0	0	0	0	0	0	0	0
chr10:11971864-11994248-	chr10	11971863	11994248	hsa_circ_0092831	circBase	NM_015542	UPF2	0	0	0	0	0	0	0	0	0	0	0	0	0	0	0	0	0	0	0	0	0	0	0	0	0	0	0	0	0	0	1	0	10	0	0	0	2	0	0	0	0	0
chr10:11973640-11990507-	chr10	11973639	11990507		novel	NM_015542	UPF2	0	0	0	0	0	0	0	0	0	0	0	0	0	0	0	0	0	0	2	0	0	0	0	0	0	0	0	0	0	0	0	0	0	0	0	0	0	0	0	0	0	0
chr10:11978544-11994248-	chr10	11978543	11994248	hsa_circ_0017705	circBase	NM_015542	UPF2	0	0	0	0	0	0	0	0	0	0	0	0	0	0	0	0	0	0	0	0	0	0	0	0	0	0	0	0	0	0	0	0	0	0	0	0	2	0	0	0	0	0
chr10:11984664-11990507-	chr10	11984663	11990507		novel	NM_015542	UPF2	0	0	0	0	0	0	0	0	0	0	0	0	1	0	0	0	0	0	0	0	0	0	0	0	0	0	0	0	0	0	0	8	0	0	0	0	0	5	0	0	0	0
chr10:11984664-11994248-	chr10	11984663	11994248	hsa_circ_0092836	circBase	NM_015542	UPF2	0	0	0	0	0	0	0	0	0	0	0	1	0	0	0	0	0	0	0	0	0	0	0	0	0	0	0	0	0	0	0	0	0	0	0	0	2	0	0	0	0	0
chr10:11990368-11994248-	chr10	11990367	11994248		novel	NM_015542	UPF2	0	0	0	0	0	0	2	0	0	0	0	0	0	0	0	0	0	0	0	0	0	0	0	0	0	0	0	0	0	0	1	0	0	0	0	0	0	0	0	0	0	0
chr10:11997231-12006124-	chr10	11997230	12006124	hsa_circ_0017709	circBase	NM_015542	UPF2	0	2	0	0	0	0	0	0	0	0	0	0	0	0	0	0	0	0	0	0	0	0	0	0	0	0	0	0	0	0	0	0	0	0	0	0	0	0	0	1	0	0
chr10:12009340-12056183-	chr10	12009339	12056183	hsa_circ_0017711	circBase	NM_015542	UPF2	0	0	0	0	0	0	0	0	1	0	0	0	0	0	0	0	0	0	0	0	1	0	0	0	0	0	0	0	0	0	0	0	0	0	1	1	0	0	11	0	0	0
chr10:12021056-12056183-	chr10	12021055	12056183	hsa_circ_0017713	circBase	NM_015542	UPF2	0	0	0	0	0	0	0	0	0	0	0	0	0	0	0	3	0	0	2	0	0	0	0	0	0	0	0	0	0	0	0	14	0	0	0	0	0	0	0	0	0	0
chr10:12039671-12056183-	chr10	12039670	12056183	hsa_circ_0000213	circBase	NM_015542	UPF2	0	1	0	0	0	4	2	0	4	5	0	0	11	0	0	4	0	0	3	3	0	0	0	0	0	0	0	0	0	0	1	0	0	0	1	1	14	0	0	0	0	1
chr10:12043796-12046550-	chr10	12043795	12046550		novel	NM_015542	UPF2	0	0	0	0	0	0	0	0	0	0	0	0	0	0	0	0	0	0	1	1	0	0	0	0	0	0	0	0	0	0	0	0	0	0	0	0	0	0	0	1	0	0
chr10:12123471-12126750+	chr10	12123470	12126750	hsa_circ_0017724	circBase	NM_018706	DHTKD1	0	0	0	0	0	0	0	0	0	0	0	2	0	0	0	0	0	0	2	2	2	0	0	0	0	0	0	0	0	0	1	0	0	0	0	0	1	0	0	0	0	0
chr10:12123471-12133683+	chr10	12123470	12133683	hsa_circ_0003074	circBase	NM_018706	DHTKD1	0	4	0	0	0	0	0	0	0	0	0	0	1	0	2	1	0	0	0	1	0	0	0	0	0	0	0	0	0	0	2	0	0	0	1	0	7	0	0	0	0	0
chr10:12123471-12136270+	chr10	12123470	12136270	hsa_circ_0004630	circBase	NM_018706	DHTKD1	0	4	0	0	0	0	0	0	0	0	0	0	0	0	0	0	0	0	0	0	0	0	0	0	0	25	0	0	0	0	5	0	21	0	0	6	14	5	1	1	0	0
chr10:12123471-12143180+	chr10	12123470	12143180	hsa_circ_0017728	circBase	NM_018706	DHTKD1	0	0	0	0	0	0	0	0	0	0	0	1	1	0	0	0	0	0	1	0	0	0	0	0	0	0	0	0	0	0	2	0	0	0	0	0	1	0	0	0	0	0
chr10:12123471-12150014+	chr10	12123470	12150014	hsa_circ_0017730	circBase	NM_018706	DHTKD1	0	0	0	0	0	0	0	0	0	0	0	0	0	0	0	0	0	0	0	0	0	0	0	0	0	0	0	0	0	0	1	0	0	0	0	1	1	0	0	0	0	0
chr10:12123471-12155063+	chr10	12123470	12155063	hsa_circ_0017731	circBase	NM_018706	DHTKD1	0	0	0	0	0	0	0	1	1	0	0	0	0	0	0	0	0	0	0	1	0	0	0	0	0	0	0	0	0	0	0	0	6	0	0	3	2	0	0	0	0	0
chr10:12123471-12162266+	chr10	12123470	12162266	hsa_circ_0007813	circBase	NM_018706	DHTKD1	0	0	0	0	0	0	0	0	0	15	0	1	6	0	1	6	1	0	2	0	0	0	0	0	0	0	0	0	0	0	1	0	0	0	3	2	10	0	0	0	0	0
chr10:12129534-12162266+	chr10	12129533	12162266	hsa_circ_0017735	circBase	NM_018706	DHTKD1	0	0	0	0	0	0	0	0	0	5	0	0	0	0	0	0	3	0	0	0	0	0	0	0	0	0	0	0	0	0	0	0	0	0	0	0	0	0	0	0	0	0
chr10:12130985-12136270+	chr10	12130984	12136270	hsa_circ_0006972	circBase	NM_018706	DHTKD1	0	0	0	0	0	0	0	0	0	0	0	0	0	0	0	0	0	0	0	0	0	0	0	0	0	0	0	0	0	0	0	0	0	0	0	0	1	0	0	0	0	0
chr10:12136072-12162266+	chr10	12136071	12162266	hsa_circ_0008826	circBase	NM_018706	DHTKD1	0	0	0	0	0	3	0	0	0	12	0	0	1	0	0	0	0	0	0	4	0	0	0	0	0	0	0	0	0	0	0	0	0	0	0	0	3	0	0	0	0	0
chr10:12154899-12162266+	chr10	12154898	12162266	hsa_circ_0092896	circBase	NM_018706	DHTKD1	0	0	0	0	0	0	0	1	0	0	0	0	0	0	6	0	0	0	0	0	0	0	0	0	0	0	0	0	0	0	2	0	0	0	0	0	1	0	0	0	0	0
chr10:12159672-12162266+	chr10	12159671	12162266	hsa_circ_0092912	circBase	NM_018706	DHTKD1	0	0	0	0	0	0	0	0	0	0	0	1	2	0	0	0	0	0	3	0	0	0	0	0	0	0	0	0	0	0	3	0	0	0	0	1	1	0	0	0	0	0
chr10:12160748-12162266+	chr10	12160747	12162266	hsa_circ_0000214	circBase	NM_018706	DHTKD1	0	3	0	0	0	0	0	0	0	0	0	0	0	0	0	2	0	0	1	5	0	0	0	0	0	0	0	0	0	0	1	0	0	0	1	0	1	0	0	0	0	0
chr10:12257739-12280484+	chr10	12257738	12280484	hsa_circ_0092953	circBase	NM_006023	CDC123	0	0	0	0	0	0	0	1	0	0	0	0	0	0	0	1	0	0	0	0	0	0	0	0	0	0	0	0	0	0	5	0	0	0	0	0	2	0	0	0	0	0
chr10:12272947-12280484+	chr10	12272946	12280484		novel	NM_006023	CDC123	0	0	0	0	0	0	0	0	0	0	0	0	0	0	0	0	0	0	1	1	0	0	0	0	0	0	0	0	0	0	0	0	0	0	0	0	2	0	0	0	0	0
chr10:12277047-12280484+	chr10	12277046	12280484	hsa_circ_0092974	circBase	NM_006023	CDC123	0	0	0	0	0	0	0	0	2	0	6	1	0	0	6	0	0	0	0	0	0	0	0	0	0	0	0	0	0	0	1	0	0	0	0	0	0	0	0	0	0	0
chr10:12291580-12292426+	chr10	12291579	12292426	hsa_circ_0092976	circBase	NM_006023	CDC123	0	0	0	0	0	0	0	0	0	0	0	0	0	0	0	3	0	0	0	0	0	0	0	0	0	0	0	0	0	0	0	0	0	0	0	0	0	0	0	0	0	0
chr10:13169745-13178897+	chr10	13169744	13178897	hsa_circ_0007242	circBase	NM_021980	OPTN	0	0	0	0	0	0	0	0	0	0	0	0	0	0	0	2	0	0	0	0	0	0	0	0	0	0	0	0	0	0	3	0	0	0	0	0	0	0	0	0	0	0
chr10:13214376-13214765+	chr10	13214375	13214765	hsa_circ_0002109	circBase	NM_018518	MCM10	0	0	0	0	0	0	2	0	0	4	0	0	3	0	0	0	0	0	0	1	0	0	0	0	0	0	0	0	0	0	0	0	0	0	0	0	0	0	0	0	0	0
chr10:13322976-13337606-	chr10	13322975	13337606	hsa_circ_0093118	circBase	NM_006214	PHYH	0	0	0	0	0	0	0	0	0	0	0	0	1	0	0	0	0	0	0	2	0	0	0	0	0	0	0	0	0	0	0	0	0	0	0	0	0	0	0	0	0	0
chr10:13333831-13337606-	chr10	13333830	13337606	hsa_circ_0017797	circBase	NM_006214	PHYH	0	0	0	0	0	0	0	0	0	0	0	0	0	0	0	0	0	0	0	0	0	0	0	0	0	0	0	0	0	0	0	0	0	0	0	2	2	0	0	0	0	0
chr10:14610379-14610652-	chr10	14610378	14610652		novel	ENST00000181796	FAM107B	0	0	0	0	0	0	0	0	0	0	0	0	0	5	3	0	2	0	0	0	0	0	0	0	0	0	0	0	0	0	0	0	0	0	0	0	0	0	0	0	4	1
chr10:14867493-14870271-	chr10	14867492	14870271		novel	uc010qbv.1	CDNF	0	0	0	0	0	5	0	0	0	0	0	0	0	0	0	0	0	0	0	0	0	0	0	0	0	0	0	0	0	0	0	0	0	0	0	0	0	0	0	0	0	0
chr10:14890608-14897942+	chr10	14890607	14897942	hsa_circ_0093172	circBase	NM_016299	HSPA14	0	0	0	0	0	0	0	0	1	0	0	0	0	0	0	0	0	0	0	0	0	0	0	0	0	0	0	0	0	0	0	0	0	0	0	0	4	0	0	0	0	0
chr10:14938845-14939516+	chr10	14938844	14939516	hsa_circ_0006780	circBase	NM_024670	SUV39H2	0	2	0	0	0	0	0	0	0	0	0	0	0	0	0	0	0	0	0	0	0	0	0	0	0	0	0	0	0	0	2	0	0	0	0	0	1	0	0	0	0	0
chr10:14961737-14977563-	chr10	14961736	14977563	hsa_circ_0004201	circBase	NM_022487	DCLRE1C	0	0	0	0	0	0	0	0	0	9	0	0	0	0	0	0	0	0	1	0	0	0	0	0	0	0	0	0	0	0	0	0	0	0	0	0	0	0	0	0	0	0
chr10:14964980-14977563-	chr10	14964979	14977563	hsa_circ_0005697	circBase	NM_022487	DCLRE1C	0	0	0	0	0	0	0	0	1	0	0	0	0	0	0	0	0	10	0	0	0	0	0	0	0	0	0	0	0	0	0	0	0	0	0	0	0	8	0	0	0	0
chr10:14970015-14977563-	chr10	14970014	14977563	hsa_circ_0017829	circBase	NM_022487	DCLRE1C	0	0	0	0	0	0	0	2	0	0	0	0	0	0	0	1	0	5	0	0	0	0	0	0	0	0	0	0	0	0	0	0	0	0	0	2	1	0	0	0	0	0
chr10:14974853-14977563-	chr10	14974852	14977563		novel	NM_022487	DCLRE1C	0	0	0	0	0	5	0	0	0	5	0	0	0	0	0	0	0	0	0	0	0	0	0	0	0	0	0	0	0	0	0	0	0	0	0	0	0	0	0	0	0	0
chr10:15182538-15183036+	chr10	15182537	15183036		novel	NM_004808	NMT2	0	0	0	0	0	0	0	0	0	0	0	0	0	0	0	0	0	0	1	0	0	0	0	0	0	0	0	0	0	0	1	0	0	0	0	0	0	0	0	0	0	0
chr10:15317854-15326104-	chr10	15317853	15326104	hsa_circ_0093206	circBase	NM_001010924	FAM171A1	0	0	0	0	0	0	0	0	0	1	0	0	0	0	0	0	0	0	0	0	0	0	0	0	0	0	0	0	0	0	0	0	0	0	0	0	0	0	0	0	0	0
chr10:15858834-15879317-	chr10	15858833	15879317	hsa_circ_0017850	circBase	NM_024948	FAM188A	0	0	0	0	0	0	0	0	0	0	0	2	0	0	0	0	0	2	0	0	0	22	0	0	0	0	0	0	0	0	0	0	0	0	0	0	0	0	0	0	0	0
chr10:15858834-15885271-	chr10	15858833	15885271	hsa_circ_0007671	circBase	NM_024948	FAM188A	0	0	0	0	0	4	0	0	0	0	0	0	0	0	0	0	0	0	0	0	0	0	0	0	0	0	0	0	0	0	0	0	0	0	0	0	0	0	0	0	0	0
chr10:15858834-15889942-	chr10	15858833	15889942	hsa_circ_0000219	circBase	NM_024948	FAM188A	0	2	0	0	10	0	4	1	4	12	13	7	20	0	0	17	0	0	15	11	6	19	0	0	0	0	17	0	0	0	16	0	7	0	3	6	15	9	4	0	5	1
chr10:15863655-15885271-	chr10	15863654	15885271	hsa_circ_0008178	circBase	NM_024948	FAM188A	0	0	0	0	0	0	0	0	0	5	0	0	0	0	0	0	0	0	4	0	0	0	0	0	0	0	0	0	0	0	2	0	0	0	0	0	0	10	0	0	0	0
chr10:15863655-15889942-	chr10	15863654	15889942	hsa_circ_0000220	circBase	NM_024948	FAM188A	0	2	0	0	0	0	2	1	0	0	0	0	0	0	0	1	0	0	2	2	1	0	0	0	0	0	0	0	0	0	3	0	0	0	0	2	0	0	0	0	0	0
chr10:15875629-15885271-	chr10	15875628	15885271	hsa_circ_0005825	circBase	NM_024948	FAM188A	0	0	0	0	0	0	0	0	0	0	2	0	0	0	0	0	0	0	1	4	0	0	0	0	0	0	0	0	0	0	2	0	0	0	0	0	0	0	0	0	0	0
chr10:15875629-15889942-	chr10	15875628	15889942	hsa_circ_0006665	circBase	NM_024948	FAM188A	0	1	0	1	0	1	0	0	3	4	8	0	6	0	0	3	1	0	4	3	0	0	0	0	0	0	0	0	0	0	8	0	0	0	0	2	4	0	0	0	0	2
chr10:16526336-16528616+	chr10	16526335	16528616	hsa_circ_0017854	circBase	NM_030664	PTER	0	1	0	0	0	0	0	0	0	0	0	2	0	0	0	2	0	6	0	0	0	0	0	0	0	0	0	0	0	0	0	0	0	5	0	0	2	0	0	0	0	0
chr10:16794538-16796988-	chr10	16794537	16796988	hsa_circ_0005767	circBase	NM_012425	RSU1	0	0	0	0	0	0	0	0	0	0	0	0	0	0	0	0	0	0	0	0	0	0	0	0	0	0	0	0	0	0	0	0	0	0	0	2	0	0	0	0	0	0
chr10:16794538-16824083-	chr10	16794537	16824083	hsa_circ_0006577	circBase	NM_012425	RSU1	0	0	0	0	0	0	1	0	0	9	0	1	0	0	0	0	0	0	0	0	0	0	0	0	0	0	0	0	0	0	1	0	0	0	0	0	0	0	0	0	0	1
chr10:17195506-17243807-	chr10	17195505	17243807	hsa_circ_0093224	circBase	NM_004412	TRDMT1	0	0	0	0	0	0	0	0	0	0	0	0	0	0	0	0	2	0	0	0	0	0	0	0	0	0	0	0	0	0	0	0	0	0	0	0	0	0	0	0	0	0
chr10:17199440-17210916-	chr10	17199439	17210916	hsa_circ_0093229	circBase	NM_004412	TRDMT1	0	2	0	0	0	0	0	0	0	0	0	0	0	0	0	0	0	8	0	0	0	0	0	0	0	0	0	0	0	0	1	0	0	0	0	0	0	0	0	0	0	0
chr10:17401513-17421424-	chr10	17401512	17421424	hsa_circ_0093239	circBase	NM_001004470	ST8SIA6	0	0	0	0	0	0	0	0	0	0	0	0	0	0	0	0	0	0	0	3	0	0	0	0	0	0	0	0	0	0	0	0	0	0	0	0	0	0	0	0	0	0
chr10:17401513-17432619-	chr10	17401512	17432619	hsa_circ_0093240	circBase	NM_001004470	ST8SIA6	0	0	15	0	0	0	0	0	0	0	0	0	2	0	0	0	0	0	1	0	0	0	0	0	0	0	0	0	0	0	0	0	0	0	0	0	0	0	0	0	0	0
chr10:17582805-17611363-	chr10	17582804	17611363		novel			0	0	0	0	0	0	0	0	0	0	0	0	0	0	0	0	2	0	0	0	0	0	0	0	0	0	0	0	0	0	0	0	0	0	0	1	0	0	0	0	0	0
chr10:17645559-17646046-	chr10	17645558	17646046	hsa_circ_0006751	circBase	NM_014241	HACD1	0	0	0	0	0	0	0	0	0	0	0	0	1	0	0	1	0	0	2	0	2	0	0	0	0	4	0	0	0	0	2	0	0	0	0	0	3	0	0	2	0	0
chr10:17730026-17738868+	chr10	17730025	17738868	hsa_circ_0000222	circBase	NM_003473	STAM	0	0	0	0	0	2	0	0	0	0	0	0	1	0	0	0	0	0	0	0	0	0	0	0	0	0	0	0	24	0	0	0	0	0	0	0	0	0	0	3	0	0
chr10:17746430-17747740+	chr10	17746429	17747740	hsa_circ_0008311	circBase	NM_003473	STAM	0	2	0	0	5	9	3	0	2	3	5	0	8	6	0	0	0	7	8	0	8	0	0	0	0	0	0	0	0	0	4	0	0	0	0	1	14	0	0	5	11	1
chr10:18874878-18905222-	chr10	18874877	18905222	hsa_circ_0093261	circBase	NM_182543	NSUN6	0	0	0	0	0	0	0	0	0	0	0	0	0	0	0	1	0	0	0	0	0	0	0	0	0	0	0	0	0	0	0	0	0	0	0	0	0	0	0	0	0	0
chr10:18885137-18905222-	chr10	18885136	18905222	hsa_circ_0093264	circBase	NM_182543	NSUN6	0	0	0	0	0	0	0	0	0	0	0	1	0	0	0	0	0	0	0	0	0	0	0	0	0	0	0	0	0	0	0	0	0	0	0	0	1	0	0	0	0	0
chr10:18898774-18905222-	chr10	18898773	18905222	hsa_circ_0093266	circBase	NM_182543	NSUN6	0	0	0	0	0	0	0	0	0	0	0	0	1	0	0	0	0	0	0	0	0	0	0	0	0	0	0	0	0	0	0	0	0	0	0	0	0	0	0	0	0	0
chr10:21959378-21971186+	chr10	21959377	21971186		novel	NM_004641	MLLT10	0	0	0	0	0	0	1	0	0	0	0	0	0	0	0	0	0	0	0	0	0	0	0	0	0	0	0	0	0	0	0	0	0	0	0	0	0	7	0	0	0	0
chr10:21962279-22016857+	chr10	21962278	22016857	hsa_circ_0017949	circBase	NM_004641	MLLT10	0	0	0	0	0	0	0	1	0	0	2	0	0	0	0	0	0	0	0	0	0	0	0	0	0	0	0	0	0	0	0	0	0	0	0	0	0	0	0	0	0	0
chr10:21970261-21971186+	chr10	21970260	21971186	hsa_circ_0093316	circBase	NM_004641	MLLT10	0	0	0	0	0	0	0	0	0	0	0	0	0	0	0	0	0	0	0	0	1	0	0	0	0	0	0	0	0	0	2	0	0	0	0	0	1	0	0	0	0	0
chr10:22002701-22016857+	chr10	22002700	22016857	hsa_circ_0007084	circBase	NM_004641	MLLT10	0	0	0	0	0	0	0	0	0	5	0	0	0	0	0	1	0	0	0	0	0	0	0	0	0	0	0	0	0	0	0	0	0	0	3	0	1	0	0	0	0	1
chr10:22002701-22024164+	chr10	22002700	22024164	hsa_circ_0093319	circBase	NM_004641	MLLT10	0	0	0	0	0	0	0	0	0	0	0	0	0	0	0	1	0	0	0	0	0	0	0	0	0	0	0	0	0	0	0	0	0	0	0	0	3	0	0	0	0	0
chr10:22171211-22209892-	chr10	22171210	22209892	hsa_circ_0002618	circBase	NM_022365	DNAJC1	0	0	0	0	0	10	0	0	1	0	0	0	0	0	0	2	0	0	0	2	0	0	0	0	0	0	0	0	0	0	0	0	0	0	0	0	0	0	0	0	0	0
chr10:22193451-22209892-	chr10	22193450	22209892	hsa_circ_0004306	circBase	NM_022365	DNAJC1	0	0	10	0	0	0	0	0	0	12	0	0	0	0	0	1	0	0	0	0	0	0	0	0	0	0	0	0	0	0	1	0	0	0	0	0	1	0	0	0	0	0
chr10:22193451-22218070-	chr10	22193450	22218070	hsa_circ_0093323	circBase	NM_022365	DNAJC1	0	3	0	0	0	0	0	0	0	0	0	0	0	0	0	1	0	0	1	3	0	0	0	0	0	0	0	0	0	0	0	0	0	0	0	0	1	0	0	0	0	0
chr10:22250714-22250924-	chr10	22250713	22250924		novel	ENST00000376946	DNAJC1	0	0	0	0	0	0	1	0	0	0	0	0	0	0	0	1	2	0	0	0	0	0	0	0	0	0	0	0	0	0	0	0	0	0	0	0	0	0	0	0	0	0
chr10:22880558-22898646-	chr10	22880557	22898646	hsa_circ_0003583	circBase	NM_005028	PIP4K2A	0	0	0	0	0	0	0	0	0	0	0	0	1	7	0	0	0	0	0	0	1	0	0	0	0	0	0	0	0	0	0	0	0	0	0	0	1	0	0	0	0	0
chr10:22896856-22898646-	chr10	22896855	22898646	hsa_circ_0003826	circBase	NM_005028	PIP4K2A	0	0	0	0	0	0	0	0	0	0	0	0	0	0	0	0	0	0	2	0	0	0	0	0	0	0	0	0	0	0	0	0	0	0	0	0	0	0	0	0	0	0
chr10:22997090-22997257-	chr10	22997089	22997257		novel	ENST00000376573	PIP4K2A	0	7	0	0	0	0	0	0	0	0	0	0	0	0	0	0	3	0	0	0	0	0	0	0	0	0	0	0	0	0	0	0	0	0	0	1	1	0	0	0	0	0
chr10:24918925-24924032-	chr10	24918924	24924032	hsa_circ_0093355	circBase	NM_020824	ARHGAP21	0	0	0	0	0	0	0	0	0	0	0	0	0	0	0	0	0	0	3	0	0	0	0	0	0	0	0	0	0	0	0	0	0	0	0	0	0	0	0	1	0	0
chr10:25226113-25231365-	chr10	25226112	25231365	hsa_circ_0017995	circBase	NM_020200	PRTFDC1	0	0	0	0	0	0	0	0	0	0	0	0	0	0	0	0	1	0	0	0	2	0	0	0	0	0	0	0	0	0	2	0	0	0	0	0	0	0	0	0	0	0
chr10:26789748-26792203+	chr10	26789747	26792203	hsa_circ_0006063	circBase	NM_019043	APBB1IP	0	0	0	0	0	0	0	0	1	0	0	0	1	0	0	3	0	0	1	1	0	0	0	0	0	0	0	0	0	0	3	0	0	0	3	1	6	0	0	1	0	0
chr10:26789748-26800835+	chr10	26789747	26800835		novel	NM_019043	APBB1IP	0	0	0	0	0	0	0	0	0	0	0	0	0	0	0	1	0	0	0	0	4	0	0	0	0	0	0	0	0	0	0	0	0	0	0	1	1	0	0	0	0	0
chr10:26789748-26802589+	chr10	26789747	26802589	hsa_circ_0093390	circBase	NM_019043	APBB1IP	0	2	0	0	0	8	0	0	4	0	0	0	0	0	0	1	0	0	0	0	4	0	0	0	0	0	0	0	0	0	0	7	0	0	0	0	2	0	0	0	0	0
chr10:26789748-26830621+	chr10	26789747	26830621		novel	NM_019043	APBB1IP	0	0	0	0	0	0	0	0	0	0	0	0	1	0	0	2	0	0	0	0	0	0	0	0	0	0	0	0	0	0	0	0	0	0	0	0	0	0	0	0	0	0
chr10:26792126-26800835+	chr10	26792125	26800835		novel	NM_019043	APBB1IP	0	0	0	0	0	0	0	0	0	0	0	0	0	0	0	0	0	0	0	0	0	0	0	0	0	0	0	0	0	0	0	0	0	0	0	0	0	5	0	1	0	0
chr10:26792126-26802589+	chr10	26792125	26802589		novel	NM_019043	APBB1IP	0	0	0	0	0	6	0	0	0	0	0	0	0	0	0	0	0	0	1	0	0	0	0	0	0	0	0	0	0	0	0	3	0	0	0	0	0	0	0	0	0	0
chr10:26800676-26802589+	chr10	26800675	26802589	hsa_circ_0093391	circBase	NM_019043	APBB1IP	0	0	0	0	0	0	0	1	0	0	0	0	0	0	0	0	4	0	0	0	0	0	0	0	0	0	0	0	0	0	0	0	0	0	0	0	0	0	0	0	0	0
chr10:27047991-27059274-	chr10	27047990	27059274	hsa_circ_0093401	circBase	NM_005470	ABI1	0	0	0	0	0	0	0	0	0	0	0	1	1	0	0	0	0	0	5	0	0	0	0	0	0	0	0	0	0	0	1	0	0	0	0	0	0	0	0	0	0	0
chr10:27053439-27054247-	chr10	27053438	27054247		novel	NM_005470	ABI1	0	0	0	0	0	0	0	0	0	0	0	0	0	0	0	0	0	0	0	0	0	0	0	0	0	0	0	0	0	0	0	0	0	0	0	1	0	0	0	0	0	0
chr10:27054147-27060018-	chr10	27054146	27060018		novel	NM_005470	ABI1	0	0	0	0	0	0	0	0	0	0	0	0	2	0	1	0	0	0	2	0	3	0	0	0	0	0	0	0	0	0	1	0	0	0	0	0	0	0	0	0	0	0
chr10:27311487-27322306-	chr10	27311486	27322306		Guojunjie2014	NM_014915	ANKRD26	0	0	0	0	0	0	0	0	0	0	0	0	0	0	5	1	0	0	0	0	0	0	0	0	0	0	0	0	0	0	1	0	0	0	0	0	0	0	0	0	0	0
chr10:27403450-27410377-	chr10	27403449	27410377	hsa_circ_0093432	circBase	NM_014263	YME1L1	0	0	0	0	0	0	0	0	0	0	0	0	0	0	0	0	0	0	0	0	0	0	0	0	0	0	28	0	0	0	0	0	0	0	0	1	2	0	1	1	0	0
chr10:27406505-27410377-	chr10	27406504	27410377	hsa_circ_0006534	circBase	NM_014263	YME1L1	0	0	0	0	0	0	0	0	0	0	0	0	4	0	0	0	0	0	0	0	0	0	0	0	0	0	0	0	0	0	0	0	0	0	0	0	1	0	0	0	0	0
chr10:27420788-27425314-	chr10	27420787	27425314	hsa_circ_0005125	circBase	NM_014263	YME1L1	0	0	0	0	0	0	0	0	1	0	0	0	0	0	0	0	0	0	0	0	0	0	0	3	0	0	0	0	0	0	0	0	0	0	0	0	1	0	0	0	0	0
chr10:27431316-27434519-	chr10	27431315	27434519	hsa_circ_0005633	circBase	NM_014263	YME1L1	0	0	0	0	0	0	0	0	4	4	4	1	0	0	0	2	0	0	0	0	2	0	0	0	0	0	0	0	0	0	7	0	3	0	0	1	3	0	0	1	0	0
chr10:27453993-27454468+	chr10	27453992	27454468	hsa_circ_0000225	circBase	NM_032844	MASTL	0	0	0	0	0	5	0	1	0	0	0	1	1	0	0	0	0	0	2	0	4	0	0	0	0	0	0	0	0	0	1	0	0	0	0	2	0	0	0	0	0	0
chr10:27456031-27460012+	chr10	27456030	27460012	hsa_circ_0093453	circBase	NM_032844	MASTL	0	0	0	0	0	0	0	0	0	0	0	0	0	0	0	0	0	0	0	0	0	0	0	0	0	0	0	0	0	0	2	0	0	0	0	0	1	0	0	0	0	0
chr10:27456031-27462188+	chr10	27456030	27462188	hsa_circ_0018035	circBase	NM_032844	MASTL	0	0	0	0	0	0	0	0	0	0	0	0	1	0	0	0	0	0	0	0	0	0	0	0	0	0	0	0	0	0	0	0	0	0	3	0	0	0	0	0	0	0
chr10:27458873-27460012+	chr10	27458872	27460012	hsa_circ_0018037	circBase	NM_032844	MASTL	0	0	0	0	0	0	0	0	1	0	0	1	0	0	0	2	0	0	0	0	0	0	0	0	0	0	0	0	0	0	1	0	0	0	0	0	0	0	0	0	0	0
chr10:27469882-27470510+	chr10	27469881	27470510	hsa_circ_0004809	circBase	NM_032844	MASTL	0	0	0	0	0	0	0	0	0	0	0	0	0	0	0	0	0	3	0	0	0	0	0	0	0	0	0	0	0	0	0	0	0	0	0	0	0	0	0	0	0	0
chr10:27821436-27822923+	chr10	27821435	27822923	hsa_circ_0000226	circBase	NM_021252	RAB18	0	0	0	0	0	0	0	0	0	0	0	0	0	0	0	1	0	0	0	0	0	0	0	0	0	0	0	0	0	0	3	0	0	0	0	0	0	0	0	0	0	0
chr10:28824491-28879761+	chr10	28824490	28879761	hsa_circ_0018051	circBase	NM_016628	WAC	0	0	0	0	0	0	0	0	0	0	0	0	2	0	0	0	0	0	0	0	0	0	0	0	0	0	0	0	0	0	0	15	0	0	0	0	2	0	0	0	0	0
chr10:28872328-28879761+	chr10	28872327	28879761	hsa_circ_0018054	circBase	NM_016628	WAC	13	0	0	0	0	0	1	0	2	0	0	0	0	0	0	0	0	0	0	0	0	0	0	0	0	0	0	0	0	0	0	0	0	0	0	2	0	0	0	0	0	0
chr10:28872328-28884970+	chr10	28872327	28884970	hsa_circ_0007503	circBase	NM_016628	WAC	0	0	0	0	0	6	2	0	0	0	0	0	0	0	0	1	0	0	5	0	0	0	0	0	0	0	0	0	0	0	0	0	0	0	0	1	2	0	0	1	0	0
chr10:28884662-28884970+	chr10	28884661	28884970	hsa_circ_0008473	circBase	NM_016628	WAC	0	0	0	0	0	0	0	0	0	0	0	0	0	0	0	0	0	6	0	0	0	0	0	0	0	0	0	0	0	0	0	0	0	0	0	0	0	0	0	0	0	0
chr10:30602820-30625956-	chr10	30602819	30625956	hsa_circ_0093484	circBase	NM_018109	MTPAP	0	2	0	0	0	0	0	0	1	0	0	0	3	0	0	0	0	0	3	0	0	0	0	0	0	0	0	0	0	0	1	0	0	0	0	0	1	0	0	0	0	0
chr10:30625732-30630569-	chr10	30625731	30630569	hsa_circ_0018074	circBase	NM_018109	MTPAP	0	0	0	0	0	0	0	0	3	0	0	0	0	0	0	0	0	0	0	0	0	0	20	0	0	0	0	0	0	0	0	0	0	0	0	0	0	0	0	0	0	0
chr10:30726105-30728203+	chr10	30726104	30728203	hsa_circ_0093491	circBase	NM_005204	MAP3K8	0	0	0	0	0	0	0	0	0	0	0	0	0	0	0	0	0	0	0	0	0	0	0	0	0	0	0	0	0	0	3	0	1	0	0	0	0	0	0	0	0	0
chr10:30739187-30739448+	chr10	30739186	30739448	hsa_circ_0093492	circBase	NM_005204	MAP3K8	0	0	0	0	0	0	0	0	1	0	0	0	0	10	0	1	0	0	0	0	0	0	0	0	0	0	0	0	0	0	0	0	0	0	0	0	1	0	0	0	0	0
chr10:31165927-31230580-	chr10	31165926	31230580	hsa_circ_0093494	circBase	NM_182755	ZNF438	0	0	0	0	0	0	0	0	0	0	0	0	0	0	0	0	0	0	0	1	0	0	0	0	0	0	0	0	0	0	0	0	0	0	0	0	0	0	0	0	0	0
chr10:31230504-31273355-	chr10	31230503	31273355	hsa_circ_0093498	circBase	NM_182755	ZNF438	0	0	0	0	0	0	0	0	0	0	0	0	0	0	0	0	0	0	0	2	0	0	0	0	0	0	0	0	0	0	0	0	0	0	1	1	0	0	0	0	0	0
chr10:31644073-31676727+	chr10	31644072	31676727	hsa_circ_0007045	circBase	ENST00000493835	ZEB1	0	0	0	0	0	0	0	0	2	0	0	0	0	0	0	0	0	0	0	0	0	0	0	0	0	0	0	0	0	0	0	0	0	0	0	0	1	0	0	0	0	0
chr10:31661947-31676195+	chr10	31661946	31676195	hsa_circ_0000228	circBase	ENST00000437844	ZEB1	0	0	0	0	0	0	3	0	0	0	0	0	0	0	0	0	0	0	0	0	0	0	0	0	0	0	0	0	0	0	0	0	0	0	0	0	0	0	0	0	0	0
chr10:31661947-31750166+	chr10	31661946	31750166	hsa_circ_0000230	circBase	ENST00000437844	ZEB1	0	0	0	0	0	0	0	0	1	0	0	0	4	0	0	2	0	0	0	0	0	0	0	0	0	0	0	0	0	0	1	0	0	0	0	0	1	0	0	0	0	0
chr10:31749966-31791437+	chr10	31749965	31791437	hsa_circ_0004907	circBase	NM_030751	ZEB1	0	0	0	0	0	0	0	0	1	0	0	0	0	0	0	0	0	0	2	0	0	0	0	0	0	0	0	0	0	0	0	0	0	0	0	0	0	0	0	0	0	0
chr10:32197100-32199491-	chr10	32197099	32199491	hsa_circ_0000231	circBase	NM_018287	ARHGAP12	3	0	40	0	0	0	2	0	15	6	0	11	6	0	0	6	0	0	1	11	3	14	0	0	0	0	0	0	0	0	3	11	8	0	1	6	11	0	0	0	0	0
chr10:32306071-32308887-	chr10	32306070	32308887	hsa_circ_0007664	circBase	NM_004521	KIF5B	0	0	0	0	0	5	0	0	0	0	0	0	0	0	0	1	0	0	0	0	0	0	0	0	0	0	0	0	0	0	2	0	0	0	0	1	0	0	0	0	0	0
chr10:32308786-32310215-	chr10	32308785	32310215	hsa_circ_0006408	circBase	NM_004521	KIF5B	0	0	0	0	0	0	0	0	0	0	0	0	1	0	0	1	0	0	1	0	0	0	0	0	0	0	0	0	0	0	0	0	0	0	0	0	1	0	0	0	0	0
chr10:32309950-32310215-	chr10	32309949	32310215	hsa_circ_0093522	circBase	NM_004521	KIF5B	0	0	0	0	0	0	0	0	0	9	0	0	0	0	0	0	0	0	0	0	0	0	0	0	0	0	0	0	16	0	0	0	0	0	0	0	0	0	0	0	0	0
chr10:32336340-32337479-	chr10	32336339	32337479		Guojunjie2014	NM_004521	KIF5B	0	0	0	0	0	0	0	0	0	0	0	0	0	0	0	0	0	0	1	0	0	0	0	0	0	0	0	0	0	0	0	0	0	0	0	0	0	0	0	0	0	0
chr10:32740520-32742364+	chr10	32740519	32742364	hsa_circ_0093541	circBase	NM_145023	CCDC7	0	0	0	0	0	0	0	0	0	0	0	0	0	0	0	0	0	0	1	0	3	0	0	0	0	0	0	0	0	0	0	0	0	0	0	0	1	0	0	0	0	0
chr10:32740520-32751977+	chr10	32740519	32751977	hsa_circ_0093544	circBase	NM_145023	CCDC7	0	0	0	0	0	0	0	0	0	0	0	0	0	7	0	0	0	0	0	0	0	0	0	0	0	0	0	0	0	0	0	0	0	0	0	0	1	0	0	0	0	0
chr10:32740520-32762951+	chr10	32740519	32762951	hsa_circ_0093546	circBase	NM_145023	CCDC7	0	0	0	3	4	9	0	1	0	4	0	1	0	0	0	0	2	0	2	0	1	0	0	0	0	0	0	0	0	0	2	0	0	0	1	0	3	0	0	2	0	0
chr10:32740520-32770710+	chr10	32740519	32770710	hsa_circ_0093547	circBase	NM_145023	CCDC7	0	0	0	0	0	0	3	0	2	3	0	0	2	0	0	0	0	0	0	0	4	0	0	0	0	0	0	0	0	0	1	0	0	0	0	0	1	0	0	0	7	0
chr10:32751611-32762951+	chr10	32751610	32762951		novel	NM_145023	CCDC7	0	0	0	0	0	0	0	0	0	0	0	0	0	0	0	0	0	0	2	0	0	0	0	0	0	0	0	0	0	0	0	0	0	0	0	0	3	0	0	0	0	0
chr10:32758313-32762951+	chr10	32758312	32762951		novel	ENST00000537047	CCDC7	0	1	0	0	0	0	0	1	0	0	0	0	0	0	0	1	0	0	0	3	0	0	0	0	0	0	0	0	0	0	0	0	0	0	0	2	0	0	0	0	0	0
chr10:32759992-32762951+	chr10	32759991	32762951	hsa_circ_0002351	circBase	NM_145023	CCDC7	0	0	2	0	0	0	0	0	0	0	2	0	0	0	0	0	0	0	0	0	0	0	0	0	0	0	0	0	0	0	0	0	0	0	0	0	0	0	0	1	0	0
chr10:32832228-32873232+	chr10	32832227	32873232	hsa_circ_0000233	circBase	NM_024688	CCDC7	0	1	0	2	0	20	0	2	3	0	0	0	2	0	0	0	0	6	6	0	0	0	0	0	0	18	0	0	0	0	8	12	0	0	0	0	2	0	0	3	0	0
chr10:32832228-32912745+	chr10	32832227	32912745	hsa_circ_0093558	circBase	NM_024688	CCDC7	0	0	0	0	0	0	1	0	1	0	0	0	0	0	0	0	0	0	0	0	0	0	0	0	0	0	0	0	0	0	1	0	0	0	0	0	0	0	0	0	0	0
chr10:32854486-32873232+	chr10	32854485	32873232	hsa_circ_0008679	circBase	NM_024688	CCDC7	12	7	0	0	0	18	5	0	4	3	4	3	2	0	0	5	0	0	0	0	3	0	0	0	0	0	0	0	0	0	4	0	0	0	1	0	0	0	0	0	10	0
chr10:32854486-32912745+	chr10	32854485	32912745	hsa_circ_0093561	circBase	NM_024688	CCDC7	0	0	0	0	0	0	0	0	0	0	0	0	0	0	0	0	0	0	0	0	0	0	0	0	0	0	0	0	0	0	0	17	0	0	0	1	0	0	0	0	0	0
chr10:32854486-32924086+	chr10	32854485	32924086	hsa_circ_0093563	circBase	NM_024688	CCDC7	0	0	0	0	0	2	0	0	0	0	0	0	0	0	0	0	0	0	0	0	0	0	0	0	0	0	0	0	0	0	1	0	0	0	0	0	0	0	0	0	0	0
chr10:34558585-34573173-	chr10	34558584	34573173	hsa_circ_0018168	circBase	NM_019619	PARD3	0	0	0	0	0	0	0	0	2	0	0	0	0	0	0	2	1	0	0	0	0	0	0	0	0	0	0	0	0	0	0	0	0	0	0	0	0	0	0	0	0	0
chr10:35302627-35320547-	chr10	35302626	35320547	hsa_circ_0093600	circBase	NM_003591	CUL2	0	3	0	0	0	0	0	0	0	0	2	0	0	0	0	3	0	0	0	0	0	0	0	0	0	0	0	0	0	0	0	0	0	0	0	0	0	0	0	0	0	0
chr10:35338611-35360267-	chr10	35338610	35360267	hsa_circ_0093617	circBase	NM_003591	CUL2	0	0	0	0	0	0	0	0	0	0	0	0	2	0	0	0	0	0	2	0	0	0	0	0	0	0	0	0	0	0	0	0	0	0	0	0	0	0	5	0	0	0
chr10:35349802-35360267-	chr10	35349801	35360267	hsa_circ_0000234	circBase	NM_003591	CUL2	0	0	11	0	0	0	2	0	0	0	0	0	4	0	0	0	0	0	0	0	0	0	0	0	0	0	0	0	0	0	0	0	0	0	0	0	1	0	0	0	0	0
chr10:35359025-35360267-	chr10	35359024	35360267	hsa_circ_0093620	circBase	NM_003591	CUL2	0	0	0	0	0	0	1	0	0	0	0	0	0	0	0	0	0	0	0	0	0	0	0	0	0	0	0	0	0	0	0	0	0	0	0	0	0	0	0	0	0	2
chr10:35426710-35441308+	chr10	35426709	35441308	hsa_circ_0008851	circBase	NR_051973	CREM	3	0	0	0	0	3	0	0	0	0	0	0	0	0	0	0	0	0	0	0	0	0	0	0	0	0	0	0	0	0	0	0	0	0	0	0	0	6	0	0	0	0
chr10:35772332-35805551+	chr10	35772331	35805551	hsa_circ_0018200	circBase	NM_145012	CCNY	0	0	0	0	9	0	0	0	0	0	1	0	0	0	0	0	0	0	0	0	0	0	0	0	0	0	0	0	0	0	0	0	0	0	0	0	0	0	0	0	0	0
chr10:35790429-35819171+	chr10	35790428	35819171	hsa_circ_0018202	circBase	NM_145012	CCNY	0	0	0	0	0	0	0	0	0	0	0	1	0	0	0	0	0	0	0	0	0	0	0	0	0	0	0	0	0	0	0	0	0	0	0	0	1	0	0	0	0	0
chr10:35805451-35819171+	chr10	35805450	35819171	hsa_circ_0000235	circBase	NM_145012	CCNY	0	1	0	0	0	0	0	0	0	0	0	3	0	0	0	0	0	0	0	0	0	0	0	0	0	0	0	0	0	0	0	0	0	0	0	0	1	0	0	0	0	0
chr10:43312047-43312942+	chr10	43312046	43312942		novel	NM_014753	BMS1	0	0	0	0	0	0	0	0	0	0	0	0	0	0	0	0	0	0	2	0	0	0	0	0	0	0	0	0	0	0	1	0	0	0	0	0	0	0	0	0	0	0
chr10:43650345-43654379+	chr10	43650344	43654379	hsa_circ_0000236	circBase	NM_018590	CSGALNACT2	0	5	0	0	0	0	0	1	1	0	3	0	0	0	0	6	0	0	0	1	0	16	0	0	0	0	0	0	0	0	1	0	1	0	1	0	4	0	0	0	0	0
chr10:43650345-43656043+	chr10	43650344	43656043	hsa_circ_0093653	circBase	NM_018590	CSGALNACT2	0	2	0	0	0	0	0	0	0	0	0	0	0	0	0	1	0	0	0	0	1	0	0	0	0	0	0	0	0	0	0	0	0	0	0	0	1	0	0	0	0	0
chr10:43650345-43671480+	chr10	43650344	43671480	hsa_circ_0093655	circBase	NM_018590	CSGALNACT2	0	1	0	0	0	0	0	0	0	6	0	0	4	0	0	1	0	2	1	0	1	0	0	0	0	0	0	0	0	0	0	0	0	0	0	1	1	0	0	0	0	0
chr10:43654163-43656043+	chr10	43654162	43656043	hsa_circ_0093656	circBase	NM_018590	CSGALNACT2	0	0	0	0	0	0	0	0	0	2	0	0	1	0	0	0	0	0	0	0	0	0	0	0	0	0	0	0	0	0	1	0	0	0	0	0	0	0	0	0	0	2
chr10:43654163-43662546+	chr10	43654162	43662546	hsa_circ_0007256	circBase	NM_018590	CSGALNACT2	0	1	0	0	0	0	0	0	0	0	0	0	0	0	0	0	0	0	0	0	0	0	0	0	0	0	0	0	0	0	2	0	0	0	0	0	0	0	0	0	0	0
chr10:43654163-43671480+	chr10	43654162	43671480	hsa_circ_0009002	circBase	NM_018590	CSGALNACT2	0	0	0	0	0	0	0	0	0	0	0	0	0	0	0	2	0	0	0	0	0	0	0	0	0	0	0	0	0	0	0	0	0	0	0	0	4	0	0	0	0	0
chr10:46121399-46122553-	chr10	46121398	46122553	hsa_circ_0093674	circBase	NM_174890	ZFAND4	0	0	0	0	0	0	2	0	0	0	0	2	0	0	0	5	0	0	0	2	0	0	0	0	0	0	0	0	0	0	3	0	0	0	0	0	1	0	0	0	0	0
chr10:46121399-46135411-	chr10	46121398	46135411		novel	NM_174890	ZFAND4	0	0	0	0	0	0	0	0	0	0	0	0	5	0	0	0	0	0	0	0	0	0	0	0	0	0	0	0	0	0	0	0	0	0	1	0	1	9	0	0	0	0
chr10:46135264-46159290-	chr10	46135263	46159290	hsa_circ_0093677	circBase	NM_174890	ZFAND4	0	0	0	0	0	0	0	0	0	0	0	0	0	0	0	1	0	7	0	0	1	0	0	0	0	0	0	0	0	0	1	0	0	0	0	0	0	0	0	0	0	0
chr10:46158990-46159290-	chr10	46158989	46159290	hsa_circ_0018281	circBase	NM_174890	ZFAND4	0	0	0	0	0	0	0	0	0	3	0	0	0	0	0	1	1	0	0	0	0	0	0	0	0	0	0	0	0	0	0	0	0	0	0	0	1	0	0	0	0	0
chr10:46214754-46215403-	chr10	46214753	46215403		novel	ENST00000426241	FAM21FP	0	0	0	0	0	0	0	0	0	0	0	0	0	0	0	0	0	0	0	0	0	0	0	0	0	0	0	0	0	0	0	4	0	0	0	0	0	0	0	0	0	0
chr10:49533940-49618211+	chr10	49533939	49618211	hsa_circ_0002144	circBase	NM_002750	MAPK8	0	0	0	0	0	0	0	0	0	0	0	0	0	0	0	0	0	5	0	0	0	0	0	0	0	0	0	0	0	0	1	0	0	0	1	0	0	0	0	0	0	0
chr10:49609655-49613024+	chr10	49609654	49613024	hsa_circ_0018315	circBase	NM_002750	MAPK8	0	0	0	0	0	0	0	0	0	0	0	0	2	0	0	0	0	0	0	0	0	0	0	0	0	0	0	0	0	0	0	0	0	4	0	0	1	0	0	1	0	0
chr10:49609655-49618211+	chr10	49609654	49618211	hsa_circ_0002968	circBase	NM_002750	MAPK8	0	0	13	1	0	0	7	1	1	0	0	1	0	0	0	4	0	0	6	6	0	0	0	0	0	0	9	0	0	0	2	0	4	7	0	0	4	0	0	0	0	0
chr10:50098624-50109908+	chr10	50098623	50109908		novel	NM_020945	WDFY4	0	0	0	0	0	0	0	0	0	0	0	0	0	0	0	0	0	0	2	0	0	0	0	0	0	0	0	0	0	0	1	0	0	0	0	1	0	0	0	0	0	0
chr10:50098624-50155014+	chr10	50098623	50155014		novel	NM_020945	WDFY4	0	0	0	0	14	0	0	0	0	2	0	0	0	0	0	0	0	0	0	0	0	0	0	0	0	0	0	0	0	0	1	0	0	0	0	0	0	0	0	0	0	0
chr10:50701163-50714058-	chr10	50701162	50714058	hsa_circ_0006243	circBase	NM_000124	ERCC6	0	0	0	0	0	0	0	0	0	0	0	0	0	0	0	0	0	0	0	1	0	0	0	0	0	0	0	0	0	0	0	0	3	0	0	0	1	0	0	0	0	0
chr10:51338277-51361910-	chr10	51338276	51361910	hsa_circ_0005506	circBase	NR_029388	PARGP1	0	0	0	0	0	0	0	0	0	0	0	0	0	0	0	0	0	4	0	0	0	0	0	0	0	0	0	0	0	0	0	0	0	0	0	0	1	0	0	0	0	0
chr10:51374370-51387763+	chr10	51374369	51387763	hsa_circ_0002224	circBase	NR_110767	TIMM23B	0	0	12	0	0	0	0	0	3	0	0	0	0	0	0	2	3	0	2	3	0	0	0	0	0	0	0	0	0	0	0	0	0	0	0	2	3	5	0	0	0	0
chr10:51381439-51387763+	chr10	51381438	51387763	hsa_circ_0006820	circBase	NR_110767	TIMM23B	0	0	0	0	0	0	0	0	0	0	0	0	0	0	0	0	0	0	0	1	0	0	0	0	0	0	0	0	0	0	0	0	0	0	0	0	0	0	0	0	0	0
chr10:51579128-51581378+	chr10	51579127	51581378	hsa_circ_0007016	circBase	NM_005437	NCOA4	0	0	0	0	0	0	0	0	0	0	0	0	1	0	0	0	0	0	0	0	0	0	0	0	0	0	0	0	0	0	0	0	0	0	0	3	1	0	0	0	0	0
chr10:51579128-51586411+	chr10	51579127	51586411		novel	NM_005437	NCOA4	5	0	0	0	0	0	0	0	0	0	0	0	2	0	0	0	0	4	0	0	0	0	0	0	0	0	0	0	0	0	0	0	0	0	0	0	0	0	0	0	0	0
chr10:51584616-51585599+	chr10	51584615	51585599	hsa_circ_0093709	circBase	NM_005437	NCOA4	0	0	0	0	0	0	0	0	0	0	0	0	2	0	0	1	0	1	0	7	0	0	0	0	0	0	0	0	0	0	1	0	0	0	0	0	0	0	0	0	0	0
chr10:51606988-51613311-	chr10	51606987	51613311	hsa_circ_0003020	circBase	NM_006327	TIMM23	0	0	0	0	0	0	1	0	0	0	0	0	0	0	0	0	0	7	4	3	6	0	0	0	0	0	0	0	0	0	0	0	0	0	0	0	1	0	0	0	0	0
chr10:51606988-51620382-	chr10	51606987	51620382	hsa_circ_0018376	circBase	NM_006327	TIMM23	0	1	12	0	0	0	0	0	3	0	0	0	0	0	0	0	0	0	2	0	0	0	0	0	0	0	0	0	0	0	2	0	0	0	0	0	1	0	0	0	0	0
chr10:51632846-51656468+	chr10	51632845	51656468	hsa_circ_0004915	circBase	NM_001290117	TIMM23B	4	0	0	0	0	0	0	0	1	0	0	0	0	0	0	10	0	0	4	1	0	0	0	0	0	0	0	0	0	0	2	0	0	0	0	1	5	0	0	0	0	0
chr10:51632923-51656468+	chr10	51632922	51656468		novel	NM_001290117	TIMM23B	0	0	0	0	0	0	0	0	0	0	0	0	0	0	0	0	0	0	0	0	0	0	0	0	0	0	0	0	0	0	1	0	0	0	0	0	1	0	0	0	0	0
chr10:51807962-51821356-	chr10	51807961	51821356		novel	NR_038275	FAM21EP	0	0	0	0	0	0	0	0	0	0	0	0	0	0	0	1	0	0	0	0	0	0	0	0	0	0	0	0	0	0	0	0	0	0	0	0	0	0	0	0	0	0
chr10:51829307-51840691+	chr10	51829306	51840691	hsa_circ_0006523	circBase	NM_001005751	FAM21A	0	0	0	0	0	0	0	0	0	0	0	0	0	0	0	0	0	0	0	0	0	0	0	0	0	0	0	0	0	0	1	0	0	0	0	0	1	0	0	0	0	0
chr10:51853028-51853677+	chr10	51853027	51853677	hsa_circ_0002261	circBase	NM_001005751	FAM21A	0	0	0	0	0	0	0	1	0	0	0	0	0	0	0	0	0	0	0	0	0	0	0	0	0	0	0	0	0	0	0	4	0	0	0	0	0	0	0	0	0	0
chr10:52279591-52350007-	chr10	52279590	52350007	hsa_circ_0018405	circBase	NM_147156	SGMS1	0	1	0	0	0	5	0	0	0	0	0	0	0	0	0	0	0	0	1	0	0	0	0	0	0	0	0	0	0	0	0	0	0	0	0	0	0	0	0	0	0	0
chr10:61592283-61612460-	chr10	61592282	61612460	hsa_circ_0093792	circBase	NM_005436	CCDC6	0	0	0	0	0	0	0	1	0	0	0	0	0	0	0	0	0	0	0	0	0	0	0	0	0	0	0	0	0	0	2	0	0	0	0	0	0	0	0	0	0	0
chr10:64936057-64957323-	chr10	64936056	64957323	hsa_circ_0093839	circBase	NM_032776	JMJD1C	0	0	0	0	0	0	0	0	0	0	0	0	0	0	0	0	0	0	2	0	0	0	0	0	0	0	0	0	0	0	0	0	0	0	0	0	0	0	0	0	0	0
chr10:64936057-64960437-	chr10	64936056	64960437	hsa_circ_0093840	circBase	NM_032776	JMJD1C	0	0	0	0	0	0	0	0	0	0	0	0	0	0	0	0	0	0	0	0	0	0	0	0	0	0	0	0	0	0	0	0	0	0	0	0	0	0	0	0	0	0
chr10:64937477-64957323-	chr10	64937476	64957323	hsa_circ_0093841	circBase	NM_032776	JMJD1C	0	0	0	0	0	0	0	0	0	0	0	0	0	0	0	0	0	0	0	1	0	0	0	0	0	0	0	0	0	0	0	4	0	0	0	0	0	0	0	0	0	0
chr10:64966355-64968995-	chr10	64966354	64968995	hsa_circ_0093859	circBase	NM_032776	JMJD1C	0	4	0	0	0	0	0	0	1	0	0	0	0	0	0	0	0	0	0	0	0	0	0	0	0	0	0	0	0	0	0	0	0	0	0	0	1	0	0	0	0	0
chr10:69647175-69651312+	chr10	69647174	69651312	hsa_circ_0093884	circBase	NM_012238	SIRT1	0	0	0	0	0	0	0	0	0	0	0	0	0	0	0	0	0	0	1	0	0	0	0	0	0	0	0	0	0	0	0	0	0	0	0	0	0	0	0	0	0	0
chr10:69714352-69726559-	chr10	69714351	69726559	hsa_circ_0093898	circBase	NM_015601	HERC4	0	0	0	0	0	0	0	0	0	0	0	1	0	0	0	0	0	0	2	0	0	0	0	0	0	26	0	0	0	0	2	0	18	0	0	0	0	0	0	0	0	0
chr10:69714352-69773943-	chr10	69714351	69773943	hsa_circ_0018478	circBase	NM_015601	HERC4	0	1	0	0	0	0	0	0	0	0	0	0	2	0	0	13	0	0	2	3	2	0	0	0	0	0	0	0	0	0	0	0	0	0	0	0	3	0	0	0	0	0
chr10:69714352-69804320-	chr10	69714351	69804320	hsa_circ_0018480	circBase	NM_015601	HERC4	0	0	0	0	0	0	0	0	0	0	0	0	3	0	0	0	0	0	0	0	0	0	0	0	0	0	0	0	0	0	0	0	0	0	0	0	1	0	0	0	0	0
chr10:69726440-69752439-	chr10	69726439	69752439	hsa_circ_0003308	circBase	NM_015601	HERC4	0	1	0	1	0	0	0	0	0	0	0	0	0	0	0	3	1	0	0	0	0	0	0	0	0	0	0	0	0	0	2	0	0	0	0	2	4	0	0	0	0	0
chr10:69726440-69773943-	chr10	69726439	69773943	hsa_circ_0093906	circBase	NM_015601	HERC4	0	1	0	1	0	0	1	0	2	14	0	0	0	0	0	4	0	0	1	0	0	0	0	0	0	0	0	0	29	0	6	0	0	0	1	1	7	0	9	0	0	2
chr10:69726440-69804320-	chr10	69726439	69804320	hsa_circ_0093910	circBase	NM_015601	HERC4	0	0	0	0	0	0	0	0	0	0	0	0	0	0	0	0	0	0	0	0	0	0	0	0	0	0	0	0	0	0	0	0	0	0	0	1	0	0	0	0	0	0
chr10:69748420-69773943-	chr10	69748419	69773943	hsa_circ_0018484	circBase	NM_015601	HERC4	0	0	0	0	0	0	0	0	0	0	0	1	0	0	0	0	3	0	1	0	0	0	0	0	0	0	0	0	0	0	0	0	0	0	0	4	4	0	0	0	0	0
chr10:69748420-69804320-	chr10	69748419	69804320	hsa_circ_0009151	circBase	NM_015601	HERC4	0	0	0	0	0	0	0	0	0	0	0	0	1	14	0	0	0	0	0	0	0	0	0	0	0	0	0	0	0	0	0	0	0	0	0	0	0	0	0	0	0	0
chr10:69785303-69804315-	chr10	69785302	69804315	hsa_circ_0004472	circBase	NM_015601	HERC4	0	0	0	0	0	0	0	0	0	0	0	0	0	0	0	0	0	0	0	2	0	0	0	0	0	0	0	0	0	0	2	0	0	0	0	0	1	0	0	0	0	0
chr10:69785303-69804320-	chr10	69785302	69804320	hsa_circ_0007113	circBase	NM_015601	HERC4	1	0	0	0	0	0	0	2	3	0	0	0	2	0	0	2	0	0	1	2	0	0	0	0	0	0	0	0	0	0	0	0	0	0	2	0	1	0	0	0	0	0
chr10:70123347-70123870-	chr10	70123346	70123870	hsa_circ_0093935	circBase	NM_017987	RUFY2	0	0	0	0	0	0	0	0	0	11	0	0	0	0	0	0	0	0	1	0	0	0	0	0	0	0	0	0	0	0	0	0	0	0	0	0	0	0	0	0	4	0
chr10:70143555-70161494-	chr10	70143554	70161494		novel	NM_017987	RUFY2	0	0	0	0	0	0	0	0	0	0	0	0	0	0	0	0	0	0	0	1	0	0	0	0	0	0	0	0	0	0	0	0	0	0	0	0	1	0	0	0	0	0
chr10:70152895-70154208-	chr10	70152894	70154208	hsa_circ_0000239	circBase	NM_017987	RUFY2	0	0	0	0	0	0	2	1	2	0	3	1	3	0	0	1	0	0	0	2	1	0	0	0	0	0	0	0	0	0	2	10	0	0	0	1	4	0	0	0	0	1
chr10:70152895-70161494-	chr10	70152894	70161494	hsa_circ_0093951	circBase	NM_017987	RUFY2	0	1	0	0	0	0	0	0	1	0	0	0	4	0	0	0	0	0	0	0	0	0	0	0	0	0	0	0	0	0	2	0	0	0	0	0	1	3	0	0	0	0
chr10:70153832-70154208-	chr10	70153831	70154208	hsa_circ_0005177	circBase	NM_017987	RUFY2	0	0	4	0	0	1	0	0	0	0	0	1	0	0	0	0	0	0	0	0	0	0	0	0	0	0	0	0	0	0	0	0	0	0	0	0	0	0	0	1	0	0
chr10:70190193-70229920-	chr10	70190192	70229920	hsa_circ_0093969	circBase	NR_102264	DNA2	0	0	0	0	0	0	0	1	0	0	0	0	0	0	0	1	0	0	0	0	0	0	0	0	0	0	0	0	0	0	0	0	0	0	0	0	0	0	6	0	0	0
chr10:70196768-70229920-	chr10	70196767	70229920	hsa_circ_0018524	circBase	NR_102264	DNA2	4	1	0	0	0	0	0	0	0	0	0	0	0	0	0	1	0	0	0	0	0	0	0	0	0	0	0	0	0	0	0	0	0	15	1	0	0	0	0	0	0	0
chr10:70202674-70229920-	chr10	70202673	70229920	hsa_circ_0093978	circBase	NR_102264	DNA2	0	0	0	0	0	0	0	0	0	4	0	0	0	0	0	0	0	0	0	0	1	0	0	0	0	0	0	0	0	0	0	0	0	0	0	0	0	0	0	1	0	0
chr10:70218861-70229920-	chr10	70218860	70229920	hsa_circ_0009172	circBase	NR_102264	DNA2	0	0	0	0	0	4	0	0	2	6	4	0	0	0	0	1	2	4	1	2	0	0	0	0	0	0	0	0	0	0	0	0	0	0	3	1	0	0	0	0	0	0
chr10:70227880-70229920-	chr10	70227879	70229920	hsa_circ_0006151	circBase	NR_102264	DNA2	0	0	0	1	0	0	0	1	9	11	0	1	5	9	0	8	0	4	3	2	0	0	0	5	0	0	0	0	0	4	2	0	32	0	1	0	9	0	0	0	10	0
chr10:70246901-70253327-	chr10	70246900	70253327	hsa_circ_0003459	circBase	NM_152707	SLC25A16	0	0	0	0	0	0	0	0	0	0	0	0	0	0	0	0	0	0	0	0	0	0	0	0	0	0	0	0	0	0	1	0	0	0	0	0	1	0	0	0	0	0
chr10:70246901-70266475-	chr10	70246900	70266475	hsa_circ_0007778	circBase	NM_152707	SLC25A16	0	0	0	0	0	0	0	0	0	0	0	0	0	0	0	0	0	0	0	2	0	0	0	0	0	0	0	0	0	0	0	0	0	0	0	0	1	0	0	0	0	0
chr10:70252889-70253327-	chr10	70252888	70253327	hsa_circ_0018534	circBase	NM_152707	SLC25A16	0	0	0	0	0	0	0	0	3	3	0	0	0	0	0	0	0	0	0	0	0	0	0	0	0	0	0	0	0	0	0	0	0	0	0	0	1	0	0	0	0	0
chr10:70404455-70406762+	chr10	70404454	70406762	hsa_circ_0093996	circBase	NM_030625	TET1	0	0	0	0	0	5	0	1	2	0	0	0	6	0	0	0	0	0	1	2	0	4	0	0	0	0	0	0	0	0	0	0	0	0	0	1	1	0	0	0	0	0
chr10:70497602-70502326+	chr10	70497601	70502326	hsa_circ_0006272	circBase	NM_018237	CCAR1	0	3	0	0	0	9	1	0	0	0	0	1	2	0	0	0	0	1	1	0	0	20	0	0	0	0	0	0	0	0	1	0	0	0	0	3	0	7	0	0	0	0
chr10:70513609-70517134+	chr10	70513608	70517134	hsa_circ_0018556	circBase	NM_018237	CCAR1	0	1	0	0	0	0	0	0	0	0	0	2	0	0	0	0	0	0	0	0	0	0	0	0	0	0	0	0	8	0	0	0	0	0	0	0	0	0	0	0	0	0
chr10:70513609-70532856+	chr10	70513608	70532856	hsa_circ_0000240	circBase	NM_018237	CCAR1	0	0	0	0	1	0	0	0	0	0	0	0	0	0	0	0	0	0	0	0	0	0	0	0	0	0	0	0	0	0	0	0	0	0	0	0	0	0	0	0	0	0
chr10:70513609-70551098+	chr10	70513608	70551098	hsa_circ_0094023	circBase	NM_018237	CCAR1	0	0	0	0	0	0	0	0	0	0	0	0	0	0	0	0	0	0	0	0	3	0	0	0	0	0	0	0	0	0	1	10	0	0	1	0	3	0	0	0	0	0
chr10:70514471-70517134+	chr10	70514470	70517134	hsa_circ_0018557	circBase	NM_018237	CCAR1	0	0	0	0	0	0	0	0	0	0	0	0	0	0	0	1	0	0	1	0	0	0	0	0	0	0	0	0	0	0	0	0	0	4	1	0	0	0	0	0	0	0
chr10:70530963-70532856+	chr10	70530962	70532856	hsa_circ_0094027	circBase	NM_018237	CCAR1	0	0	9	0	0	0	3	0	0	0	3	0	1	0	0	1	0	0	3	0	0	0	0	0	0	0	0	0	0	0	0	0	0	0	0	0	1	0	0	2	0	0
chr10:70545893-70546449+	chr10	70545892	70546449	hsa_circ_0002371	circBase	NM_018237	CCAR1	0	0	0	0	0	0	0	0	3	0	0	2	0	23	2	3	0	0	4	0	0	0	0	0	0	0	0	0	0	0	2	0	12	0	0	3	2	5	0	1	0	0
chr10:70545893-70549672+	chr10	70545892	70549672	hsa_circ_0094029	circBase	NM_018237	CCAR1	0	0	0	0	0	0	0	0	0	0	0	0	0	0	0	0	0	0	0	0	0	0	0	0	0	0	0	0	0	0	0	0	0	0	0	0	0	0	0	1	0	0
chr10:70547684-70548085+	chr10	70547683	70548085	hsa_circ_0002681	circBase	NM_018237	CCAR1	0	0	0	0	0	10	0	1	4	0	13	1	0	14	2	3	3	0	1	0	0	11	0	0	0	0	0	0	0	0	2	0	1	0	0	1	2	0	0	0	0	2
chr10:70547684-70549672+	chr10	70547683	70549672	hsa_circ_0018558	circBase	NM_018237	CCAR1	1	0	0	0	0	0	0	0	0	0	0	0	0	0	0	0	0	0	0	0	0	0	0	0	0	0	0	0	0	0	0	0	0	0	0	0	0	0	0	0	0	0
chr10:70696692-70703013+	chr10	70696691	70703013	hsa_circ_0007097	circBase	NM_024045	DDX50	0	0	0	0	0	0	0	0	1	0	0	0	0	0	0	0	0	0	0	0	0	0	0	0	0	0	0	0	0	0	0	0	0	0	0	0	0	0	0	0	0	0
chr10:70719562-70720005+	chr10	70719561	70720005	hsa_circ_0008865	circBase	NM_004728	DDX21	0	5	1	0	0	8	0	0	0	0	0	0	0	0	0	0	0	0	2	1	0	0	0	0	0	0	0	0	0	0	0	0	0	0	0	2	0	0	0	1	0	0
chr10:70719562-70721913+	chr10	70719561	70721913	hsa_circ_0094044	circBase	NM_004728	DDX21	0	0	0	0	0	2	0	0	0	0	0	0	0	0	0	0	0	0	1	0	0	0	0	0	0	0	0	0	0	0	0	0	0	0	0	0	0	0	0	0	0	0
chr10:70723047-70726959+	chr10	70723046	70726959	hsa_circ_0008523	circBase	NM_004728	DDX21	0	0	0	0	0	0	0	0	1	0	0	0	0	0	0	0	0	0	3	0	1	0	0	0	0	0	0	0	0	0	0	0	0	0	0	2	0	11	0	0	0	0
chr10:70723047-70728877+	chr10	70723046	70728877	hsa_circ_0094045	circBase	NM_004728	DDX21	0	0	0	0	0	0	0	0	0	0	0	0	0	0	0	0	0	0	0	0	0	0	0	0	0	0	0	0	0	0	0	0	0	0	0	0	1	0	0	0	0	0
chr10:70733301-70734499+	chr10	70733300	70734499	hsa_circ_0018588	circBase	NM_004728	DDX21	0	0	0	0	0	0	0	0	0	0	0	0	0	0	0	0	2	0	0	0	0	0	0	0	0	0	0	0	0	0	1	0	0	0	0	1	0	0	0	0	0	0
chr10:70733301-70741337+	chr10	70733300	70741337	hsa_circ_0005421	circBase	NM_004728	DDX21	0	0	0	0	0	0	0	0	0	0	0	0	1	0	0	0	0	0	1	0	0	0	0	0	0	0	0	0	0	0	0	0	0	0	0	0	2	0	0	0	0	0
chr10:70915568-70917967+	chr10	70915567	70917967	hsa_circ_0094050	circBase	NM_004896	VPS26A	0	2	0	0	0	0	0	0	0	0	0	1	0	0	0	0	0	0	0	0	0	0	0	0	0	0	0	0	0	0	1	0	0	0	0	0	1	0	0	0	0	0
chr10:70945743-70951522+	chr10	70945742	70951522	hsa_circ_0006201	circBase	NM_003171	SUPV3L1	0	0	0	0	0	0	0	0	0	0	0	0	1	0	0	0	0	0	1	0	0	0	0	0	0	0	0	0	0	0	0	0	0	0	0	0	1	0	0	0	0	0
chr10:70958128-70962799+	chr10	70958127	70962799	hsa_circ_0018611	circBase	NM_003171	SUPV3L1	0	0	0	0	0	0	0	0	0	0	1	0	0	0	0	0	0	0	0	0	0	0	0	0	0	0	0	0	0	0	0	0	0	0	0	0	1	0	0	0	0	0
chr10:71912019-71920825-	chr10	71912018	71920825	hsa_circ_0094070	circBase	NM_020150	SAR1A	0	0	0	0	0	0	0	0	0	0	0	0	0	0	0	0	0	0	0	0	0	0	0	0	0	0	0	0	0	0	0	0	0	0	0	0	0	0	0	0	0	0
chr10:71912019-71921687-	chr10	71912018	71921687	hsa_circ_0005624	circBase	NM_020150	SAR1A	0	0	0	0	0	0	0	0	0	0	0	0	0	0	0	0	0	0	0	0	0	0	0	0	0	0	0	0	0	0	0	0	0	0	0	0	1	2	0	0	0	0
chr10:71977568-71978573-	chr10	71977567	71978573	hsa_circ_0018652	circBase	NM_021129	PPA1	0	0	0	0	0	0	0	0	0	0	0	0	0	0	0	1	0	0	0	0	0	0	0	0	0	0	0	0	0	0	0	0	0	0	1	0	0	0	0	0	0	0
chr10:72604230-72619256+	chr10	72604229	72619256	hsa_circ_0004977	circBase	NM_003901	SGPL1	0	0	0	0	0	0	0	0	0	0	0	0	0	0	0	0	0	0	1	0	0	0	0	0	0	0	0	0	0	0	0	0	0	0	0	0	0	0	0	0	0	0
chr10:73887840-73892939-	chr10	73887839	73892939	hsa_circ_0008195	circBase	NR_045564	ASCC1	0	0	0	0	0	0	3	0	1	0	0	0	3	0	0	0	0	0	0	0	0	0	0	0	0	0	0	0	0	0	0	0	0	0	0	0	0	0	0	0	0	0
chr10:73956569-73963282-	chr10	73956568	73963282	hsa_circ_0018736	circBase	NR_045564	ASCC1	0	0	0	2	0	0	0	0	4	0	0	0	0	0	0	0	0	0	0	0	0	0	0	0	0	0	0	0	0	0	0	0	0	0	0	0	0	0	0	0	0	0
chr10:73956569-73973089-	chr10	73956568	73973089	hsa_circ_0008145	circBase	NR_045564	ASCC1	0	0	0	0	0	0	0	0	2	0	0	0	1	0	0	0	0	0	1	0	0	0	0	0	0	0	0	0	0	0	0	0	0	0	1	0	4	0	0	0	6	0
chr10:74100547-74100928-	chr10	74100546	74100928	hsa_circ_0008662	circBase	NM_017626	DNAJB12	0	5	0	0	0	0	0	0	0	0	0	0	0	0	0	0	1	0	0	0	0	0	0	0	0	0	0	0	0	1	1	0	0	0	0	0	0	0	0	0	0	0
chr10:74103124-74104885-	chr10	74103123	74104885	hsa_circ_0006017	circBase	NM_017626	DNAJB12	0	0	0	0	0	0	0	0	0	0	0	0	0	4	0	0	0	0	0	0	0	0	0	0	0	0	0	0	0	0	0	0	0	0	0	0	0	0	0	0	0	0
chr10:74310937-74326552-	chr10	74310936	74326552	hsa_circ_0094107	circBase	NM_006077	MICU1	0	0	0	0	0	0	0	0	3	0	0	0	4	0	0	0	0	0	0	0	0	0	0	0	0	0	0	0	0	0	2	0	0	0	0	0	2	0	0	0	0	0
chr10:74322653-74326552-	chr10	74322652	74326552	hsa_circ_0006628	circBase	NM_006077	MICU1	0	3	0	0	12	0	0	1	1	0	11	0	0	0	0	3	0	0	2	7	0	0	0	0	0	0	0	0	0	0	1	0	0	0	0	0	1	0	0	0	0	0
chr10:74468041-74475660+	chr10	74468040	74475660	hsa_circ_0000246	circBase	ENST00000604679	MCU	0	0	0	0	0	0	0	0	1	0	0	2	0	0	2	0	0	0	3	0	1	23	0	0	0	0	0	0	0	0	0	0	0	0	0	2	0	0	0	0	0	3
chr10:74474869-74475660+	chr10	74474868	74475660	hsa_circ_0000247	circBase	NR_073062	MCU	0	0	0	0	1	0	0	0	0	0	2	0	0	0	0	0	0	0	0	0	0	0	0	0	0	0	0	0	0	0	0	0	0	0	0	1	0	0	0	0	1	0
chr10:74628461-74631338+	chr10	74628460	74631338	hsa_circ_0018761	circBase	NM_138357	MCU	0	0	0	0	0	0	3	0	0	0	0	0	0	0	0	1	0	0	0	0	0	0	0	0	0	0	0	0	0	0	0	0	0	0	0	0	0	0	0	0	0	0
chr10:74828604-74834673-	chr10	74828603	74834673	hsa_circ_0094125	circBase	NM_000917	P4HA1	0	0	0	0	0	0	0	0	0	0	0	0	0	0	0	0	0	0	0	0	0	0	0	0	0	0	0	0	0	0	0	0	0	0	0	0	0	0	0	0	0	0
chr10:74906034-74923708-	chr10	74906033	74923708	hsa_circ_0007995	circBase	NM_007265	ECD	0	0	0	0	0	0	0	0	0	0	0	1	0	0	0	0	0	0	3	0	0	0	0	0	0	0	0	0	0	0	1	0	0	0	0	0	1	0	0	0	0	0
chr10:74934445-74953351+	chr10	74934444	74953351	hsa_circ_0094135	circBase	NM_173348	FAM149B1	0	0	0	0	0	0	0	0	0	0	0	0	0	0	0	0	0	0	1	0	0	0	0	0	0	0	0	0	0	0	0	0	0	0	0	0	1	0	0	0	0	0
chr10:75156277-75160615-	chr10	75156276	75160615	hsa_circ_0006276	circBase	NM_001156	ANXA7	0	0	0	0	0	0	0	0	0	0	0	0	0	0	0	0	0	0	0	0	0	0	0	0	0	0	0	0	0	0	0	0	0	0	0	0	1	0	0	0	0	0
chr10:75214170-75239275-	chr10	75214169	75239275	hsa_circ_0018814	circBase	NM_021132	PPP3CB	0	0	0	0	0	0	0	0	0	0	0	0	0	0	0	0	0	0	0	0	0	0	0	0	0	0	0	0	0	0	0	0	0	0	1	0	0	0	0	1	0	0
chr10:75331179-75336119-	chr10	75331178	75336119	hsa_circ_0007221	circBase	ENST00000319786	USP54	0	0	0	0	0	0	0	0	0	0	0	0	0	0	0	0	0	0	0	3	0	7	0	0	0	0	0	0	0	0	1	0	0	0	0	1	0	0	0	0	0	0
chr10:75478918-75481262-	chr10	75478917	75481262	hsa_circ_0003397	circBase	NR_026592	BMS1P4	0	0	0	0	0	0	0	0	0	0	0	0	0	10	0	0	0	0	0	0	0	0	0	0	0	0	0	0	0	0	0	0	0	0	0	0	2	0	0	0	0	0
chr10:75506388-75506762+	chr10	75506387	75506762	hsa_circ_0004387	circBase	NM_004922	SEC24C	0	0	0	0	0	1	0	0	0	0	0	0	0	0	0	0	0	0	0	0	0	0	0	0	0	0	0	0	0	0	0	0	0	0	0	0	0	0	0	1	0	0
chr10:75576781-75583842-	chr10	75576780	75583842	hsa_circ_0094177	circBase	NM_001222	CAMK2G	0	0	0	0	0	0	0	0	0	0	0	0	3	0	0	0	0	0	0	0	0	0	0	0	0	0	0	0	0	0	0	0	3	0	0	0	0	0	0	0	0	0
chr10:75830428-75832610+	chr10	75830427	75832610	hsa_circ_0007797	circBase	NM_003373	VCL	0	0	0	0	0	0	2	0	0	0	0	0	0	0	0	0	0	0	0	0	0	0	0	0	0	0	0	0	0	0	0	0	0	0	0	1	1	0	0	0	0	0
chr10:75830428-75834661+	chr10	75830427	75834661	hsa_circ_0018881	circBase	NM_003373	VCL	0	0	0	0	0	0	0	0	0	0	0	0	4	0	0	0	0	0	0	0	0	29	0	0	0	0	0	0	0	0	1	0	0	0	0	3	2	0	0	0	0	0
chr10:75830428-75849956+	chr10	75830427	75849956	hsa_circ_0018883	circBase	NM_003373	VCL	0	0	0	0	0	0	0	0	0	0	0	0	0	0	0	0	0	0	0	0	0	0	0	0	0	0	0	0	0	0	1	0	0	0	0	0	0	0	0	0	0	0
chr10:76074425-76158337+	chr10	76074424	76158337	hsa_circ_0018894	circBase	NM_001123	ADK	0	0	0	0	0	0	0	0	0	0	9	0	0	0	0	0	0	0	1	0	0	0	0	0	0	0	0	0	0	0	0	0	0	0	0	3	2	0	0	0	0	0
chr10:76153899-76158337+	chr10	76153898	76158337	hsa_circ_0009121	circBase	NM_001123	ADK	0	1	0	0	0	0	0	0	0	0	0	0	0	0	0	0	0	0	0	0	0	0	0	0	0	0	0	0	0	0	0	0	0	0	2	1	1	0	0	0	0	0
chr10:76349040-76360251+	chr10	76349039	76360251	hsa_circ_0018900	circBase	NM_001123	ADK	0	0	0	0	0	0	0	0	1	0	0	0	0	0	0	0	0	0	0	0	0	0	0	0	0	0	0	0	0	0	0	0	0	0	0	0	0	0	0	0	10	0
chr10:76598441-76603236+	chr10	76598440	76603236	hsa_circ_0005164	circBase	NM_012330	KAT6B	0	0	0	0	0	0	0	0	1	4	0	0	2	0	0	2	0	0	1	1	0	0	0	0	0	0	0	0	0	0	0	0	6	0	0	0	2	0	4	0	0	0
chr10:76602358-76603236+	chr10	76602357	76603236	hsa_circ_0005235	circBase	NM_012330	KAT6B	0	0	0	0	0	0	0	0	0	0	0	0	0	0	0	0	0	0	1	0	1	0	0	0	0	0	0	0	0	0	3	0	0	0	0	0	5	0	0	0	0	0
chr10:76729418-76748870+	chr10	76729417	76748870	hsa_circ_0094190	circBase	NM_012330	KAT6B	0	0	0	0	0	5	0	0	0	0	0	0	0	0	0	0	0	0	2	0	0	0	0	0	0	0	0	0	0	0	0	12	0	0	0	0	2	0	0	0	0	0
chr10:76910272-76910864+	chr10	76910271	76910864	hsa_circ_0006148	circBase	NM_144660	SAMD8	0	0	0	0	0	0	0	0	0	0	0	0	0	0	0	0	0	0	0	0	0	0	0	0	0	0	0	0	0	0	3	0	0	0	0	0	0	0	0	0	0	0
chr10:76978821-76979114+	chr10	76978820	76979114	hsa_circ_0007335	circBase	NM_003375	VDAC2	0	0	0	0	0	0	0	0	3	0	0	1	0	0	0	0	0	0	0	0	0	0	0	0	0	0	0	0	0	0	0	0	0	0	0	0	1	0	0	0	0	0
chr10:77302262-77307420+	chr10	77302261	77307420		novel			0	0	0	0	0	5	0	0	0	0	0	4	0	0	0	0	0	0	3	0	0	0	0	0	0	0	0	0	0	0	0	0	0	0	0	1	0	0	0	0	7	0
chr10:77306789-77307420+	chr10	77306788	77307420	hsa_circ_0094207	circBase	NM_001305581	C10orf11	0	0	0	0	0	0	0	0	0	17	0	0	0	0	0	0	0	0	1	0	0	0	0	0	0	0	0	0	0	0	0	0	0	0	0	0	0	0	0	0	0	0
chr10:77795766-77818541+	chr10	77795765	77818541	hsa_circ_0094209	circBase	NM_032024	C10orf11	0	0	0	0	0	0	0	1	0	0	0	1	0	0	0	1	0	0	2	3	0	0	0	0	0	0	0	0	0	0	0	0	0	0	2	3	0	0	0	0	0	0
chr10:79761955-79767624-	chr10	79761954	79767624	hsa_circ_0094242	circBase	NM_007055	POLR3A	0	0	0	0	0	0	0	0	0	0	0	0	0	0	0	5	0	0	0	0	0	0	0	0	0	0	0	0	0	0	0	0	0	0	0	0	0	0	0	0	0	0
chr10:80878672-80899534+	chr10	80878671	80899534	hsa_circ_0094250	circBase	NM_020338	ZMIZ1	0	0	0	5	0	0	0	0	0	0	0	0	0	0	1	0	0	0	0	0	0	0	0	0	0	0	0	0	0	0	0	0	11	0	0	0	0	0	0	0	0	0
chr10:80878672-80921890+	chr10	80878671	80921890	hsa_circ_0005844	circBase	NM_020338	ZMIZ1	0	0	0	0	0	0	0	0	0	0	0	0	0	0	0	0	0	0	1	0	0	0	0	0	0	0	0	0	0	0	0	0	0	0	0	0	1	0	0	0	0	0
chr10:81813152-81816161-	chr10	81813151	81816161	hsa_circ_0018974	circBase	NR_027428	TMEM254-AS1	0	0	0	0	0	0	0	0	1	0	0	0	0	0	0	0	0	0	1	0	0	0	0	0	0	0	0	0	0	0	0	0	0	0	0	0	0	0	0	0	0	0
chr10:82266984-82269227+	chr10	82266983	82269227	hsa_circ_0008856	circBase	NM_030927	TSPAN14	0	0	0	0	0	0	0	0	0	0	0	2	0	0	0	0	3	0	0	0	3	0	0	0	0	0	0	0	0	0	1	0	0	0	0	0	0	0	0	0	0	0
chr10:86130770-86133571+	chr10	86130769	86133571	hsa_circ_0018992	circBase	NM_018999	CCSER2	0	0	0	0	0	0	2	1	0	0	0	1	0	0	0	1	4	7	0	1	0	0	0	0	0	0	0	0	0	0	0	0	0	0	0	1	4	8	0	0	0	0
chr10:86139854-86237420+	chr10	86139853	86237420	hsa_circ_0094293	circBase	NM_018999	CCSER2	0	0	0	0	0	0	0	0	0	0	0	0	0	0	0	0	0	0	0	0	0	0	0	0	0	0	0	0	0	0	0	0	0	0	0	0	0	0	0	0	0	0
chr10:86177527-86185649+	chr10	86177526	86185649	hsa_circ_0006956	circBase	NM_018999	CCSER2	3	0	0	0	0	3	2	0	8	0	0	4	0	17	1	4	0	5	6	5	0	0	0	0	0	0	7	0	0	0	4	0	0	4	1	2	4	0	0	3	0	0
chr10:86177527-86198463+	chr10	86177526	86198463	hsa_circ_0003018	circBase	NM_018999	CCSER2	0	0	0	0	0	0	0	0	1	0	0	0	0	0	0	0	0	0	2	1	0	0	0	0	0	0	0	0	0	0	0	0	0	0	0	1	0	0	0	0	0	0
chr10:86198038-86237420+	chr10	86198037	86237420	hsa_circ_0094299	circBase	NM_018999	CCSER2	0	0	0	0	0	0	0	0	0	0	0	0	0	0	0	0	0	0	0	0	1	0	0	0	0	0	0	0	0	0	0	0	0	0	0	0	0	4	0	0	0	0
chr10:86198268-86237420+	chr10	86198267	86237420	hsa_circ_0018998	circBase	NM_018999	CCSER2	0	0	0	0	0	0	0	0	1	0	0	2	0	0	0	0	0	0	3	1	0	0	0	0	0	13	0	0	0	0	4	7	0	0	0	0	2	0	0	0	0	0
chr10:88211724-88221044-	chr10	88211723	88221044	hsa_circ_0019005	circBase	NM_015045	WAPL	0	0	0	0	0	0	2	0	1	7	0	0	1	0	0	2	0	2	0	0	0	0	0	0	0	0	0	7	0	0	0	0	0	4	0	0	0	0	0	0	0	0
chr10:88211724-88233730-	chr10	88211723	88233730	hsa_circ_0019006	circBase	NM_015045	WAPL	0	0	0	0	0	0	0	1	0	0	0	0	0	0	0	0	0	0	0	0	0	0	0	0	0	0	0	0	0	0	1	0	0	0	0	0	1	0	0	0	0	0
chr10:88212977-88220253-	chr10	88212976	88220253	hsa_circ_0094318	circBase	NM_015045	WAPL	0	2	0	0	0	0	0	0	0	0	0	2	2	0	0	0	0	0	0	0	0	0	0	0	0	0	0	0	0	0	0	0	0	0	0	0	0	0	0	0	0	0
chr10:88230749-88233730-	chr10	88230748	88233730	hsa_circ_0002727	circBase	NM_015045	WAPL	0	0	0	0	0	0	0	0	0	0	0	0	0	0	0	0	0	0	0	0	0	0	0	0	0	0	0	0	0	0	0	0	0	0	0	1	0	0	0	0	0	0
chr10:88256958-88260500-	chr10	88256957	88260500		novel	NM_015045	WAPAL	0	0	0	0	0	0	0	0	0	0	0	0	0	0	0	0	0	0	0	2	0	0	0	0	0	0	0	0	0	0	0	0	0	0	0	0	1	0	0	0	0	0
chr10:88809158-88811627-	chr10	88809157	88811627		novel	NM_005271	GLUD1	0	0	0	0	0	0	0	0	1	0	0	0	0	0	0	0	0	0	1	0	0	0	0	0	0	0	0	0	0	0	1	0	0	0	0	0	0	0	0	0	0	0
chr10:88911107-88912636+	chr10	88911106	88912636	hsa_circ_0094331	circBase	NM_019054	FAM35A	0	2	0	0	0	0	0	0	0	0	0	0	0	0	0	1	0	0	0	0	0	0	0	0	0	0	0	0	0	0	0	0	0	0	0	0	1	0	0	0	0	0
chr10:89268093-89280926+	chr10	89268092	89280926	hsa_circ_0094333	circBase	NM_004897	MINPP1	0	0	0	0	8	0	0	0	0	0	0	0	0	0	0	0	0	0	1	0	0	0	0	0	0	0	0	0	0	0	0	0	0	0	0	0	0	0	0	0	0	0
chr10:89527430-89536184-	chr10	89527429	89536184	hsa_circ_0007229	circBase	NM_032810	ATAD1	0	0	0	0	0	0	0	0	0	0	0	0	3	0	0	0	0	0	0	0	0	0	0	0	0	0	0	0	0	0	1	0	0	0	0	0	0	0	0	0	0	1
chr10:89624211-89693008+	chr10	89624210	89693008	hsa_circ_0002232	circBase	NM_000314	PTEN	0	0	0	0	0	0	0	0	0	0	0	0	0	16	0	0	0	0	0	0	0	0	0	0	0	0	0	0	0	0	1	6	0	0	0	0	1	0	0	0	0	0
chr10:89624211-89712016+	chr10	89624210	89712016		novel	NM_000314	PTEN	0	0	0	0	0	0	0	1	0	0	0	0	0	0	0	2	0	0	0	0	0	0	0	0	0	0	0	0	0	0	0	0	0	0	0	0	1	0	0	0	0	0
chr10:89653782-89655534+	chr10	89653781	89655534	hsa_circ_0094342	circBase	NM_000314	PTEN	0	3	0	0	6	7	1	0	0	0	0	0	2	0	0	0	0	0	0	0	0	0	0	0	0	0	0	0	0	0	2	0	0	0	0	0	0	0	0	2	0	0
chr10:89685270-89712016+	chr10	89685269	89712016		novel	NM_000314	PTEN	0	0	0	0	0	4	0	0	0	0	0	0	0	0	0	0	0	0	0	0	0	0	0	0	0	0	0	0	0	0	0	0	15	0	0	0	0	0	0	0	0	0
chr10:90653628-90665417+	chr10	90653627	90665417	hsa_circ_0008629	circBase	NM_020799	STAMBPL1	0	0	0	0	0	0	0	0	2	4	0	0	0	8	0	2	0	0	0	1	0	0	0	0	0	0	0	0	0	0	1	0	0	0	0	0	4	0	0	0	0	0
chr10:90661413-90682193+	chr10	90661412	90682193	hsa_circ_0019061	circBase	NM_020799	STAMBPL1	0	0	0	0	0	0	0	0	0	0	0	0	0	0	0	0	0	0	0	0	0	0	0	0	0	0	0	0	0	0	0	0	0	0	0	0	1	0	0	0	0	0
chr10:91511103-91522592+	chr10	91511102	91522592	hsa_circ_0019079	circBase	NM_016195	KIF20B	0	2	9	6	0	11	0	1	0	0	3	0	4	7	0	0	0	0	2	0	0	0	0	0	0	0	0	0	0	0	1	33	0	0	0	0	1	0	0	0	3	0
chr10:93579027-93602148+	chr10	93579026	93602148	hsa_circ_0094400	circBase	NM_025235	TNKS2	0	0	0	0	0	0	0	0	0	0	0	0	0	0	0	4	0	0	0	0	0	0	0	6	0	0	0	0	0	0	0	0	0	0	0	0	0	0	0	0	0	0
chr10:93590680-93596755+	chr10	93590679	93596755	hsa_circ_0094404	circBase	NM_025235	TNKS2	0	0	0	0	0	0	0	0	0	0	0	0	0	0	0	0	4	0	1	0	0	0	0	0	0	0	0	0	0	0	0	0	0	0	0	0	0	0	0	0	0	0
chr10:93590680-93602148+	chr10	93590679	93602148	hsa_circ_0008170	circBase	NM_025235	TNKS2	0	0	0	0	0	0	0	0	0	0	0	0	0	0	0	0	0	0	0	3	0	0	0	0	0	0	0	0	0	0	2	0	0	0	0	0	0	0	0	0	0	0
chr10:93600318-93605697+	chr10	93600317	93605697	hsa_circ_0094411	circBase	NM_025235	TNKS2	0	0	0	0	0	0	0	0	0	0	0	0	0	0	0	0	0	0	0	0	0	0	0	0	0	27	0	0	0	0	0	0	0	0	0	0	0	0	0	0	0	0
chr10:93608140-93611093+	chr10	93608139	93611093	hsa_circ_0008332	circBase	NM_025235	TNKS2	0	0	0	0	0	0	0	2	0	0	0	1	0	0	0	0	0	0	0	0	0	0	0	0	0	0	0	0	0	0	0	0	0	0	0	0	0	0	0	0	0	0
chr10:93609269-93611093+	chr10	93609268	93611093	hsa_circ_0094414	circBase	NM_025235	TNKS2	0	1	0	0	0	8	0	0	0	0	0	0	0	0	0	2	0	0	1	1	0	0	0	0	0	0	0	0	0	0	0	0	0	0	0	0	0	0	0	0	0	0
chr10:93699709-93702325+	chr10	93699708	93702325	hsa_circ_0019120	circBase	NM_003972	BTAF1	0	0	0	0	0	0	0	0	0	6	15	0	0	0	0	0	0	0	1	4	0	0	0	0	0	0	0	0	0	0	1	0	0	0	0	1	2	0	0	0	0	0
chr10:93699709-93713630+	chr10	93699708	93713630	hsa_circ_0094416	circBase	NM_003972	BTAF1	0	0	0	0	0	1	0	0	0	0	0	0	0	0	0	0	0	5	0	0	0	0	0	0	0	0	0	0	0	0	0	0	0	0	0	0	0	0	0	0	0	0
chr10:93711160-93713630+	chr10	93711159	93713630	hsa_circ_0019122	circBase	NM_003972	BTAF1	0	0	0	0	0	0	0	0	0	0	3	0	0	0	8	0	0	0	0	0	0	0	0	0	0	0	0	0	0	0	0	0	0	0	0	0	0	0	0	0	0	0
chr10:93751876-93768032+	chr10	93751875	93768032	hsa_circ_0005975	circBase	NM_003972	BTAF1	0	0	0	0	0	0	0	0	0	0	0	0	2	0	0	2	0	0	0	0	0	0	0	0	0	0	0	0	0	0	2	0	5	0	0	0	2	0	0	0	0	0
chr10:93754292-93768032+	chr10	93754291	93768032	hsa_circ_0008148	circBase	NM_003972	BTAF1	0	0	0	0	0	0	0	0	1	4	0	3	4	0	0	1	0	0	0	0	0	0	0	0	0	0	0	0	0	0	2	0	0	0	0	1	4	0	0	0	0	0
chr10:93756126-93757508+	chr10	93756125	93757508	hsa_circ_0003584	circBase	NM_003972	BTAF1	0	0	0	0	0	0	0	0	1	0	0	0	0	0	0	0	0	0	0	0	0	0	0	0	0	0	0	0	0	0	0	0	0	0	0	0	0	0	0	0	0	0
chr10:93756126-93768032+	chr10	93756125	93768032	hsa_circ_0007578	circBase	NM_003972	BTAF1	0	0	0	0	0	0	0	0	0	0	0	0	1	0	0	0	0	0	1	1	0	0	0	0	0	0	0	0	0	0	0	0	0	0	0	0	0	0	0	0	0	0
chr10:93841077-93851701-	chr10	93841076	93851701	hsa_circ_0004224	circBase	NM_014912	CPEB3	0	0	0	0	0	0	0	0	2	0	0	0	0	0	0	0	0	0	0	1	0	0	0	0	0	0	0	0	0	0	0	0	0	0	0	1	1	0	0	0	0	0
chr10:93902786-93904869-	chr10	93902785	93904869	hsa_circ_0002435	circBase	NM_001178137	CPEB3	0	0	0	0	0	0	0	0	0	0	0	4	2	0	0	0	0	0	1	0	0	0	0	0	0	0	0	0	0	0	0	0	0	0	2	0	0	0	0	0	0	0
chr10:93902786-93940776-	chr10	93902785	93940776	hsa_circ_0019146	circBase	NM_014912	CPEB3	0	0	0	0	0	0	0	0	0	0	0	1	0	0	0	0	0	0	0	0	0	0	0	0	0	0	0	0	0	0	2	0	0	0	0	1	1	0	0	0	0	0
chr10:94243012-94267962-	chr10	94243011	94267962	hsa_circ_0094466	circBase	NM_004969	IDE	0	0	0	0	0	0	0	0	0	0	0	0	0	0	1	0	3	0	1	0	0	0	0	1	0	0	0	0	0	0	0	0	0	0	0	0	0	0	0	0	4	0
chr10:94268485-94297307-	chr10	94268484	94297307	hsa_circ_0094473	circBase	NM_004969	IDE	0	0	0	0	0	0	0	0	0	0	0	0	0	0	0	0	0	0	0	2	0	0	0	0	0	0	0	0	0	0	0	0	0	0	0	0	1	0	0	0	0	0
chr10:94291505-94297307-	chr10	94291504	94297307	hsa_circ_0000251	circBase	NM_004969	IDE	0	0	0	0	0	0	0	1	0	0	2	0	1	0	0	0	1	3	0	3	1	0	0	0	0	0	0	0	0	0	0	0	0	0	0	0	4	0	0	0	0	0
chr10:94406486-94407513-	chr10	94406485	94407513		novel	NM_004523	KIF11	0	0	0	0	0	0	0	1	0	7	0	0	4	0	0	0	0	0	2	0	0	0	0	0	0	0	0	0	0	0	0	0	0	0	0	0	0	0	0	0	0	0
chr10:94632916-94679807+	chr10	94632915	94679807	hsa_circ_0094488	circBase	NM_019053	EXOC6	0	0	0	0	0	0	0	0	0	0	0	0	0	0	0	0	0	0	0	5	0	0	0	0	0	0	0	0	0	0	2	0	0	0	0	0	0	0	12	0	0	0
chr10:94653106-94654777+	chr10	94653105	94654777	hsa_circ_0094491	circBase	NM_019053	EXOC6	0	1	0	0	0	0	0	0	0	1	0	0	0	0	0	0	0	0	0	0	0	0	0	0	0	0	0	0	0	0	0	0	0	0	0	0	1	0	0	0	0	0
chr10:94653106-94659401+	chr10	94653105	94659401	hsa_circ_0019170	circBase	NM_019053	EXOC6	0	1	0	0	0	0	0	0	2	0	0	2	2	8	0	3	0	5	3	4	0	0	0	0	0	0	0	0	0	0	3	14	0	0	0	0	7	0	0	0	0	0
chr10:94653106-94669388+	chr10	94653105	94669388	hsa_circ_0019171	circBase	NM_019053	EXOC6	0	0	0	0	0	0	0	0	4	0	0	1	0	0	0	1	0	0	2	1	1	0	0	0	0	0	0	0	0	0	0	0	0	0	0	2	2	0	0	0	0	0
chr10:94653106-94679807+	chr10	94653105	94679807	hsa_circ_0019172	circBase	NM_019053	EXOC6	0	4	3	0	0	0	0	0	0	0	0	0	0	0	0	3	0	0	2	0	0	0	0	0	0	0	0	0	0	0	0	0	0	0	0	0	0	0	0	0	0	0
chr10:94653106-94688179+	chr10	94653105	94688179	hsa_circ_0019173	circBase	NM_019053	EXOC6	0	0	0	0	0	0	0	0	0	0	0	0	0	0	0	0	0	0	1	0	0	0	0	0	0	0	0	0	0	0	2	0	0	0	0	0	2	0	0	0	0	0
chr10:94653106-94715471+	chr10	94653105	94715471	hsa_circ_0094493	circBase	NM_019053	EXOC6	0	1	0	0	0	0	0	0	0	0	0	0	0	0	0	0	0	0	0	0	0	0	0	0	0	0	0	0	0	0	1	0	0	0	0	1	1	4	0	0	0	0
chr10:94693901-94733989+	chr10	94693900	94733989	hsa_circ_0094514	circBase	NM_019053	EXOC6	0	0	0	0	0	0	0	0	0	0	0	0	0	0	0	0	0	6	0	0	0	0	0	0	0	0	0	0	0	0	0	0	0	0	0	0	0	1	0	0	0	0
chr10:94733810-94774024+	chr10	94733809	94774024	hsa_circ_0094520	circBase	NM_019053	EXOC6	0	0	0	0	0	0	0	0	0	0	0	1	1	0	0	0	0	0	2	0	0	0	0	0	0	0	0	0	0	0	1	0	0	0	0	1	2	0	0	0	0	0
chr10:94757231-94818092+	chr10	94757230	94818092	hsa_circ_0094522	circBase	NM_019053	EXOC6	0	0	0	0	0	0	0	0	2	0	0	0	0	0	0	0	0	0	0	0	0	0	0	0	0	0	0	0	0	0	0	0	0	0	0	0	0	0	0	0	0	0
chr10:95140976-95148911-	chr10	95140975	95148911	hsa_circ_0005898	circBase	NM_013451	MYOF	0	4	0	0	0	0	0	0	0	0	8	0	0	0	0	0	2	0	0	0	0	0	0	6	0	0	0	0	0	0	0	0	0	0	0	0	0	0	0	0	0	0
chr10:96116292-96117972-	chr10	96116291	96117972	hsa_circ_0094544	circBase	NM_022451	NOC3L	2	0	0	0	0	0	0	0	0	0	0	0	0	0	0	0	0	0	1	0	0	0	0	0	0	0	0	0	0	0	0	0	0	0	0	0	1	0	0	0	0	0
chr10:96347986-96354611+	chr10	96347985	96354611	hsa_circ_0000252	circBase	NM_001289067	HELLS	0	0	0	0	0	0	0	0	3	0	0	0	0	0	0	0	0	3	0	0	0	0	0	0	0	0	0	0	0	0	0	0	0	0	1	0	0	0	0	0	0	0
chr10:98303833-98325183-	chr10	98303832	98325183	hsa_circ_0005801	circBase	NM_020123	TM9SF3	0	0	0	0	0	0	0	0	0	0	0	1	0	0	0	0	0	0	4	0	0	0	0	0	0	0	0	0	0	0	0	0	0	0	0	0	0	0	0	0	0	0
chr10:98303833-98336586-	chr10	98303832	98336586	hsa_circ_0094647	circBase	NM_020123	TM9SF3	0	0	0	0	0	0	0	0	0	0	0	0	0	0	0	2	2	0	1	1	0	0	0	0	0	0	0	0	0	0	2	0	0	0	0	0	5	0	0	0	0	0
chr10:98376396-98416691-	chr10	98376395	98416691		novel	NM_152309	PIK3AP1	0	0	0	0	0	0	0	0	0	0	0	0	0	0	0	1	0	0	0	0	0	0	0	0	0	0	0	0	0	0	0	0	0	0	0	0	0	0	0	0	0	0
chr10:98644160-98667504+	chr10	98644159	98667504	hsa_circ_0094657	circBase	NM_032440	LCOR	0	3	0	0	0	0	0	0	1	0	0	3	0	0	0	1	0	0	0	0	0	0	0	0	0	0	0	0	0	0	0	0	0	0	0	0	0	0	0	0	0	0
chr10:98667022-98667504+	chr10	98667021	98667504	hsa_circ_0007707	circBase	NM_032440	LCOR	0	0	0	0	0	0	1	0	0	0	0	2	0	0	0	0	2	0	0	0	2	0	3	0	0	0	0	0	0	0	0	0	0	0	0	0	0	0	0	0	0	0
chr10:98667022-98711953+	chr10	98667021	98711953	hsa_circ_0019316	circBase	NM_032440	LCOR	0	0	0	0	0	0	0	0	0	0	0	0	2	0	0	1	0	0	0	0	0	0	0	0	0	0	0	0	0	0	1	0	0	0	0	0	0	0	0	0	0	0
chr10:98703870-98711953+	chr10	98703869	98711953	hsa_circ_0008102	circBase	NM_032440	LCOR	0	0	0	0	0	0	0	0	0	0	0	0	3	0	0	3	0	1	5	0	0	0	0	0	0	0	0	0	0	2	2	0	16	0	1	1	3	0	0	2	0	0
chr10:98708765-98711953+	chr10	98708764	98711953	hsa_circ_0006371	circBase	NM_032440	LCOR	0	0	0	0	0	0	0	0	0	0	0	3	0	0	0	0	0	0	0	0	0	0	0	0	0	0	0	0	0	0	0	0	0	0	0	0	1	0	0	0	0	0
chr10:99006029-99023386-	chr10	99006028	99023386	hsa_circ_0094675	circBase	NM_032900	ARHGAP19	0	0	0	0	0	0	0	0	0	0	0	0	0	0	0	0	0	0	0	0	3	0	0	0	0	0	0	0	0	0	1	0	0	0	0	0	0	0	0	0	0	0
chr10:99006029-99024663-	chr10	99006028	99024663	hsa_circ_0019322	circBase	NM_032900	ARHGAP19	0	0	0	0	0	0	0	0	0	0	2	0	0	0	0	0	0	0	0	0	0	0	0	0	0	0	0	0	0	0	0	0	0	0	0	0	1	0	0	0	0	0
chr10:99196174-99197507-	chr10	99196173	99197507	hsa_circ_0005887	circBase	NM_016046	EXOSC1	0	1	0	0	0	0	0	0	0	0	0	0	0	4	0	3	1	0	5	1	0	0	0	0	0	0	0	0	25	0	9	0	0	0	0	0	3	0	0	1	0	0
chr10:99196174-99198460-	chr10	99196173	99198460	hsa_circ_0094679	circBase	NM_016046	EXOSC1	0	0	0	0	0	0	0	0	1	0	3	0	0	0	0	0	0	0	0	0	0	0	0	0	0	0	0	0	0	0	0	0	0	0	0	0	0	0	0	0	0	0
chr10:99196948-99197507-	chr10	99196947	99197507	hsa_circ_0004896	circBase	NM_016046	EXOSC1	0	0	0	0	0	0	0	0	0	0	0	0	0	0	0	1	0	0	0	0	0	0	0	0	0	0	0	2	0	0	0	0	5	0	0	0	0	0	0	0	0	0
chr10:99236440-99238146-	chr10	99236439	99238146	hsa_circ_0006520	circBase	NM_022362	MMS19	0	0	0	0	0	0	0	0	1	0	0	0	0	0	0	0	0	0	0	0	0	0	0	0	0	0	0	0	0	0	0	0	0	0	0	0	0	0	0	0	0	0
chr10:99502851-99504672+	chr10	99502850	99504672	hsa_circ_0003168	circBase	NM_144588	ZFYVE27	0	0	0	0	0	0	2	0	3	0	0	0	0	0	0	0	3	0	0	0	0	0	0	0	0	0	0	0	0	0	0	0	0	0	0	0	0	0	0	0	0	0
chr10:99915850-99923154+	chr10	99915849	99923154	hsa_circ_0004419	circBase	NM_001256619	R3HCC1L	0	0	0	0	0	0	0	0	0	0	0	0	0	0	0	0	0	0	0	0	1	0	0	0	0	0	0	0	0	0	0	0	7	0	0	0	1	0	0	0	0	0
chr10:101658500-101659823-	chr10	101658499	101659823	hsa_circ_0019494	circBase	NM_015221	DNMBP	0	0	0	0	0	0	0	0	0	0	0	0	0	0	5	0	0	5	0	0	0	0	0	0	0	0	0	0	0	0	0	0	0	0	0	1	0	0	0	0	0	0
chr10:102019975-102021820-	chr10	102019974	102021820	hsa_circ_0006718	circBase	NM_001303404	CWF19L1	0	0	0	0	0	0	0	0	0	0	0	0	0	0	0	0	0	0	0	0	0	0	0	0	0	0	0	0	0	0	0	0	0	0	0	0	1	0	0	0	0	0
chr10:102675756-102678198+	chr10	102675755	102678198		novel	NM_018121	FAM178A	0	0	0	0	0	0	0	0	0	0	0	0	0	0	0	0	0	0	0	2	0	0	0	0	0	0	0	0	0	0	0	0	0	0	0	0	1	0	0	0	0	0
chr10:102675756-102685776+	chr10	102675755	102685776		novel	NM_018121	FAM178A	0	0	0	0	0	0	0	0	0	0	0	0	1	0	0	0	0	0	0	0	0	0	0	0	0	0	0	0	0	0	0	0	0	0	0	1	0	0	0	0	0	0
chr10:102683732-102685776+	chr10	102683731	102685776	hsa_circ_0006654	circBase	NM_018121	SLF2	0	0	0	0	0	0	0	0	0	0	0	0	3	0	0	0	0	0	2	0	0	0	0	0	0	0	0	0	0	0	2	0	0	0	0	0	2	0	0	0	0	0
chr10:102683735-102690835+	chr10	102683734	102690835	hsa_circ_0092402	circBase	NM_018121	SLF2	0	0	0	0	0	0	0	1	0	0	0	0	0	0	0	0	0	0	0	0	0	0	0	0	0	0	0	0	0	0	0	0	0	0	0	0	2	0	0	0	0	0
chr10:102697159-102698493+	chr10	102697158	102698493	hsa_circ_0019540	circBase	NM_018121	SLF2	0	0	0	0	0	0	0	0	0	2	0	0	3	0	0	0	0	0	0	2	0	3	0	0	0	0	0	0	0	0	1	0	0	0	0	0	0	0	0	0	0	0
chr10:102697159-102703885+	chr10	102697158	102703885	hsa_circ_0006409	circBase	NM_018121	SLF2	0	0	0	0	0	0	0	0	0	0	0	2	0	0	0	0	0	0	0	0	0	0	1	0	0	0	0	0	0	0	1	0	0	2	0	0	3	0	0	0	0	0
chr10:102697159-102710510+	chr10	102697158	102710510	hsa_circ_0002045	circBase	NM_018121	SLF2	0	0	0	0	0	0	0	0	0	0	0	0	0	0	0	0	0	0	0	0	0	0	0	0	0	0	0	0	0	0	0	0	0	0	0	0	0	0	0	0	0	0
chr10:102703783-102710510+	chr10	102703782	102710510	hsa_circ_0092408	circBase	NM_018121	SLF2	0	0	0	0	0	0	0	0	2	0	0	0	0	0	0	0	0	0	0	0	0	0	0	0	0	0	0	0	0	0	0	0	0	0	0	0	1	0	0	0	0	0
chr10:103344359-103345913-	chr10	103344358	103345913	hsa_circ_0006555	circBase	NM_013274	POLL	0	0	0	0	0	0	0	0	0	0	0	0	1	0	0	1	0	0	0	0	0	0	0	0	0	0	0	0	0	0	0	0	0	0	0	0	0	0	0	0	0	0
chr10:103384502-103436193-	chr10	103384501	103436193	hsa_circ_0005741	circBase	NM_022039	FBXW4	0	0	0	0	6	2	0	0	0	0	2	0	0	0	0	2	0	0	2	1	0	0	0	0	0	0	0	0	0	0	0	0	0	0	0	0	1	0	0	0	0	0
chr10:103427643-103436193-	chr10	103427642	103436193	hsa_circ_0008362	circBase	NM_022039	FBXW4	0	0	0	0	0	0	5	2	4	0	18	2	0	0	0	6	2	0	2	0	1	0	27	0	0	0	0	0	0	0	6	11	0	0	0	1	5	4	0	2	0	0
chr10:103432672-103436193-	chr10	103432671	103436193	hsa_circ_0000255	circBase	NM_022039	FBXW4	0	1	0	0	0	0	2	1	4	0	0	0	2	0	0	0	0	0	2	2	0	0	0	0	0	0	0	0	0	0	1	0	0	0	0	1	4	0	0	0	0	0
chr10:103438487-103441203-	chr10	103438486	103441203		novel	ENST00000331272	FBXW4	0	0	0	0	0	0	0	0	0	0	0	0	0	0	0	0	0	0	0	0	0	0	0	0	0	0	0	0	0	0	1	0	0	0	0	0	0	0	0	0	0	0
chr10:103552596-103567658-	chr10	103552595	103567658	hsa_circ_0019606	circBase	NM_012215	MGEA5	0	0	0	0	0	0	0	0	0	2	0	0	0	0	0	0	0	0	3	0	0	0	0	0	0	0	27	0	0	0	1	0	0	0	0	0	3	0	0	0	0	0
chr10:103552596-103570071-	chr10	103552595	103570071	hsa_circ_0019607	circBase	NM_012215	MGEA5	0	3	0	0	0	0	0	1	0	3	0	2	2	0	0	6	0	1	3	0	0	0	0	0	0	1	0	0	0	0	2	0	6	0	0	0	7	7	0	0	0	0
chr10:103552596-103573363-	chr10	103552595	103573363	hsa_circ_0092433	circBase	NM_012215	MGEA5	0	1	0	0	0	0	0	0	0	0	0	0	1	0	0	0	0	0	0	0	0	0	0	0	0	0	0	0	0	0	0	0	5	0	0	0	3	0	0	0	0	0
chr10:103557737-103560157-	chr10	103557736	103560157	hsa_circ_0092436	circBase	NM_012215	MGEA5	0	0	0	0	0	0	1	0	0	0	0	0	0	0	0	0	0	0	0	0	0	0	0	0	0	0	0	0	0	0	0	0	0	0	0	0	0	0	0	0	0	0
chr10:103557737-103567658-	chr10	103557736	103567658	hsa_circ_0019608	circBase	NM_012215	MGEA5	0	0	0	0	0	0	0	0	0	0	0	0	0	0	0	1	0	0	0	0	0	0	0	0	0	16	0	0	0	0	1	0	0	0	0	0	0	0	0	0	0	0
chr10:103557737-103570071-	chr10	103557736	103570071	hsa_circ_0019609	circBase	NM_012215	MGEA5	0	4	0	0	0	5	0	0	0	0	0	0	0	0	0	1	0	0	0	0	0	0	0	0	0	0	0	0	0	0	0	0	0	0	0	1	0	0	0	0	0	0
chr10:103557737-103573363-	chr10	103557736	103573363	hsa_circ_0019610	circBase	NM_012215	MGEA5	0	0	0	0	0	0	0	0	0	1	0	0	2	0	0	3	0	0	1	0	0	0	0	0	0	0	0	0	0	0	0	0	0	0	0	0	1	0	0	0	0	0
chr10:103558599-103560157-	chr10	103558598	103560157	hsa_circ_0019611	circBase	NM_012215	MGEA5	0	0	0	0	0	8	0	0	0	0	0	0	0	0	0	0	0	0	0	0	0	0	0	0	0	0	0	0	0	0	2	0	0	0	0	1	1	0	0	0	0	3
chr10:103558599-103570071-	chr10	103558598	103570071	hsa_circ_0092441	circBase	NM_012215	MGEA5	0	0	0	0	0	0	0	0	0	0	0	0	0	0	0	0	0	0	0	0	0	0	0	0	0	0	0	0	0	0	0	0	0	0	0	0	0	2	0	0	0	0
chr10:103558599-103573363-	chr10	103558598	103573363	hsa_circ_0019613	circBase	NM_012215	MGEA5	0	3	0	0	0	0	0	0	0	0	0	0	0	0	0	1	0	0	0	0	0	0	0	0	0	0	0	0	0	0	0	0	0	0	0	0	1	0	0	0	0	0
chr10:103565802-103567658-	chr10	103565801	103567658	hsa_circ_0019617	circBase	NM_012215	MGEA5	0	0	0	0	0	1	0	0	0	0	0	0	0	0	0	0	0	0	3	0	0	0	0	0	0	0	0	0	0	0	2	0	0	0	0	0	0	0	0	0	0	0
chr10:103699620-103717489-	chr10	103699619	103717489	hsa_circ_0004117	circBase	NM_024541	C10orf76	0	0	0	0	0	0	0	0	1	0	0	1	0	0	0	0	0	0	2	0	0	0	0	0	0	0	0	0	0	0	2	0	0	0	0	1	2	0	0	0	0	0
chr10:103734969-103755112-	chr10	103734968	103755112	hsa_circ_0003293	circBase	NM_024541	C10orf76	0	0	0	0	0	0	0	0	0	0	0	0	0	0	0	1	0	0	0	0	0	0	0	0	0	0	0	0	0	0	0	0	0	0	0	0	0	0	0	0	0	0
chr10:103783234-103785005-	chr10	103783233	103785005	hsa_circ_0092466	circBase	NM_024541	C10orf76	0	0	0	0	4	0	0	0	0	0	0	2	0	0	0	0	0	0	0	0	0	0	0	0	0	0	0	0	0	0	1	0	0	0	0	0	0	0	0	0	0	0
chr10:103902802-103904847+	chr10	103902801	103904847	hsa_circ_0019682	circBase	NM_015062	PPRC1	0	0	0	4	0	0	0	0	0	6	0	0	0	0	0	0	0	0	0	0	0	0	0	0	0	0	0	0	0	0	0	0	0	0	0	0	0	0	0	0	0	0
chr10:104018686-104019873+	chr10	104018685	104019873	hsa_circ_0019696	circBase	NM_004193	GBF1	0	0	0	0	0	0	0	0	2	0	0	0	1	0	0	0	0	0	0	0	0	0	0	0	0	0	0	0	0	0	1	0	0	0	0	0	0	0	0	2	0	0
chr10:104119941-104120152+	chr10	104119940	104120152	hsa_circ_0003839	circBase	NM_004193	GBF1	0	0	0	0	0	0	0	0	0	0	1	0	0	0	0	0	0	0	0	0	0	0	0	0	0	0	0	0	0	0	1	0	0	0	0	1	0	0	0	0	0	0
chr10:104119941-104125356+	chr10	104119940	104125356	hsa_circ_0019705	circBase	NM_004193	GBF1	0	0	0	0	0	0	0	0	0	0	0	0	0	0	0	2	0	0	0	1	0	0	0	0	0	0	0	0	0	0	0	0	0	0	0	1	0	0	0	0	0	0
chr10:104352339-104359301+	chr10	104352338	104359301	hsa_circ_0003779	circBase	NM_016169	SUFU	0	0	0	0	0	0	0	0	0	0	0	0	0	0	0	0	0	0	0	0	0	0	0	0	0	0	0	0	0	0	0	0	0	0	0	0	0	0	0	0	0	0
chr10:104414410-104416142+	chr10	104414409	104416142		novel	NM_030912	TRIM8	0	0	0	0	0	0	0	0	0	0	1	0	0	0	0	0	0	0	0	0	1	0	0	0	0	0	0	0	0	0	0	0	0	0	0	0	0	0	0	0	0	0
chr10:104632205-104634418+	chr10	104632204	104634418	hsa_circ_0019773	circBase	NM_020682	AS3MT	0	0	0	0	0	0	0	0	0	0	0	0	0	0	0	0	0	0	2	0	0	0	0	0	0	0	0	0	0	0	0	0	0	0	0	0	0	0	0	0	0	0
chr10:104809464-104816721+	chr10	104809463	104816721	hsa_circ_0092503	circBase	NM_017649	CNNM2	0	0	0	0	0	0	0	0	0	0	0	0	0	0	0	1	0	0	1	0	0	17	0	0	0	0	0	0	0	0	0	0	0	0	0	0	0	0	0	0	0	0
chr10:104851321-104854212-	chr10	104851320	104854212	hsa_circ_0019779	circBase	NM_012229	NT5C2	0	0	0	0	0	0	0	0	0	0	1	0	2	0	0	2	0	0	1	0	0	0	0	0	0	0	0	0	0	0	1	0	0	0	0	3	2	0	0	0	0	0
chr10:104851321-104855737-	chr10	104851320	104855737		novel	NM_012229	NT5C2	0	0	0	0	0	0	0	0	0	0	0	0	0	0	0	0	0	0	0	0	0	13	0	0	0	0	0	0	0	0	0	0	0	0	0	0	0	0	0	0	0	0
chr10:104853729-104854212-	chr10	104853728	104854212	hsa_circ_0092511	circBase	NM_012229	NT5C2	0	0	0	0	0	0	0	0	0	0	0	4	0	0	0	2	0	0	0	0	0	0	0	0	0	0	0	0	0	0	1	0	0	0	0	2	0	0	0	0	0	0
chr10:104885222-104934739-	chr10	104885221	104934739		novel	NM_012229	NT5C2	0	0	0	0	0	0	0	0	0	0	0	0	0	0	0	0	0	4	2	0	0	0	0	0	0	0	0	0	0	0	0	0	0	0	0	0	0	0	0	0	0	0
chr10:105104781-105108756-	chr10	105104780	105108756	hsa_circ_0019798	circBase	NM_001011663	PCGF6	0	2	0	0	0	0	0	0	0	0	0	0	0	0	0	0	0	0	0	1	0	0	0	0	0	0	0	0	0	0	0	0	0	0	0	0	0	0	0	0	5	0
chr10:105106995-105107207-	chr10	105106994	105107207	hsa_circ_0019799	circBase	NM_001011663	PCGF6	0	2	0	0	0	0	0	0	0	0	0	0	0	0	0	0	0	0	0	0	0	0	0	0	0	0	0	0	0	0	0	0	0	0	0	1	1	0	0	0	0	1
chr10:105106995-105108756-	chr10	105106994	105108756	hsa_circ_0005052	circBase	NM_001011663	PCGF6	4	0	0	0	0	0	0	0	0	0	7	3	2	0	0	0	0	0	1	0	0	0	0	0	0	0	0	0	0	0	0	0	0	0	0	0	2	0	0	0	0	0
chr10:105197772-105198565+	chr10	105197771	105198565	hsa_circ_0000258	circBase	NM_014976	PDCD11	0	1	0	3	0	6	4	3	2	0	0	2	8	0	0	0	0	0	3	3	1	0	0	0	0	0	0	0	0	4	1	0	0	0	0	2	3	0	0	0	0	2
chr10:105199503-105200607+	chr10	105199502	105200607	hsa_circ_0003366	circBase	NM_014976	PDCD11	0	1	0	0	0	0	0	1	3	0	0	0	0	0	0	1	0	0	1	0	0	0	0	0	0	0	0	0	0	0	2	0	0	0	0	2	1	0	0	0	0	0
chr10:105382227-105420872-	chr10	105382226	105420872	hsa_circ_0005620	circBase	uc010qqu.1	SH3PXD2A	0	0	0	0	0	0	0	0	0	0	0	0	0	0	0	0	0	0	0	0	0	0	0	0	0	0	0	0	0	0	0	0	0	0	0	1	0	0	0	0	0	1
chr10:105767935-105778666+	chr10	105767934	105778666	hsa_circ_0000259	circBase	NM_014720	SLK	0	0	0	0	0	21	2	0	0	0	0	0	0	0	0	0	0	0	0	0	0	0	0	0	0	0	0	0	0	0	2	2	0	0	0	0	2	0	0	2	0	0
chr10:111667449-111674857-	chr10	111667448	111674857	hsa_circ_0020001	circBase	NM_001167604	XPNPEP1	0	0	0	0	0	0	0	0	1	0	0	0	0	0	0	1	0	0	0	0	0	0	0	0	0	0	0	0	0	0	1	0	0	0	0	1	1	0	0	0	0	0
chr10:111883775-111886261+	chr10	111883774	111886261	hsa_circ_0092630	circBase	NM_001121	ADD3	0	0	0	0	0	0	0	0	0	0	0	0	2	0	0	0	0	10	0	0	0	0	0	0	0	0	0	0	0	0	0	0	0	0	1	0	1	0	0	0	0	0
chr10:111883775-111890244+	chr10	111883774	111890244	hsa_circ_0003357	circBase	NM_001121	ADD3	4	0	0	1	0	0	0	0	0	0	0	0	1	0	0	2	0	0	0	1	0	17	0	0	0	0	0	0	0	0	6	0	0	0	0	2	1	0	0	0	0	0
chr10:111883775-111892158+	chr10	111883774	111892158	hsa_circ_0092631	circBase	NM_016824	ADD3	10	1	0	0	0	0	1	0	0	6	0	3	0	0	0	0	1	0	0	0	0	0	0	0	0	0	0	0	0	0	2	0	0	0	0	0	5	0	0	0	41	0
chr10:112356156-112358048+	chr10	112356155	112358048	hsa_circ_0000260	circBase	NM_005445	SMC3	0	3	0	0	0	4	1	0	2	7	0	2	0	0	3	5	2	0	3	1	1	0	0	0	0	0	0	0	23	0	0	0	0	0	0	1	2	0	0	4	0	1
chr10:112635724-112642855+	chr10	112635723	112642855		novel	NM_014456	PDCD4	2	0	0	0	0	4	0	1	0	0	0	0	0	0	0	0	0	0	0	0	0	0	0	0	0	0	0	0	0	0	0	0	0	0	0	0	0	0	0	0	0	0
chr10:112640991-112647644+	chr10	112640990	112647644	hsa_circ_0092662	circBase	NM_014456	PDCD4	0	0	0	0	0	0	0	0	0	0	0	0	0	0	2	0	0	0	0	1	0	0	0	0	0	0	0	0	0	0	0	0	0	0	0	0	0	0	0	0	0	0
chr10:112640991-112650428+	chr10	112640990	112650428	hsa_circ_0092663	circBase	NM_014456	PDCD4	0	0	0	0	0	0	0	0	0	0	0	0	0	0	0	0	0	0	0	0	0	0	0	0	0	0	0	0	0	0	0	0	0	0	0	1	1	0	0	0	16	0
chr10:112645011-112650428+	chr10	112645010	112650428	hsa_circ_0020024	circBase	NM_014456	PDCD4	0	0	0	0	0	0	0	0	0	0	0	3	0	0	0	0	0	0	0	0	0	0	0	0	0	0	0	0	0	0	1	0	0	0	0	1	2	0	0	0	0	0
chr10:112723883-112745523+	chr10	112723882	112745523	hsa_circ_0020028	circBase	NM_007373	SHOC2	0	13	1	0	0	0	0	1	7	0	5	4	0	0	0	6	0	3	11	0	4	0	0	0	0	0	0	0	25	0	5	13	4	0	0	1	6	0	0	3	0	1
chr10:114286846-114298089+	chr10	114286845	114298089	hsa_circ_0002533	circBase	NM_145206	VTI1A	0	0	0	0	0	0	0	0	0	0	0	0	0	0	0	0	0	7	0	0	0	0	0	0	0	0	0	0	0	0	1	0	0	0	0	0	1	0	0	0	0	0
chr10:115636280-115644139+	chr10	115636279	115644139	hsa_circ_0092728	circBase	NM_198514	NHLRC2	0	1	0	0	0	0	0	0	0	0	0	0	0	0	0	0	0	6	3	0	1	0	0	0	0	0	0	0	0	0	1	0	0	0	0	3	4	0	0	0	6	0
chr10:115636280-115664795+	chr10	115636279	115664795	hsa_circ_0092730	circBase	NM_198514	NHLRC2	0	0	0	0	0	0	0	0	0	5	0	0	0	0	0	0	0	0	0	0	1	0	0	0	0	0	0	0	0	0	0	0	0	0	0	0	0	0	0	0	0	0
chr10:115657869-115668282+	chr10	115657868	115668282	hsa_circ_0006317	circBase	NM_198514	NHLRC2	0	0	0	0	0	0	0	0	0	0	0	0	0	0	0	1	0	0	2	0	0	0	0	0	0	0	0	0	0	0	0	0	0	0	0	0	0	0	0	0	0	0
chr10:116590611-116608496+	chr10	116590610	116608496	hsa_circ_0020080	circBase	NM_020940	FAM160B1	0	0	0	0	0	0	0	0	0	3	0	1	0	0	0	0	0	0	1	0	0	0	0	0	0	0	0	0	0	0	0	0	0	0	0	0	0	0	0	0	0	0
chr10:116603500-116608496+	chr10	116603499	116608496	hsa_circ_0006610	circBase	NM_020940	FAM160B1	0	0	0	0	0	0	0	0	0	0	0	0	0	0	0	0	0	0	0	0	0	0	0	0	0	0	0	0	0	0	0	0	0	0	0	0	1	0	0	0	0	0
chr10:116719485-116734144+	chr10	116719484	116734144	hsa_circ_0020091	circBase	NM_139169	TRUB1	0	1	0	1	0	3	0	1	0	1	0	0	0	0	0	2	0	9	1	0	0	0	0	0	0	0	0	0	0	0	0	6	10	0	0	0	4	0	0	0	0	0
chr10:116879949-116889297+	chr10	116879948	116889297	hsa_circ_0020093	circBase	NM_207303	ATRNL1	0	0	0	0	0	0	0	0	0	0	0	0	0	0	0	0	0	0	1	1	0	0	0	0	0	0	0	0	0	0	0	0	0	0	0	0	0	0	0	0	0	0
chr10:119078383-119100613-	chr10	119078382	119100613	hsa_circ_0092827	circBase	NM_173791	PDZD8	0	0	0	0	0	0	0	0	0	0	0	0	2	0	0	0	0	0	2	0	0	0	0	0	0	0	0	0	0	0	0	0	0	0	0	0	2	0	0	0	0	0
chr10:119100491-119104960-	chr10	119100490	119104960	hsa_circ_0009114	circBase	ENST00000489491	PDZD8	0	0	0	2	0	0	0	0	0	0	0	0	2	0	0	0	0	0	0	0	0	0	0	0	0	0	0	0	0	0	0	0	0	0	0	0	0	0	0	0	0	0
chr10:119798483-119800076-	chr10	119798482	119800076	hsa_circ_0092835	circBase	NM_014904	RAB11FIP2	0	0	0	0	0	3	0	0	0	0	0	0	0	0	0	0	0	0	0	0	1	0	0	0	0	0	0	0	0	0	0	0	0	0	0	0	0	0	0	0	0	0
chr10:120460818-120489922-	chr10	120460817	120489922	hsa_circ_0002028	circBase	NM_153810	CACUL1	0	0	0	0	0	0	0	0	1	1	0	0	3	0	0	0	0	0	0	0	0	0	0	0	0	0	0	0	0	0	0	0	0	0	0	1	0	0	0	0	0	0
chr10:120488807-120489922-	chr10	120488806	120489922	hsa_circ_0020134	circBase	NM_153810	CACUL1	0	0	0	0	0	0	0	0	0	0	0	0	2	0	0	0	0	0	2	0	0	0	0	0	0	0	0	0	0	0	0	0	0	0	0	0	0	10	0	0	0	0
chr10:120797750-120797951-	chr10	120797749	120797951	hsa_circ_0004792	circBase	NM_003750	EIF3A	2	0	0	0	0	10	0	0	0	0	3	0	0	0	0	0	0	0	0	3	0	0	0	0	0	0	0	0	0	0	0	8	0	0	0	0	0	0	0	0	10	6
chr10:120801506-120803654-	chr10	120801505	120803654		novel	NM_003750	EIF3A	0	0	0	0	0	0	0	0	1	0	4	0	3	0	0	0	0	0	0	0	0	0	0	0	0	0	0	0	0	0	0	0	0	0	0	2	0	0	0	0	0	0
chr10:120810711-120818909-	chr10	120810710	120818909	hsa_circ_0092859	circBase	NM_003750	EIF3A	0	0	0	3	0	0	0	0	0	0	0	0	0	0	0	0	0	0	0	0	0	0	0	0	0	0	0	0	0	0	0	0	0	0	0	0	2	0	0	0	0	0
chr10:120832402-120833449-	chr10	120832401	120833449	hsa_circ_0004350	circBase	NM_003750	EIF3A	0	0	0	0	0	3	0	0	0	0	0	1	0	0	0	0	3	0	0	0	2	0	0	0	0	0	0	0	0	0	0	0	0	0	1	0	1	0	0	0	0	0
chr10:120832953-120833449-	chr10	120832952	120833449	hsa_circ_0092866	circBase	NM_003750	EIF3A	0	0	0	0	0	0	0	0	0	0	0	0	0	10	0	0	0	0	0	0	0	0	0	0	0	0	0	0	0	0	0	0	0	0	0	0	0	5	0	0	0	0
chr10:120871361-120879964+	chr10	120871360	120879964		novel	NM_207009	FAM45A	0	0	0	0	0	0	0	0	1	0	0	0	0	0	0	2	0	0	0	0	0	0	0	0	0	0	0	0	0	0	1	0	0	0	0	0	0	0	0	0	0	0
chr10:121338238-121347760-	chr10	121338237	121347760	hsa_circ_0020181	circBase	NM_003252	TIAL1	0	1	0	0	0	0	0	1	0	0	0	0	0	0	0	0	1	0	0	0	0	0	0	0	0	0	0	0	0	0	1	0	0	0	0	0	1	0	0	0	0	0
chr10:121339447-121347760-	chr10	121339446	121347760	hsa_circ_0092884	circBase	NM_003252	TIAL1	0	0	0	0	0	0	0	0	0	0	0	0	0	0	0	0	0	0	0	0	0	0	0	0	0	0	0	0	0	0	0	0	0	0	0	0	1	0	0	0	0	0
chr10:121556227-121571467+	chr10	121556226	121571467	hsa_circ_0092899	circBase	NM_014937	INPP5F	0	0	0	0	0	0	0	0	0	0	0	0	0	0	0	1	0	0	1	0	0	0	0	0	0	0	0	0	0	0	0	0	0	0	0	0	2	0	0	0	0	0
chr10:122640338-122649521+	chr10	122640337	122649521	hsa_circ_0092968	circBase	NM_018117	WDR11	0	0	0	0	0	0	0	0	0	0	0	0	0	0	0	0	0	0	0	0	0	0	0	0	0	0	0	0	0	0	0	0	0	0	0	0	2	0	0	0	0	0
chr10:123658356-123673408-	chr10	123658355	123673408	hsa_circ_0020252	circBase	NM_007041	ATE1	0	0	0	0	0	0	0	0	1	2	0	0	1	0	0	0	0	0	1	0	0	0	0	0	0	0	0	0	0	0	0	0	0	0	0	0	0	0	0	0	0	0
chr10:123661906-123683844-	chr10	123661905	123683844	hsa_circ_0002850	circBase	NM_007041	ATE1	0	0	0	0	0	3	0	0	0	0	0	0	0	0	0	0	1	0	0	0	0	0	0	0	0	0	0	0	0	0	3	0	0	0	0	1	1	0	7	0	0	0
chr10:123670421-123683844-	chr10	123670420	123683844	hsa_circ_0003419	circBase	NM_007041	ATE1	0	0	0	0	0	0	0	0	0	0	0	0	0	0	0	0	0	0	0	0	2	0	0	0	0	0	0	0	0	0	0	0	0	0	0	0	1	0	0	0	0	0
chr10:123718839-123721032-	chr10	123718838	123721032	hsa_circ_0020256	circBase	NM_017615	NSMCE4A	0	0	0	0	0	0	0	0	1	0	0	0	0	17	0	0	0	0	4	0	0	0	0	0	0	0	0	0	0	0	1	0	0	0	0	0	0	0	0	0	0	0
chr10:125798031-125806240-	chr10	125798030	125806240	hsa_circ_0000264	circBase	NM_014863	CHST15	0	0	0	0	1	0	0	0	1	0	0	4	0	0	1	0	0	0	0	0	3	0	0	0	0	0	0	0	0	0	0	0	0	0	0	0	1	0	0	0	0	0
chr10:126097111-126100769-	chr10	126097110	126100769	hsa_circ_0008898	circBase	NM_000274	OAT	0	0	0	0	0	0	0	0	0	0	4	0	0	0	0	0	0	0	4	0	0	0	0	0	0	0	0	0	0	0	0	0	0	0	0	0	0	0	0	0	0	0
chr10:126176991-126186697+	chr10	126176990	126186697	hsa_circ_0003766	circBase	NM_022126	LHPP	0	0	0	0	0	0	0	0	0	0	0	0	0	0	0	0	0	0	0	0	2	0	0	0	0	0	0	0	0	0	0	0	0	0	0	0	1	0	0	0	0	0
chr10:126370176-126370948-	chr10	126370175	126370948	hsa_circ_0000267	circBase	NM_014661	FAM53B	0	1	0	0	0	9	2	1	12	0	4	3	10	0	0	3	3	2	5	1	1	0	0	0	0	0	0	0	0	0	3	0	0	0	1	2	9	0	0	4	22	3
chr10:126370176-126384781-	chr10	126370175	126384781	hsa_circ_0003570	circBase	NM_014661	FAM53B	0	0	0	0	0	4	0	0	1	13	0	1	0	0	0	1	2	0	0	0	0	0	27	0	0	0	0	0	0	0	0	0	0	0	0	0	7	0	0	0	19	0
chr10:126370176-126395456-	chr10	126370175	126395456	hsa_circ_0002282	circBase	NM_014661	FAM53B	0	0	0	0	0	0	0	0	0	0	0	0	0	0	0	0	0	0	0	3	1	0	0	0	0	0	0	0	0	0	0	0	0	0	0	1	0	0	0	0	0	0
chr10:126463244-126478907-	chr10	126463243	126478907	hsa_circ_0008969	circBase	NM_212554	METTL10	0	0	0	0	0	0	0	0	1	0	0	0	0	0	0	0	0	0	0	0	0	0	0	0	0	0	0	0	0	0	0	0	0	0	0	0	1	0	0	2	0	0
chr10:126628943-126631876+	chr10	126628942	126631876	hsa_circ_0006545	circBase	NM_017580	ZRANB1	0	0	0	0	0	6	0	0	2	0	0	2	0	0	0	7	0	0	1	2	0	0	0	0	0	0	0	0	0	0	0	0	0	0	0	1	10	0	0	3	0	0
chr10:126628943-126650977+	chr10	126628942	126650977	hsa_circ_0093044	circBase	NM_017580	ZRANB1	0	0	0	0	0	0	0	0	0	0	0	0	4	0	0	0	0	0	0	3	0	0	0	0	0	0	0	0	0	0	0	0	0	0	0	0	2	0	0	0	0	0
chr10:126631026-126631876+	chr10	126631025	126631876	hsa_circ_0000268	circBase	uc010qug.2	ZRANB1	0	2	0	0	0	0	0	2	8	18	0	6	3	0	0	15	0	11	3	2	2	0	0	0	0	0	0	0	0	0	7	4	4	0	0	2	5	0	0	1	0	0
chr10:126631026-126650977+	chr10	126631025	126650977	hsa_circ_0004451	circBase	NM_017580	ZRANB1	0	0	0	0	0	0	0	1	3	0	0	0	0	0	0	3	0	0	0	0	0	0	0	0	0	0	0	0	0	0	2	0	0	0	0	0	1	0	0	0	0	0
chr10:126662214-126662967+	chr10	126662213	126662967	hsa_circ_0020340	circBase	NM_017580	ZRANB1	0	0	0	0	0	0	0	0	1	0	0	0	0	0	0	0	0	0	0	0	0	0	0	0	0	0	0	0	0	0	0	0	0	0	1	0	0	0	0	0	0	0
chr10:126727566-126763412-	chr10	126727565	126763412	hsa_circ_0002133	circBase	NM_001329	CTBP2	0	0	0	0	0	0	0	0	0	0	0	0	0	0	0	1	0	0	1	0	0	0	0	0	0	0	0	0	0	0	0	0	0	0	0	0	0	0	0	0	0	0
chr10:126727566-126799662-	chr10	126727565	126799662	hsa_circ_0005418	circBase	NM_001329	CTBP2	0	0	0	0	0	0	0	0	0	0	0	0	0	0	0	0	0	0	2	0	0	2	0	0	0	0	0	0	0	0	0	0	0	0	2	0	0	0	0	0	0	0
chr10:126799559-126811437-	chr10	126799558	126811437	hsa_circ_0004875	circBase	NM_001290214	CTBP2	0	0	0	0	0	0	0	0	0	0	0	0	0	0	0	0	0	0	0	1	0	0	0	0	0	0	0	0	0	0	2	0	0	0	0	0	0	0	0	0	0	0
chr10:127431627-127442414+	chr10	127431626	127442414	hsa_circ_0020358	circBase	NM_015608	EDRF1	0	0	0	0	0	0	0	0	0	0	0	0	0	0	0	0	0	0	0	0	0	0	0	0	0	0	0	0	0	0	0	0	0	0	0	0	0	0	3	0	0	0
chr10:128768966-128788867+	chr10	128768965	128788867	hsa_circ_0007142	circBase	NM_001290223	DOCK1	0	0	0	0	0	0	0	0	0	0	0	0	0	0	0	0	0	0	0	2	0	0	0	0	0	0	0	0	0	0	0	0	0	0	0	0	0	0	0	0	0	0
chr10:128768966-128798571+	chr10	128768965	128798571	hsa_circ_0002669	circBase	NM_001290223	DOCK1	0	1	0	0	0	0	0	1	0	0	4	1	0	0	0	0	0	0	0	2	0	0	0	0	0	0	0	0	0	0	0	0	0	0	0	0	0	0	0	0	0	0
chr10:131964771-131969900+	chr10	131964770	131969900	hsa_circ_0020506	circBase	NM_006541	GLRX3	0	0	0	0	0	0	0	0	0	0	0	0	0	0	0	0	0	0	0	0	0	0	0	0	0	0	0	0	0	0	1	0	0	0	0	0	0	0	0	0	0	0
chr10:133106474-133107562-	chr10	133106473	133107562	hsa_circ_0093116	circBase	NM_174937	TCERG1L	0	0	0	0	0	0	0	0	0	0	0	0	0	0	0	0	0	0	2	0	0	0	0	0	0	0	0	0	0	0	0	0	0	0	0	0	0	0	0	0	0	0
chr10:133747962-133758963+	chr10	133747961	133758963	hsa_circ_0093121	circBase	NM_018461	PPP2R2D	0	0	0	0	0	0	0	0	0	0	0	0	0	0	0	2	0	0	0	0	0	0	0	0	0	0	0	0	0	0	1	0	0	0	0	0	0	0	0	0	0	0
chr10:133747962-133761295+	chr10	133747961	133761295	hsa_circ_0093122	circBase	NM_018461	PPP2R2D	0	0	0	0	0	0	0	1	1	0	4	0	3	0	0	0	0	16	2	0	1	0	0	0	0	0	0	0	0	0	2	0	0	0	0	1	2	0	0	0	0	0
chr10:134058383-134059459-	chr10	134058382	134059459		Guojunjie2014	NM_173575	STK32C	0	0	0	2	0	0	0	0	0	0	0	0	0	0	0	0	0	0	0	0	0	0	0	0	0	0	0	0	0	1	0	0	0	0	0	0	0	0	0	0	0	0
chr10:134218130-134219490+	chr10	134218129	134219490		novel	NM_001098637	PWWP2B	0	0	0	0	0	0	0	0	1	0	0	0	0	7	0	0	0	0	0	0	0	0	0	0	0	0	0	0	0	0	0	0	0	1	0	0	0	0	0	0	0	0
chr10:134218130-134219793+	chr10	134218129	134219793		novel	NM_138499	PWWP2B	0	0	0	0	0	0	0	2	3	0	0	0	0	0	0	1	0	0	0	0	0	0	0	0	0	0	0	0	0	0	0	0	0	0	0	0	0	0	0	0	0	0
chr10:135209217-135216277+	chr10	135209216	135216277	hsa_circ_0000271	circBase	NM_138384	MTG1	0	0	0	0	0	0	0	0	0	0	0	0	0	0	2	2	0	0	0	0	0	0	0	0	0	0	0	0	0	0	0	0	0	0	0	0	0	0	0	0	0	0
chr10:135211939-135213123+	chr10	135211938	135213123	hsa_circ_0093137	circBase	NM_138384	MTG1	0	0	0	0	0	0	0	0	0	0	1	0	0	0	0	0	0	0	0	0	2	0	0	0	0	0	0	0	0	0	0	0	0	0	0	0	0	0	0	0	0	0
chr11:128728-128921-	chr11	128727	128921		novel	uc010qvj.2	AL137655	0	0	0	0	0	0	0	0	0	0	0	1	0	0	1	0	0	0	0	0	0	5	0	1	0	0	0	0	0	0	0	0	0	0	0	0	0	0	0	0	0	0
chr11:581492-582081+	chr11	581491	582081	hsa_circ_0095989	circBase	NM_020901	PHRF1	0	3	0	0	0	0	0	1	2	0	0	0	0	0	0	0	0	0	0	0	0	0	0	0	0	0	0	0	0	0	0	0	0	0	0	0	0	0	0	0	0	1
chr11:581492-587464+	chr11	581491	587464	hsa_circ_0020670	circBase	NM_020901	PHRF1	0	0	0	0	0	0	0	0	0	0	0	5	1	0	0	0	0	0	0	0	0	0	0	0	0	0	0	0	0	0	0	0	0	0	0	2	0	0	0	0	0	0
chr11:581492-592674+	chr11	581491	592674		novel	NM_020901	PHRF1	0	0	0	0	0	0	0	0	2	0	0	0	0	0	5	0	0	0	0	0	0	0	0	0	0	0	0	0	0	3	0	0	0	0	0	0	0	0	0	0	0	1
chr11:581492-611692+	chr11	581491	611692		novel	NM_020901	PHRF1	0	0	0	0	0	0	0	0	1	0	0	0	1	0	0	0	0	0	0	0	0	0	0	0	0	0	0	0	0	0	0	0	0	0	0	0	0	0	0	0	0	0
chr11:678694-681089-	chr11	678693	681089	hsa_circ_0096263	circBase	NM_021008	DEAF1	0	0	0	0	0	0	0	0	0	0	0	0	0	0	0	0	0	0	0	0	0	0	0	0	0	0	0	0	0	0	1	0	0	0	0	0	0	0	0	0	0	0
chr11:755879-760253+	chr11	755878	760253	hsa_circ_0003307	circBase	NM_006755	TALDO1	6	0	0	0	0	0	0	0	0	0	0	0	0	0	0	1	0	0	0	0	0	0	0	0	0	0	0	0	0	0	3	0	0	0	0	0	1	0	9	0	0	0
chr11:961241-962043+	chr11	961240	962043		novel	ENST00000332231	AP2A2	0	0	0	0	0	0	0	0	0	0	2	0	0	0	0	0	0	0	0	0	0	0	0	0	0	0	0	0	0	1	0	0	0	0	0	0	0	0	0	1	0	0
chr11:1000432-1003804+	chr11	1000431	1003804	hsa_circ_0020749	circBase	NM_012305	AP2A2	0	0	0	0	0	0	0	0	0	0	0	0	0	0	0	0	0	0	0	1	0	0	13	0	0	0	0	0	0	0	0	0	0	0	0	0	0	0	0	0	0	0
chr11:1016760-1017938+	chr11	1016759	1017938		novel	NM_005961	MUC6	0	0	0	0	0	0	9	0	0	0	0	0	0	0	0	0	0	0	0	0	4	0	0	0	0	0	0	0	0	0	0	13	0	0	0	0	0	0	0	0	0	0
chr11:1017267-1017938+	chr11	1017266	1017938		novel	NM_005961	MUC6	0	0	0	0	0	0	0	0	3	0	0	0	0	0	0	2	3	0	0	0	2	2	0	0	0	0	0	0	0	0	0	0	0	0	0	1	0	0	0	4	0	0
chr11:1017267-1018445+	chr11	1017266	1018445		novel	NM_005961	MUC6	0	0	0	0	0	0	1	0	0	0	0	0	0	1	0	0	2	0	0	0	2	0	0	0	0	0	0	0	0	0	0	0	0	0	0	0	0	0	0	0	0	0
chr11:1017277-1017948+	chr11	1017276	1017948		novel	NM_005961	MUC6	0	0	0	0	0	0	0	0	0	0	0	0	0	0	0	1	0	0	0	0	0	2	0	0	0	0	0	0	0	0	0	0	0	0	0	0	0	0	0	0	0	0
chr11:1307232-1317024-	chr11	1307231	1317024	hsa_circ_0008301	circBase	NM_019009	TOLLIP	0	0	0	0	0	0	0	0	0	0	0	0	1	0	0	0	0	0	1	0	0	0	0	0	0	0	0	0	0	0	1	0	0	0	0	0	1	0	0	0	0	0
chr11:2972489-3000467-	chr11	2972488	3000467	hsa_circ_0020816	circBase	NM_005969	NAP1L4	0	0	0	0	0	0	0	0	0	0	0	0	0	0	0	0	0	0	0	0	0	0	0	0	0	0	0	0	0	0	1	0	0	0	0	0	0	0	0	2	0	0
chr11:2991033-2993473-	chr11	2991032	2993473	hsa_circ_0020822	circBase	NM_005969	NAP1L4	0	0	0	0	0	4	0	0	0	0	0	0	0	0	0	0	0	0	0	0	1	0	0	0	0	0	0	0	0	0	0	0	0	0	0	1	3	0	0	0	0	0
chr11:2991033-3000467-	chr11	2991032	3000467	hsa_circ_0004132	circBase	NM_005969	NAP1L4	0	0	0	0	0	0	0	1	0	0	0	0	0	0	0	0	0	0	0	0	0	0	0	0	0	0	0	0	0	0	0	0	0	0	0	0	1	0	0	0	0	0
chr11:2997254-3000467-	chr11	2997253	3000467	hsa_circ_0003834	circBase	NM_005969	NAP1L4	0	0	0	0	0	0	1	0	0	0	0	0	0	0	0	0	0	0	0	0	0	0	0	0	0	0	0	0	0	0	0	0	0	0	0	0	0	0	0	1	0	0
chr11:3147703-3150399-	chr11	3147702	3150399		novel	NM_020896	OSBPL5	0	0	0	0	0	0	0	0	0	0	0	0	0	0	0	0	0	0	0	0	0	0	0	0	0	0	0	0	0	0	0	8	0	0	0	2	0	0	0	0	0	0
chr11:3720312-3722069-	chr11	3720311	3722069		novel	NM_016320	NUP98	0	0	0	0	0	0	0	0	0	0	0	0	0	0	0	0	0	0	0	1	0	0	0	0	0	0	0	0	0	0	0	10	0	0	0	0	0	0	0	0	0	0
chr11:3723693-3727857-	chr11	3723692	3727857	hsa_circ_0006548	circBase	NM_016320	NUP98	0	0	0	0	0	0	0	0	0	0	0	0	0	0	0	0	0	0	0	0	1	0	0	0	0	0	0	0	0	0	1	0	0	0	0	0	2	0	0	0	0	0
chr11:3723693-3774638-	chr11	3723692	3774638	hsa_circ_0020871	circBase	NM_016320	NUP98	0	2	0	0	0	0	0	0	0	0	0	0	0	0	0	0	0	0	1	0	0	0	0	0	0	0	0	0	0	0	0	0	0	0	0	0	0	0	0	0	0	0
chr11:3726430-3774638-	chr11	3726429	3774638	hsa_circ_0020880	circBase	NM_016320	NUP98	0	0	0	0	0	0	0	0	0	0	0	0	0	0	0	0	0	0	0	2	0	0	0	0	0	0	0	0	0	0	3	0	0	0	0	0	0	0	0	0	0	0
chr11:3744387-3774638-	chr11	3744386	3774638	hsa_circ_0003944	circBase	NM_005387	NUP98	0	0	0	0	0	0	0	0	0	0	0	2	0	0	0	0	0	3	0	0	0	0	0	0	0	0	0	0	0	0	0	0	0	0	0	0	0	0	0	0	0	0
chr11:3752621-3752808-	chr11	3752620	3752808	hsa_circ_0002350	circBase	NM_005387	NUP98	0	0	0	0	0	0	0	0	0	0	2	0	0	0	0	0	0	0	2	0	0	0	0	0	0	0	0	0	0	0	0	0	0	0	0	0	0	0	0	0	0	0
chr11:3752621-3774638-	chr11	3752620	3774638	hsa_circ_0000274	circBase	NM_005387	NUP98	0	0	0	2	0	0	0	0	0	0	0	4	0	0	0	2	0	0	3	1	0	0	0	0	0	0	0	0	0	0	3	0	0	0	0	2	5	0	10	0	11	0
chr11:3784132-3797251-	chr11	3784131	3797251	hsa_circ_0004251	circBase	NM_005387	NUP98	0	0	0	0	0	0	0	0	0	0	0	1	0	0	0	0	0	0	2	0	0	0	0	0	0	0	0	0	0	0	0	0	0	0	0	0	1	0	0	0	0	0
chr11:3789811-3793158-	chr11	3789810	3793158	hsa_circ_0020914	circBase	NM_005387	NUP98	0	0	0	0	0	0	0	0	0	0	0	0	3	0	0	0	0	0	1	0	0	0	0	0	0	0	0	0	0	0	0	0	0	0	0	0	0	0	0	0	0	0
chr11:3789811-3794969-	chr11	3789810	3794969	hsa_circ_0020915	circBase	NM_005387	NUP98	0	0	0	0	0	0	0	0	0	0	0	0	0	0	0	0	0	0	0	0	0	0	0	0	0	0	0	0	0	0	0	0	0	0	0	0	0	0	0	0	0	0
chr11:3789811-3797251-	chr11	3789810	3797251	hsa_circ_0007401	circBase	NM_005387	NUP98	0	0	0	0	0	0	0	1	2	0	0	0	0	0	0	0	0	0	2	0	0	0	0	0	0	0	0	0	0	0	4	0	0	0	0	0	1	0	0	0	0	0
chr11:3792978-3797251-	chr11	3792977	3797251	hsa_circ_0004637	circBase	NM_005387	NUP98	0	0	0	0	0	0	0	0	0	0	0	0	0	0	0	0	0	0	0	0	0	0	0	0	0	0	0	0	0	0	0	0	0	0	2	0	0	0	0	0	0	0
chr11:3794862-3797251-	chr11	3794861	3797251	hsa_circ_0004960	circBase	NM_005387	NUP98	0	5	0	0	0	7	0	0	0	0	0	2	0	0	0	0	0	0	2	0	0	0	0	0	0	0	0	0	0	0	1	0	0	0	1	0	6	0	0	0	0	0
chr11:3956714-3988912+	chr11	3956713	3988912		novel	NM_003156	STIM1	0	0	0	0	0	0	0	0	1	2	0	0	0	0	0	0	0	0	0	0	0	0	0	0	0	0	0	0	0	0	0	0	0	0	0	0	0	0	0	1	0	0
chr11:3988782-4045217+	chr11	3988781	4045217	hsa_circ_0020927	circBase	NM_003156	STIM1	0	0	0	0	0	0	0	0	0	0	0	0	0	0	0	0	0	0	4	1	0	0	0	0	0	0	0	0	0	0	0	0	0	0	0	0	0	0	0	3	0	0
chr11:5247942-5248197-	chr11	5247941	5248197		novel	NM_000518	HBB	0	0	0	0	0	0	0	0	4	0	0	0	0	0	0	0	0	0	0	0	1	0	0	0	0	0	0	0	0	0	2	0	0	0	0	0	2	0	0	2	0	2
chr11:5247942-5255355-	chr11	5247941	5255355		novel	NM_000518	HBB	0	1	0	0	0	0	0	0	0	0	0	0	0	0	0	1	0	0	0	0	0	0	0	0	0	0	1	0	0	0	0	0	1	0	0	0	0	0	0	0	0	0
chr11:5264529-5275714-	chr11	5264528	5275714		novel	NM_000184	HBG2	0	0	0	0	0	0	0	0	0	0	0	0	0	0	0	1	0	0	0	0	0	4	0	0	0	0	0	0	0	0	0	0	0	0	0	0	0	0	0	0	0	0
chr11:5270943-5275744-	chr11	5270942	5275744		novel	NM_000184	HBG2	0	0	0	0	0	0	0	0	0	0	0	0	0	0	0	0	0	0	0	0	0	7	0	0	0	1	0	0	1	0	0	0	0	0	0	0	0	0	0	0	0	0
chr11:5719545-5727846+	chr11	5719544	5727846	hsa_circ_0020982	circBase	NM_006074	TRIM22	0	3	0	0	0	0	1	0	1	0	0	0	0	0	0	1	0	0	0	0	0	0	0	0	0	0	0	0	0	0	0	0	0	0	0	0	0	0	0	0	0	0
chr11:8457041-8486369-	chr11	8457040	8486369	hsa_circ_0021089	circBase	NM_001289058	STK33	0	0	0	0	0	0	0	0	0	0	0	0	0	0	0	0	0	0	0	0	0	0	0	0	0	0	0	0	0	0	1	0	0	0	0	0	0	0	0	0	0	0
chr11:9182260-9215228-	chr11	9182259	9215228	hsa_circ_0008495	circBase	NM_015213	DENND5A	0	0	0	0	0	0	0	0	0	0	0	0	0	0	0	0	0	0	0	2	0	0	0	0	0	0	0	0	0	0	0	0	0	0	0	0	2	0	0	0	0	0
chr11:9199679-9200620-	chr11	9199678	9200620	hsa_circ_0096733	circBase	NM_015213	DENND5A	0	0	0	0	0	3	0	0	0	0	0	0	0	0	0	0	0	0	0	0	0	0	0	0	0	0	0	0	0	0	0	0	0	0	0	0	0	4	0	0	0	0
chr11:9215041-9229179-	chr11	9215040	9229179	hsa_circ_0003546	circBase	NM_015213	DENND5A	0	0	0	0	0	0	0	0	0	0	0	0	0	0	0	0	0	3	0	0	0	0	0	0	0	0	0	0	0	0	0	0	0	0	0	0	1	0	0	0	0	0
chr11:9225207-9229179-	chr11	9225206	9229179	hsa_circ_0004099	circBase	NM_015213	DENND5A	0	0	0	0	0	7	0	1	0	0	0	0	0	0	0	0	0	0	0	0	0	0	0	0	0	0	0	0	0	0	1	4	0	0	0	0	2	0	26	0	0	0
chr11:9308002-9316934-	chr11	9308001	9316934	hsa_circ_0021155	circBase	NM_015012	TMEM41B	0	0	0	0	0	0	0	0	0	10	0	0	0	0	0	0	0	0	0	0	0	0	0	0	0	0	0	0	0	0	0	0	0	0	0	0	0	0	0	0	0	0
chr11:9308002-9321248-	chr11	9308001	9321248	hsa_circ_0021156	circBase	NM_015012	TMEM41B	0	0	0	0	0	0	0	1	0	5	0	0	0	0	0	2	0	0	0	0	0	0	0	0	0	0	0	0	0	0	0	0	0	0	0	0	0	0	0	0	0	0
chr11:9309249-9316934-	chr11	9309248	9316934	hsa_circ_0021157	circBase	NM_015012	TMEM41B	0	0	0	0	0	0	0	0	0	0	0	0	1	0	0	0	0	1	0	0	0	0	0	0	0	0	0	0	0	0	1	0	0	0	3	0	0	0	0	0	0	0
chr11:9430033-9435958+	chr11	9430032	9435958	hsa_circ_0003817	circBase	NM_006391	IPO7	0	0	0	0	0	0	0	0	0	0	0	0	0	0	0	0	0	0	0	0	0	0	0	0	0	0	0	0	0	0	2	0	0	0	0	0	0	0	0	0	0	0
chr11:9441958-9442245+	chr11	9441957	9442245	hsa_circ_0004857	circBase	NM_006391	IPO7	0	0	0	0	0	0	0	0	1	0	0	0	0	0	0	0	0	0	0	0	0	0	0	0	0	0	0	0	0	0	1	0	0	0	0	0	0	0	0	0	0	0
chr11:9441958-9446809+	chr11	9441957	9446809	hsa_circ_0004672	circBase	NM_006391	IPO7	0	0	0	0	0	0	0	0	0	0	0	1	0	0	0	0	0	9	1	4	0	0	0	0	0	0	0	0	0	0	0	0	0	0	0	0	0	0	0	0	0	0
chr11:9444553-9446809+	chr11	9444552	9446809	hsa_circ_0096830	circBase	NM_006391	IPO7	0	0	0	0	0	0	0	0	1	2	0	0	0	0	0	1	0	0	0	0	0	0	0	0	0	0	0	0	0	0	0	0	0	0	0	0	0	0	0	0	0	0
chr11:9451221-9452550+	chr11	9451220	9452550	hsa_circ_0005092	circBase	NM_006391	IPO7	0	1	0	0	0	0	2	0	0	10	0	0	1	0	0	0	0	0	0	1	0	0	0	0	0	0	0	0	0	0	2	0	0	0	0	0	4	0	2	4	1	0
chr11:9451221-9455393+	chr11	9451220	9455393	hsa_circ_0003178	circBase	NM_006391	IPO7	0	0	0	0	0	0	0	0	0	5	0	0	0	0	0	0	0	0	0	1	0	0	0	0	0	0	0	0	0	0	0	0	0	0	0	0	0	0	0	0	0	0
chr11:9462002-9463744+	chr11	9462001	9463744	hsa_circ_0004007	circBase	NM_006391	IPO7	0	0	0	0	0	0	0	0	0	0	0	0	0	0	0	0	0	0	0	4	0	0	0	0	0	0	0	0	0	0	0	0	0	0	0	2	1	0	0	0	0	0
chr11:9597435-9610084+	chr11	9597434	9610084		novel	NM_003390	WEE1	0	1	0	0	0	0	0	0	1	0	0	0	0	0	0	0	0	0	0	0	0	0	0	0	0	0	0	0	0	0	0	0	0	0	0	0	1	0	0	0	0	0
chr11:9735013-9754257+	chr11	9735012	9754257	hsa_circ_0096861	circBase	NM_015055	SWAP70	0	0	0	0	0	0	0	0	0	0	0	0	0	0	0	0	0	0	0	0	0	0	0	0	0	0	0	0	0	0	1	0	0	0	0	0	1	0	0	0	0	0
chr11:9735013-9770730+	chr11	9735012	9770730	hsa_circ_0096863	circBase	NM_015055	SWAP70	0	1	0	0	0	0	0	0	2	0	0	0	1	0	0	0	0	6	0	0	0	0	0	0	0	0	0	0	0	0	1	0	0	0	0	0	6	0	0	1	0	0
chr11:9769405-9770730+	chr11	9769404	9770730		novel	NM_015055	SWAP70	0	0	0	0	0	0	0	0	0	0	0	0	0	0	0	0	0	0	0	0	0	0	0	0	0	0	0	0	0	0	0	0	0	0	0	1	2	0	0	0	0	0
chr11:10011044-10024236-	chr11	10011043	10024236	hsa_circ_0094701	circBase	NM_030962	SBF2	0	0	0	0	0	0	0	0	0	0	0	1	0	0	0	0	0	2	0	0	0	0	0	0	0	0	0	0	0	0	1	0	0	0	0	1	0	0	0	0	0	0
chr11:10820539-10823982-	chr11	10820538	10823982	hsa_circ_0094925	circBase	NM_001418	EIF4G2	0	0	0	0	0	0	0	0	0	0	0	0	0	0	0	0	0	0	2	0	0	0	0	0	0	0	0	0	0	0	0	0	0	0	0	0	0	0	0	0	0	0
chr11:13435077-13443385-	chr11	13435076	13443385	hsa_circ_0008967	circBase	NM_032320	BTBD10	0	9	0	1	0	5	3	0	9	11	0	4	11	0	0	8	0	12	4	8	0	0	0	5	0	0	0	0	0	0	10	0	2	5	2	3	8	0	4	1	0	0
chr11:13435077-13466728-	chr11	13435076	13466728	hsa_circ_0003234	circBase	NM_032320	BTBD10	0	0	0	0	0	0	0	1	0	0	0	0	0	0	7	2	0	0	0	0	0	0	0	0	0	0	0	0	0	0	0	0	0	0	0	1	4	0	0	0	0	0
chr11:14316017-14317401-	chr11	14316016	14317401	hsa_circ_0004429	circBase	NM_012250	RRAS2	0	0	0	0	0	0	0	0	0	0	0	0	0	0	0	0	0	0	0	0	0	0	0	0	0	0	0	0	0	0	0	0	0	0	0	0	1	0	0	0	0	0
chr11:14490882-14498561-	chr11	14490881	14498561	hsa_circ_0021327	circBase	NM_016451	COPB1	0	0	0	0	0	0	0	0	0	0	0	0	0	0	0	1	0	0	0	0	0	0	0	0	0	0	0	0	0	0	0	0	0	0	0	0	0	0	0	0	0	0
chr11:14793483-14810788+	chr11	14793482	14810788	hsa_circ_0000277	circBase	NM_000922	PDE3B	0	13	0	0	0	4	3	0	5	0	0	0	0	0	0	8	0	13	2	2	0	0	0	0	0	0	0	0	27	0	4	0	0	0	0	0	10	0	0	0	0	1
chr11:14793483-14840755+	chr11	14793482	14840755	hsa_circ_0021337	circBase	NM_000922	PDE3B	0	0	0	0	0	0	0	0	1	0	0	0	0	0	0	0	0	0	0	3	0	0	0	0	0	0	0	0	0	0	0	0	0	0	0	0	0	0	0	0	0	0
chr11:14825490-14856641+	chr11	14825489	14856641	hsa_circ_0021341	circBase	NM_000922	PDE3B	0	0	0	0	0	0	0	0	0	0	0	0	0	0	0	0	0	0	0	0	0	0	0	0	0	0	0	0	0	0	2	0	0	0	0	0	0	0	0	0	0	0
chr11:14852244-14882912+	chr11	14852243	14882912	hsa_circ_0095427	circBase	NM_000922	PDE3B	0	0	0	0	0	0	0	0	0	0	0	0	0	0	0	1	0	0	0	3	0	0	0	0	0	0	0	0	0	0	2	1	0	0	0	0	3	0	0	0	0	0
chr11:14899723-14907463-	chr11	14899722	14907463	hsa_circ_0095436	circBase	NM_024514	CYP2R1	0	0	0	0	0	0	0	0	0	0	0	0	0	0	0	0	0	0	1	0	0	0	0	0	0	0	0	0	0	0	0	0	0	0	2	0	1	0	0	0	0	0
chr11:16339992-16362798-	chr11	16339991	16362798	hsa_circ_0095454	circBase	NM_017508	SOX6	0	0	0	0	0	0	0	0	0	0	0	0	0	10	0	1	0	0	0	0	0	0	0	0	0	0	0	0	0	0	0	0	0	0	0	0	0	0	0	0	0	0
chr11:17153463-17167489-	chr11	17153462	17167489	hsa_circ_0021396	circBase	NM_002645	PIK3C2A	0	0	0	0	0	9	0	0	1	0	0	0	0	8	0	0	0	0	0	0	0	0	0	0	0	0	0	0	0	8	0	0	0	0	0	0	2	0	0	0	0	0
chr11:17167215-17167489-	chr11	17167214	17167489	hsa_circ_0002443	circBase	NM_002645	PIK3C2A	0	0	0	0	0	13	0	0	0	0	0	0	0	0	0	0	0	0	0	0	0	0	0	0	0	0	0	0	0	0	0	0	0	0	0	0	0	0	0	0	6	0
chr11:17190224-17191353-	chr11	17190223	17191353	hsa_circ_0003577	circBase	uc001mmr.3	PIK3C2A	0	0	0	0	0	0	0	0	0	0	0	2	0	0	0	0	0	0	2	0	0	0	0	0	0	0	0	0	15	0	3	0	0	3	0	0	1	0	0	0	0	0
chr11:17316871-17333667+	chr11	17316870	17333667	hsa_circ_0095501	circBase	uc001mmv.1	NUCB2	0	1	0	0	0	0	0	0	0	0	0	0	0	0	0	0	0	0	0	0	0	0	0	0	0	0	0	0	0	0	0	0	0	0	0	0	2	0	0	0	0	0
chr11:17332372-17351844+	chr11	17332371	17351844		novel	NM_005013	NUCB2	0	0	0	0	0	0	0	0	0	0	0	0	0	0	0	0	0	0	0	0	0	0	0	0	0	0	0	0	0	0	0	0	0	0	0	0	0	0	0	0	0	0
chr11:17351674-17359081+	chr11	17351673	17359081		novel	uc001mmx.5	NUCB2	0	0	0	0	0	0	0	0	0	0	0	0	0	0	0	0	0	0	0	0	0	0	0	0	0	0	0	0	0	0	0	0	0	0	0	0	0	0	0	0	0	0
chr11:17352449-17356027+	chr11	17352448	17356027		novel	NM_005013	NUCB2	0	0	0	0	0	0	0	0	0	0	0	0	0	0	0	0	0	0	0	0	0	0	0	0	0	0	0	0	0	0	0	0	0	0	0	0	0	0	0	0	0	0
chr11:17352449-17359081+	chr11	17352448	17359081	hsa_circ_0095506	circBase	uc001mmx.5	NUCB2	0	0	0	0	0	0	0	1	1	0	0	0	1	0	0	0	0	0	0	1	0	0	0	0	0	0	0	0	0	0	2	0	0	0	0	0	3	0	8	0	0	0
chr11:17358507-17359081+	chr11	17358506	17359081		Guojunjie2014	uc001mmx.5	NUCB2	0	2	0	0	0	0	0	0	2	0	0	0	0	0	0	2	0	0	0	0	0	0	0	0	0	0	0	0	0	0	2	0	0	0	0	0	4	0	0	0	0	0
chr11:17981017-18029623-	chr11	17981016	18029623	hsa_circ_0095510	circBase	NM_012139	SERGEF	0	0	0	0	0	0	0	0	0	0	0	0	0	0	0	0	0	0	0	3	0	0	0	0	0	0	0	0	0	0	1	0	0	0	1	0	0	0	0	0	0	0
chr11:17981017-18031686-	chr11	17981016	18031686	hsa_circ_0095511	circBase	NM_012139	SERGEF	0	0	0	0	0	0	0	1	0	0	0	0	0	0	0	0	0	0	1	0	0	0	0	0	0	0	0	0	0	0	0	0	0	0	0	0	0	0	0	0	14	0
chr11:18010144-18029623-	chr11	18010143	18029623	hsa_circ_0021412	circBase	NM_012139	SERGEF	0	0	0	0	0	0	0	0	0	0	0	0	15	0	0	0	0	0	1	0	0	0	0	3	0	0	0	0	0	0	1	0	0	0	0	2	2	0	0	0	0	0
chr11:18105082-18111057-	chr11	18105081	18111057	hsa_circ_0002778	circBase	NM_138421	SAAL1	0	0	0	0	0	0	0	0	0	0	0	0	3	0	0	2	4	3	0	0	0	0	0	0	0	0	30	0	0	0	1	0	0	0	2	1	7	0	0	0	0	0
chr11:18305342-18307006-	chr11	18305341	18307006	hsa_circ_0007484	circBase	NM_007216	HPS5	0	0	0	0	0	0	0	0	0	0	0	1	0	0	0	0	0	0	0	0	0	0	0	0	0	0	0	0	0	0	0	0	0	0	0	1	0	0	0	0	0	0
chr11:18305342-18308257-	chr11	18305341	18308257	hsa_circ_0021424	circBase	NM_007216	HPS5	0	2	0	0	0	0	0	0	0	0	0	0	2	0	0	0	0	0	0	0	0	0	0	0	0	0	0	0	0	0	0	0	0	0	0	0	3	12	0	0	0	0
chr11:18312989-18313566-	chr11	18312988	18313566	hsa_circ_0000279	circBase	NM_007216	HPS5	0	2	0	0	0	0	1	0	0	0	0	0	0	0	0	0	4	6	4	1	0	0	0	0	0	0	0	0	0	0	1	0	0	0	0	0	2	0	0	0	0	0
chr11:18312989-18314523-	chr11	18312988	18314523	hsa_circ_0000280	circBase	NM_007216	HPS5	0	0	0	1	5	11	2	3	10	0	0	6	9	0	0	7	2	11	5	15	6	0	28	0	0	21	0	0	0	0	15	0	0	0	5	9	16	0	0	0	2	1
chr11:18316567-18319264-	chr11	18316566	18319264	hsa_circ_0021431	circBase	NM_007216	HPS5	0	0	0	0	0	0	0	1	0	0	0	0	0	0	0	0	0	0	2	0	0	0	0	0	0	0	0	0	0	0	1	0	0	0	0	2	0	0	0	0	0	0
chr11:18362808-18363154+	chr11	18362807	18363154		novel	NM_005316	GTF2H1	0	2	0	0	0	0	0	0	0	0	0	0	0	3	0	0	0	0	0	0	0	0	0	0	0	0	0	0	0	0	1	0	0	0	0	0	0	0	0	0	0	0
chr11:18536225-18537711-	chr11	18536224	18537711	hsa_circ_0021464	circBase	NM_006292	TSG101	0	3	0	0	0	0	0	0	0	0	0	0	0	0	0	0	0	0	0	0	0	0	0	0	0	0	0	0	0	0	2	0	0	0	0	1	0	0	0	0	11	0
chr11:18536225-18541150-	chr11	18536224	18541150	hsa_circ_0002687	circBase	NM_006292	TSG101	0	0	0	0	0	0	2	0	0	0	0	0	0	0	0	0	0	0	0	0	0	0	0	0	0	0	0	0	0	0	0	0	0	0	0	0	1	0	0	0	0	0
chr11:20417349-20419267+	chr11	20417348	20419267	hsa_circ_0021500	circBase	NM_005788	PRMT3	0	0	0	0	0	0	0	0	0	8	0	3	0	0	0	3	0	0	0	0	0	0	0	0	0	0	0	0	0	0	0	0	0	0	2	1	2	0	0	1	0	0
chr11:20417349-20448411+	chr11	20417348	20448411	hsa_circ_0095579	circBase	NM_005788	PRMT3	0	0	0	0	0	0	0	0	2	0	0	0	0	0	0	0	0	0	2	0	0	0	0	0	0	0	0	0	0	0	0	0	0	0	0	0	1	0	0	0	0	0
chr11:20424465-20448411+	chr11	20424464	20448411	hsa_circ_0021502	circBase	NM_005788	PRMT3	0	0	0	0	0	0	0	0	0	0	0	0	0	0	0	3	0	0	0	0	0	0	0	0	0	0	0	0	0	0	1	0	0	0	0	0	1	0	0	0	0	0
chr11:28098554-28113060-	chr11	28098553	28113060	hsa_circ_0007496	circBase	NM_031217	KIF18A	0	0	0	0	0	0	0	0	0	0	0	0	3	14	0	1	0	0	0	0	0	0	0	0	0	0	0	0	0	0	1	0	0	0	0	1	1	0	0	0	0	0
chr11:28232609-28252532+	chr11	28232608	28252532		Guojunjie2014	NM_152636	METTL15	0	0	0	0	0	0	0	0	0	0	0	0	0	0	0	0	0	0	1	0	0	0	0	0	0	0	0	0	0	0	1	0	0	0	0	0	3	0	0	0	0	0
chr11:28250418-28252532+	chr11	28250417	28252532		Guojunjie2014	ENST00000303459	METTL15	0	0	0	0	0	0	0	0	0	0	0	0	0	0	0	0	0	0	3	0	2	0	0	0	0	0	0	0	0	0	1	0	0	0	0	0	0	0	0	0	0	0
chr11:32118690-32120074+	chr11	32118689	32120074	hsa_circ_0007245	circBase	NM_002901	RCN1	0	0	0	0	0	0	0	0	0	0	0	0	0	0	0	0	0	0	0	0	0	0	0	0	0	0	0	0	0	0	1	0	0	0	0	0	0	0	0	0	0	0
chr11:32610140-32611187+	chr11	32610139	32611187	hsa_circ_0095694	circBase	NM_006360	EIF3M	0	1	0	0	0	0	0	0	0	0	0	0	0	0	0	0	0	0	0	0	2	0	0	0	0	0	0	0	0	0	0	0	0	0	0	0	0	0	0	0	0	0
chr11:32611093-32617593+	chr11	32611092	32617593	hsa_circ_0003119	circBase	NM_006360	EIF3M	0	0	0	2	0	0	0	0	0	0	0	0	0	0	0	0	0	0	0	0	0	0	0	0	0	0	0	0	0	0	1	0	0	0	0	0	2	0	0	0	0	0
chr11:32948703-32956981+	chr11	32948702	32956981	hsa_circ_0021570	circBase	NM_001076786	QSER1	0	3	0	0	0	0	1	2	1	20	0	10	18	0	0	7	0	0	7	4	2	0	0	0	0	0	0	0	0	0	3	0	0	0	0	7	16	9	3	0	0	0
chr11:33065296-33076271+	chr11	33065295	33076271	hsa_circ_0095698	circBase	NM_018393	TCP11L1	0	0	0	0	0	0	0	0	1	0	0	0	0	0	0	0	0	0	0	0	0	0	0	0	0	0	0	0	0	0	0	0	0	0	0	0	0	0	0	0	0	1
chr11:33127113-33127610-	chr11	33127112	33127610	hsa_circ_0000283	circBase	NM_001326	CSTF3	0	0	0	0	0	0	0	2	0	0	0	0	0	0	0	0	1	0	0	0	0	0	0	0	0	0	0	0	0	0	0	0	0	0	0	0	1	0	0	0	0	0
chr11:33163213-33182915-	chr11	33163212	33182915	hsa_circ_0095714	circBase	NM_001326	CSTF3	0	0	0	0	0	0	0	0	0	0	0	1	0	0	0	0	0	0	0	0	0	0	0	0	0	0	0	0	0	0	0	0	0	0	0	0	0	0	0	0	0	0
chr11:33307959-33309057+	chr11	33307958	33309057	hsa_circ_0000284	circBase	NM_005734	HIPK3	56	69	35	14	40	74	9	7	52	198	19	231	111	48	26	89	28	139	172	119	53	76	0	18	0	57	53	16	0	7	264	0	336	38	37	91	346	392	66	8	11	12
chr11:33307959-33327555+	chr11	33307958	33327555		novel	NM_005734	HIPK3	0	0	0	0	0	0	0	0	2	0	0	0	1	0	0	0	0	0	0	0	0	0	0	0	0	0	0	0	0	0	1	0	0	5	0	0	3	5	0	0	0	0
chr11:33307959-33350179+	chr11	33307958	33350179	hsa_circ_0008887	circBase	NM_005734	HIPK3	6	4	0	0	0	0	0	3	4	0	0	0	2	0	0	2	0	0	2	3	0	0	0	0	0	0	0	0	0	0	5	0	0	0	0	0	3	0	0	0	0	0
chr11:33307959-33369559+	chr11	33307958	33369559	hsa_circ_0021600	circBase	NM_005734	HIPK3	0	0	0	0	0	0	0	0	0	7	0	0	0	0	0	0	0	0	0	0	0	0	0	0	0	0	0	0	0	0	1	0	0	0	0	0	0	0	0	0	0	0
chr11:33358621-33363232+	chr11	33358620	33363232	hsa_circ_0021603	circBase	NM_005734	HIPK3	0	0	0	0	0	0	0	0	0	0	0	0	0	0	0	0	0	0	0	0	4	0	0	0	0	0	0	0	0	0	1	0	0	0	0	3	1	0	0	0	0	0
chr11:33360303-33363232+	chr11	33360302	33363232	hsa_circ_0021604	circBase	NM_005734	HIPK3	0	0	0	0	0	0	0	0	0	0	0	1	0	0	0	0	0	0	1	0	0	0	0	0	0	0	0	0	0	0	4	0	0	0	0	0	0	0	0	0	0	0
chr11:33368839-33370833+	chr11	33368838	33370833	hsa_circ_0021606	circBase	NM_005734	HIPK3	0	0	0	0	0	0	0	0	0	0	0	0	0	0	0	0	0	0	1	0	0	0	0	0	0	0	0	0	0	0	1	0	0	0	0	0	2	0	0	0	0	0
chr11:34084599-34084910+	chr11	34084598	34084910	hsa_circ_0095748	circBase	ENST00000532755	CAPRIN1	5	0	0	0	0	0	0	0	0	0	0	0	0	0	0	0	1	0	2	0	0	0	0	0	0	0	0	0	0	0	1	0	0	0	0	0	0	0	0	0	0	0
chr11:34093273-34093534+	chr11	34093272	34093534	hsa_circ_0008227	circBase	NM_005898	CAPRIN1	0	0	0	0	0	0	0	2	0	0	0	0	0	0	0	0	0	0	0	0	0	0	0	0	0	0	0	0	0	0	0	0	0	0	0	0	0	0	0	0	0	0
chr11:34093273-34098189+	chr11	34093272	34098189	hsa_circ_0005974	circBase	NM_005898	CAPRIN1	3	3	0	2	6	6	0	5	4	0	10	2	3	11	0	8	3	13	7	8	4	0	0	0	0	0	0	0	0	0	13	0	0	0	2	2	27	0	0	1	0	0
chr11:34097783-34098189+	chr11	34097782	34098189	hsa_circ_0095749	circBase	NM_005898	CAPRIN1	0	4	0	0	0	0	0	0	0	0	0	0	0	0	0	2	0	0	0	0	0	0	0	0	0	0	0	0	0	0	2	6	0	0	0	0	0	0	0	0	0	0
chr11:34101175-34111003+	chr11	34101174	34111003	hsa_circ_0000286	circBase	NM_005898	CAPRIN1	0	0	0	0	0	0	0	0	0	0	0	0	0	0	0	0	1	0	0	0	0	0	0	0	0	5	0	0	0	0	0	0	0	0	0	0	0	0	0	0	0	0
chr11:34104372-34111003+	chr11	34104371	34111003	hsa_circ_0021639	circBase	NM_005898	CAPRIN1	0	0	0	1	0	0	0	0	0	0	0	0	0	0	0	0	0	3	0	0	0	0	0	0	0	0	0	0	0	0	1	0	0	0	0	0	1	0	0	0	0	0
chr11:34107611-34107960+	chr11	34107610	34107960	hsa_circ_0021644	circBase	NM_005898	CAPRIN1	0	0	0	0	0	0	0	0	0	6	0	1	0	0	0	1	0	0	0	0	0	0	0	0	0	0	0	0	0	0	0	0	0	0	0	0	0	0	0	0	7	0
chr11:34107611-34113603+	chr11	34107610	34113603	hsa_circ_0000287	circBase	NM_005898	CAPRIN1	0	0	0	3	0	0	1	0	0	0	0	0	1	0	0	0	0	0	0	0	0	0	0	0	0	0	0	0	0	0	2	0	0	0	0	0	0	0	0	0	0	0
chr11:34110942-34113603+	chr11	34110941	34113603	hsa_circ_0002280	circBase	NM_005898	CAPRIN1	0	0	0	0	0	0	0	0	2	0	0	0	0	4	0	1	0	0	0	0	3	0	0	0	0	0	0	0	0	0	3	0	3	0	0	1	2	0	0	0	0	0
chr11:34111726-34112225+	chr11	34111725	34112225	hsa_circ_0000288	circBase	NM_005898	CAPRIN1	0	0	0	0	0	0	0	0	1	8	0	0	0	0	0	0	0	0	1	0	0	0	0	0	0	0	0	0	0	0	0	0	0	0	0	0	1	0	0	0	0	0
chr11:34111726-34113603+	chr11	34111725	34113603	hsa_circ_0004851	circBase	NM_005898	CAPRIN1	0	0	0	0	6	0	0	0	0	0	0	1	0	0	0	2	0	0	2	0	0	0	0	0	0	0	0	0	0	0	4	0	0	0	1	0	6	0	0	2	0	0
chr11:34144006-34145947+	chr11	34144005	34145947	hsa_circ_0021674	circBase	NM_024662	NAT10	0	0	0	0	0	0	0	0	2	0	0	0	0	0	0	0	0	0	0	0	0	0	0	0	0	0	0	0	0	0	0	0	0	0	0	0	1	0	0	0	0	0
chr11:34470739-34478364+	chr11	34470738	34478364		novel	NM_001752	CAT	0	0	0	0	0	0	0	0	0	0	0	0	1	0	0	0	0	0	0	0	0	0	0	0	0	0	0	0	0	0	0	0	0	0	0	0	2	0	0	0	0	0
chr11:34470739-34485782+	chr11	34470738	34485782		novel	NM_001752	CAT	0	0	0	0	0	0	0	0	0	0	0	0	0	0	0	0	0	0	0	0	0	0	0	0	0	0	0	0	0	0	1	0	0	0	0	0	1	0	0	0	0	0
chr11:34904223-34910416-	chr11	34904222	34910416	hsa_circ_0095763	circBase	ENST00000278359	APIP	0	0	0	0	0	0	0	0	0	0	0	0	0	0	0	1	0	0	0	0	0	0	0	0	0	0	0	0	0	0	1	0	0	0	0	0	0	0	0	0	0	0
chr11:34952951-35006275+	chr11	34952950	35006275	hsa_circ_0021708	circBase	NM_003477	PDHX	0	0	0	0	0	0	0	0	0	0	0	0	0	0	0	1	0	0	0	0	0	0	0	0	0	0	0	0	0	0	2	0	0	0	3	1	0	0	0	0	0	0
chr11:34978931-34999729+	chr11	34978930	34999729	hsa_circ_0021712	circBase	NM_003477	PDHX	0	6	0	0	4	21	0	0	0	6	8	1	0	0	0	2	0	0	0	2	0	0	0	0	0	0	0	0	0	0	1	0	0	0	0	0	5	0	0	2	8	0
chr11:34978931-35006275+	chr11	34978930	35006275	hsa_circ_0003768	circBase	NM_003477	PDHX	0	0	0	0	0	0	0	0	0	0	0	1	0	0	0	0	0	0	0	0	0	0	0	0	0	0	0	0	0	0	1	0	0	0	0	0	2	0	0	0	0	0
chr11:34978931-35013926+	chr11	34978930	35013926	hsa_circ_0095769	circBase	NM_003477	PDHX	0	0	0	0	0	0	3	0	0	3	0	0	0	0	0	3	0	0	0	0	0	0	0	0	0	0	0	0	0	1	0	0	0	0	0	0	1	0	0	0	0	0
chr11:34991686-35006275+	chr11	34991685	35006275	hsa_circ_0000290	circBase	NM_003477	PDHX	0	0	0	0	0	0	0	0	0	0	0	0	0	0	0	0	0	0	0	0	0	0	0	0	0	0	0	0	0	0	0	0	0	0	0	0	1	0	0	0	0	0
chr11:35218293-35231601+	chr11	35218292	35231601		novel	NM_000610	CD44	0	0	0	0	0	0	0	0	0	0	0	0	0	0	0	0	0	0	0	0	0	0	0	0	0	0	0	0	0	0	1	0	0	0	0	0	2	0	0	0	0	0
chr11:35218293-35231728+	chr11	35218292	35231728	hsa_circ_0004395	circBase	NM_001001392	CD44	0	0	0	3	0	0	0	0	0	0	0	0	0	0	0	0	0	0	0	0	0	0	0	0	0	0	0	0	0	0	1	0	0	0	0	0	1	0	0	0	0	0
chr11:35218293-35232996+	chr11	35218292	35232996		novel	NM_000610	CD44	7	0	0	0	0	0	0	0	5	0	0	0	0	0	0	0	2	0	3	0	0	0	0	0	0	0	0	2	0	0	0	0	0	0	0	0	4	0	0	0	0	0
chr11:35747472-35747711+	chr11	35747471	35747711	hsa_circ_0095778	circBase	NM_017583	TRIM44	0	0	0	0	0	0	0	0	0	0	0	0	0	0	0	0	0	0	0	0	0	0	0	0	0	0	0	0	0	0	0	0	0	0	0	0	1	0	0	0	17	0
chr11:36248635-36248980+	chr11	36248634	36248980	hsa_circ_0006988	circBase	NM_174902	LDLRAD3	0	0	0	0	0	0	0	0	1	0	1	0	0	0	0	0	2	0	0	0	0	0	0	0	0	0	0	0	0	0	0	0	0	0	1	2	0	0	0	0	0	0
chr11:36654834-36669705+	chr11	36654833	36669705	hsa_circ_0021762	circBase	NM_138787	C11orf74	0	0	0	0	0	3	0	0	0	0	0	0	0	0	0	0	0	0	0	0	0	13	0	0	0	0	0	0	0	0	0	0	0	0	0	0	0	0	0	0	0	0
chr11:43348057-43357544+	chr11	43348056	43357544		Zhang2014	NM_006595	API5	0	0	0	0	0	0	0	0	2	0	0	0	2	0	0	0	0	0	0	0	0	0	0	0	0	0	0	0	0	0	0	0	0	0	0	0	0	0	0	0	0	0
chr11:43400783-43411371+	chr11	43400782	43411371	hsa_circ_0021769	circBase	NM_018259	TTC17	0	0	0	0	0	0	0	0	0	0	3	1	0	0	0	0	0	0	0	0	0	0	0	0	0	0	0	0	0	0	0	0	0	0	0	0	0	4	0	0	0	0
chr11:43425548-43429127+	chr11	43425547	43429127	hsa_circ_0095831	circBase	NM_018259	TTC17	0	0	0	0	0	0	0	0	0	0	0	1	0	0	0	0	0	0	1	0	0	0	0	0	0	0	0	0	0	0	0	0	0	0	0	0	1	0	0	0	0	0
chr11:43852526-43861614+	chr11	43852525	43861614		Zhang2014	NM_016142	HSD17B12	0	0	0	0	0	0	0	1	2	0	0	0	3	0	0	0	0	0	0	1	0	0	0	0	0	0	0	0	0	0	0	0	0	0	0	0	1	0	0	0	0	0
chr11:44129233-44135851+	chr11	44129232	44135851	hsa_circ_0009018	circBase	NM_000401	EXT2	0	0	0	0	0	0	0	0	1	0	0	0	0	0	0	0	0	0	0	0	0	0	0	0	0	0	0	0	0	0	0	0	0	0	0	1	0	0	0	0	0	0
chr11:45883611-45893784+	chr11	45883610	45893784	hsa_circ_0000295	circBase	NM_021117	CRY2	0	0	0	0	0	24	0	1	0	0	0	4	0	0	0	0	0	0	1	0	0	0	0	0	0	0	0	0	0	0	2	6	0	0	0	2	0	0	0	0	0	0
chr11:45986866-46001517-	chr11	45986865	46001517		novel	NM_016621	PHF21A	0	0	0	0	0	0	0	0	0	0	0	0	0	0	0	0	0	0	0	0	0	0	0	0	0	0	0	0	0	0	2	0	0	0	0	0	0	0	0	0	0	0
chr11:46098305-46113774-	chr11	46098304	46113774	hsa_circ_0000296	circBase	NM_016621	PHF21A	0	5	0	0	0	10	0	5	4	5	0	1	1	0	0	4	2	0	7	4	1	0	0	0	0	0	0	0	0	0	0	0	0	0	0	1	2	0	0	1	14	0
chr11:46098305-46140351-	chr11	46098304	46140351	hsa_circ_0095867	circBase	ENST00000529782	PHF21A	0	0	0	0	0	0	0	0	0	0	0	0	2	0	0	0	0	0	0	0	0	0	0	0	0	0	0	0	0	0	0	0	0	0	0	0	1	0	0	0	0	0
chr11:46455024-46456587-	chr11	46455023	46456587	hsa_circ_0021843	circBase	NM_017749	AMBRA1	0	0	0	0	0	0	0	0	1	0	7	0	2	0	0	0	0	0	0	0	0	0	0	0	0	0	0	0	0	0	0	0	0	0	0	0	0	0	0	0	0	0
chr11:46515158-46529920-	chr11	46515157	46529920	hsa_circ_0007001	circBase	NM_017749	AMBRA1	0	0	0	0	0	0	0	0	0	7	0	0	1	0	0	1	0	0	0	0	0	0	0	0	0	0	0	0	0	0	5	0	0	0	0	0	2	0	0	0	0	0
chr11:46515158-46534363-	chr11	46515157	46534363	hsa_circ_0007061	circBase	NM_017749	AMBRA1	0	0	0	0	0	0	0	0	0	0	0	0	0	0	0	0	0	0	2	0	0	0	0	0	0	0	0	0	0	0	2	0	0	0	0	0	2	0	0	0	0	0
chr11:46563495-46570050-	chr11	46563494	46570050	hsa_circ_0005548	circBase	NM_017749	AMBRA1	0	0	0	0	0	0	0	0	0	0	0	0	0	0	0	2	0	0	0	0	1	0	0	0	0	0	0	0	0	0	1	0	0	0	0	0	1	0	0	1	0	0
chr11:46776438-46782334-	chr11	46776437	46782334	hsa_circ_0021902	circBase	NM_001008938	CKAP5	0	1	0	0	0	0	0	0	0	0	0	0	2	0	0	1	0	0	1	3	0	0	0	0	0	0	0	0	0	0	1	0	0	0	0	0	1	0	0	1	0	0
chr11:46804824-46810323-	chr11	46804823	46810323	hsa_circ_0095889	circBase	NM_014756	CKAP5	0	0	0	0	0	0	0	0	0	0	0	0	0	0	0	0	0	0	0	0	0	0	0	0	0	0	0	0	0	0	0	0	0	0	0	0	0	0	0	0	0	0
chr11:46832557-46842819-	chr11	46832556	46842819	hsa_circ_0021928	circBase	NM_014756	CKAP5	0	0	0	0	0	0	0	0	0	0	0	0	0	0	0	0	0	0	0	0	0	0	0	0	0	0	0	0	0	0	0	0	0	0	0	0	1	0	0	0	0	0
chr11:46837749-46842819-	chr11	46837748	46842819	hsa_circ_0021929	circBase	NM_014756	CKAP5	0	0	0	0	0	0	0	0	0	0	0	0	0	0	0	0	0	0	0	0	0	0	0	0	0	0	0	0	0	0	1	0	0	0	0	0	0	6	0	0	0	0
chr11:47187819-47189802-	chr11	47187818	47189802	hsa_circ_0000298	circBase	NM_032389	ARFGAP2	0	0	0	0	0	0	0	0	3	0	0	2	0	0	0	0	0	0	0	0	0	0	0	0	0	0	0	0	0	0	0	0	0	0	0	0	1	0	0	0	0	0
chr11:47377901-47378070-	chr11	47377900	47378070		novel	ENST00000227163	SPI1	0	0	0	0	0	0	0	0	0	0	0	0	0	0	0	0	3	0	1	0	0	0	0	0	0	0	0	0	0	0	0	0	0	0	0	1	0	0	0	0	0	0
chr11:47378336-47378580-	chr11	47378335	47378580		novel	ENST00000227163	SPI1	0	0	0	0	0	0	0	2	0	0	0	0	0	0	0	0	0	0	0	0	0	0	0	0	0	0	0	0	0	0	0	0	0	0	0	0	0	0	0	0	0	0
chr11:47378592-47378743-	chr11	47378591	47378743		novel	ENST00000227163	SPI1	0	0	0	0	0	0	0	0	0	0	0	0	0	0	0	2	0	0	0	0	0	0	0	0	0	0	0	0	0	0	0	0	0	0	0	1	0	0	0	0	0	0
chr11:47378630-47378824-	chr11	47378629	47378824		novel	ENST00000227163	SPI1	0	0	0	0	0	0	0	0	0	0	0	0	0	0	0	0	0	0	0	0	1	0	0	0	0	0	0	0	0	0	0	0	0	0	0	2	0	0	0	0	0	0
chr11:47379650-47379816-	chr11	47379649	47379816		novel	ENST00000227163	SPI1	0	0	0	0	0	0	0	4	0	0	0	2	0	0	0	0	5	0	0	0	0	0	0	0	0	0	0	0	0	0	0	0	0	0	0	1	1	0	0	0	0	0
chr11:47380395-47381591-	chr11	47380394	47381591	hsa_circ_0000302	circBase	NM_003120	SPI1	0	0	0	6	0	0	0	0	0	0	0	1	0	0	0	0	0	0	3	0	1	0	0	0	0	0	0	0	0	0	0	9	0	0	0	1	0	0	0	1	0	0
chr11:47380395-47397280-	chr11	47380394	47397280	hsa_circ_0000303	circBase	NM_003120	SPI1	0	0	0	0	0	6	0	1	4	2	0	4	0	0	5	0	1	0	0	3	0	0	0	0	0	0	0	0	0	0	0	0	0	0	2	0	0	0	0	0	0	0
chr11:47380395-47397283-	chr11	47380394	47397283		novel	NM_001080547	SPI1	0	0	0	0	0	0	0	1	0	0	1	0	0	0	5	0	0	0	0	0	0	0	0	0	0	0	0	0	0	0	0	0	0	0	0	0	0	0	0	0	0	0
chr11:47401718-47401921-	chr11	47401717	47401921		novel	uc001nfd.3	SLC39A13	0	0	0	0	0	0	0	0	0	0	4	0	0	0	0	1	0	0	0	0	0	0	0	0	0	0	0	0	0	2	0	0	0	0	0	0	0	0	0	0	0	0
chr11:47444125-47444524-	chr11	47444124	47444524	hsa_circ_0006723	circBase	NM_002804	PSMC3	0	0	0	0	0	0	0	0	0	0	0	0	0	0	0	0	0	0	0	0	0	0	0	0	0	0	0	0	0	0	0	0	0	0	0	2	0	0	0	0	0	0
chr11:47505005-47506075-	chr11	47505004	47506075	hsa_circ_0006027	circBase	NM_006560	CELF1	0	0	0	0	0	0	0	0	0	0	0	0	0	0	0	2	0	0	0	0	0	0	0	0	0	0	0	0	0	0	1	0	0	0	0	0	0	0	0	0	0	1
chr11:47505941-47510576-	chr11	47505940	47510576	hsa_circ_0022007	circBase	NM_006560	CELF1	0	0	0	0	0	0	0	0	0	0	0	0	0	0	0	0	0	0	0	1	0	0	0	0	0	0	0	0	0	0	1	0	0	0	0	0	0	0	0	0	0	0
chr11:47508302-47510576-	chr11	47508301	47510576	hsa_circ_0007254	circBase	NM_006560	CELF1	0	0	0	0	0	4	0	0	0	0	0	0	0	0	0	0	0	4	0	0	1	0	0	0	0	0	0	0	0	0	0	0	0	0	0	1	0	0	0	0	0	0
chr11:47648632-47652639-	chr11	47648631	47652639	hsa_circ_0022027	circBase	NM_014342	MTCH2	0	0	0	0	0	0	0	0	0	0	0	0	0	0	0	1	0	0	1	2	0	0	0	0	0	0	0	0	0	0	1	0	0	0	0	0	0	0	0	0	0	0
chr11:47653206-47656286-	chr11	47653205	47656286	hsa_circ_0095929	circBase	NM_014342	MTCH2	0	0	0	0	0	0	0	0	0	0	0	0	0	0	0	0	1	0	0	0	0	0	0	0	0	0	0	0	0	0	0	0	0	0	0	0	0	0	0	0	0	0
chr11:47752926-47772842-	chr11	47752925	47772842	hsa_circ_0095935	circBase	NM_015308	FNBP4	0	0	0	0	0	0	0	0	0	0	0	0	1	0	0	0	0	0	0	0	0	0	0	0	0	0	0	0	0	0	0	0	0	0	0	0	0	0	0	2	0	0
chr11:47755577-47772842-	chr11	47755576	47772842	hsa_circ_0095937	circBase	NM_015308	FNBP4	0	0	0	0	0	0	0	0	0	0	0	0	0	0	0	0	0	0	0	0	0	0	0	0	0	0	0	0	0	0	0	0	0	0	0	0	1	0	0	0	0	0
chr11:47765505-47767946-	chr11	47765504	47767946	hsa_circ_0095939	circBase	NM_015308	FNBP4	0	0	0	0	0	0	0	0	0	0	3	2	0	0	0	0	0	0	1	0	0	0	0	0	0	0	0	0	0	0	0	0	0	0	0	1	0	0	0	0	0	0
chr11:47765505-47772842-	chr11	47765504	47772842	hsa_circ_0022051	circBase	NM_015308	FNBP4	0	0	0	0	0	0	0	0	0	0	9	0	0	0	0	0	0	0	0	0	0	0	0	0	0	0	0	0	0	0	0	0	0	0	0	0	0	0	0	0	0	0
chr11:47774468-47776216-	chr11	47774467	47776216	hsa_circ_0004075	circBase	NM_015308	FNBP4	0	0	0	0	0	6	0	0	3	7	0	0	1	0	0	0	0	0	3	0	0	0	0	0	0	0	0	0	0	0	0	2	0	0	0	0	3	0	0	0	0	1
chr11:47837031-47841010-	chr11	47837030	47841010	hsa_circ_0095956	circBase	NM_015231	NUP160	0	0	0	0	0	0	0	0	0	0	0	3	1	0	0	0	0	0	2	0	1	0	0	0	0	0	0	0	0	0	0	0	0	0	0	0	2	0	0	0	0	0
chr11:47843276-47859175-	chr11	47843275	47859175	hsa_circ_0005696	circBase	NM_015231	NUP160	0	0	0	0	0	0	0	0	0	0	0	0	0	0	0	2	0	0	0	0	0	0	0	0	0	0	0	0	0	0	0	0	0	0	0	0	0	0	0	0	0	0
chr11:47857203-47859175-	chr11	47857202	47859175	hsa_circ_0003538	circBase	NM_015231	NUP160	0	0	0	0	0	0	0	0	0	0	0	0	0	0	0	0	0	0	0	1	0	0	0	0	0	0	0	0	0	0	1	0	0	0	0	0	2	0	0	0	0	0
chr11:49455508-49455753-	chr11	49455507	49455753		novel	ENST00000413181	RP11-61N20.3	2	0	0	0	0	0	0	0	0	0	0	0	0	0	0	1	0	0	0	0	0	0	0	0	0	0	0	0	0	0	0	0	0	0	0	0	1	0	0	0	0	0
chr11:57258697-57259335-	chr11	57258696	57259335	hsa_circ_0005204	circBase	NM_003627	SLC43A1	0	5	0	0	3	0	0	0	1	0	0	0	1	10	0	2	0	7	3	0	2	0	0	0	0	0	0	0	0	0	3	0	0	0	0	1	1	0	0	0	0	0
chr11:57466031-57467869+	chr11	57466030	57467869	hsa_circ_0004997	circBase	NM_015457	ZDHHC5	0	0	0	0	0	0	0	0	0	0	0	0	1	0	0	0	0	0	0	0	0	0	0	0	0	0	0	0	0	0	1	0	0	0	0	0	0	0	0	1	0	0
chr11:58317259-58318705-	chr11	58317258	58318705	hsa_circ_0002904	circBase	NM_004811	LPXN	0	0	0	0	0	0	0	0	0	0	0	0	0	0	0	0	0	0	0	0	0	0	0	0	0	0	0	0	0	0	2	0	0	0	0	0	0	0	0	0	0	0
chr11:59406521-59410508-	chr11	59406520	59410508	hsa_circ_0004988	circBase	NM_152716	PATL1	0	0	0	0	0	0	0	0	0	0	0	0	0	0	0	0	0	0	0	0	0	0	0	0	0	0	0	0	0	0	1	0	0	0	0	0	1	0	0	0	0	0
chr11:59426339-59426942-	chr11	59426338	59426942	hsa_circ_0004162	circBase	NM_152716	PATL1	10	2	0	0	0	0	1	0	3	0	0	3	1	0	0	5	1	9	3	3	2	11	0	0	0	0	0	0	0	0	2	19	0	0	0	4	4	0	0	1	16	3
chr11:59940501-59949214-	chr11	59940500	59949214		novel	NM_152851	MS4A6A	0	0	0	0	0	0	0	0	0	0	0	0	0	0	0	0	0	0	1	0	0	0	0	0	0	0	0	0	0	0	0	0	0	0	0	5	0	0	0	0	0	0
chr11:60687158-60688460+	chr11	60687157	60688460	hsa_circ_0005701	circBase	NM_024092	TMEM109	0	8	0	0	0	0	0	0	0	0	0	0	0	0	0	0	0	0	1	0	0	0	0	0	0	0	0	0	0	0	0	0	0	0	0	0	3	0	0	0	0	0
chr11:61094251-61097546-	chr11	61094250	61097546	hsa_circ_0003900	circBase	NM_001923	DDB1	0	0	0	0	0	0	0	0	0	0	0	0	0	0	0	1	0	0	0	0	2	0	0	0	0	0	0	0	0	0	0	0	0	0	0	0	1	0	0	0	0	0
chr11:61096835-61097546-	chr11	61096834	61097546	hsa_circ_0022308	circBase	NM_001923	DDB1	0	0	0	0	0	0	0	0	0	0	0	0	0	0	0	0	0	0	0	0	0	0	0	0	0	0	0	0	0	2	0	0	0	0	0	1	0	0	0	0	0	0
chr11:61133517-61135470+	chr11	61133516	61135470	hsa_circ_0002058	circBase	NM_016464	TMEM138	0	4	0	0	11	0	0	6	3	0	0	5	4	6	0	4	4	6	4	0	10	0	0	0	18	0	38	0	0	2	6	0	0	0	2	7	11	3	0	0	0	2
chr11:61205097-61205585+	chr11	61205096	61205585	hsa_circ_0000311	circBase	NM_017841	SDHAF2	0	2	0	0	0	0	0	0	0	0	0	0	1	0	0	1	0	5	6	2	0	0	0	0	0	0	0	0	0	0	8	0	0	0	0	3	2	0	0	0	0	0
chr11:61205097-61213703+	chr11	61205096	61213703	hsa_circ_0096031	circBase	ENST00000543044	RP11-286N22.8	0	0	0	0	0	0	0	0	0	0	0	0	0	0	0	0	0	0	0	0	0	0	0	0	0	0	0	0	0	0	1	0	0	0	0	0	0	0	0	0	0	0
chr11:61595967-61615756+	chr11	61595966	61615756		novel	NM_004265	FADS2	0	0	0	0	0	0	0	0	0	0	0	0	0	0	0	0	0	0	0	0	0	0	0	0	0	0	0	0	0	0	1	0	0	0	0	0	0	0	0	0	0	0
chr11:62285374-62285565-	chr11	62285373	62285565		novel	ENST00000257247	AHNAK	0	0	0	1	0	0	0	0	1	0	0	0	0	0	0	0	0	0	0	0	0	0	0	0	0	0	0	0	0	3	1	0	0	0	0	0	0	0	0	0	0	0
chr11:62287410-62287793-	chr11	62287409	62287793		novel	ENST00000257247	AHNAK	0	2	0	0	0	4	0	0	0	0	0	0	0	0	0	0	0	0	0	0	0	0	0	0	0	0	0	0	0	0	1	0	0	0	0	0	0	0	0	0	0	0
chr11:62289847-62294190-	chr11	62289846	62294190		novel	ENST00000257247	AHNAK	0	0	0	0	0	0	0	0	0	0	0	1	0	0	0	0	0	4	0	0	0	0	0	0	0	0	0	0	0	0	0	0	0	0	2	0	0	0	0	0	0	1
chr11:62290102-62292447-	chr11	62290101	62292447		novel	ENST00000257247	AHNAK	0	0	0	0	0	0	0	0	1	0	0	1	0	0	0	0	0	0	0	0	0	0	0	0	0	0	0	0	0	0	0	0	0	0	0	0	0	0	0	0	0	0
chr11:62293138-62295675-	chr11	62293137	62295675		novel	ENST00000257247	AHNAK	3	0	0	0	1	0	0	0	1	0	0	0	0	0	0	0	0	0	1	0	0	0	0	0	0	1	0	0	0	0	0	0	0	0	1	0	0	0	0	0	0	0
chr11:62295055-62295639-	chr11	62295054	62295639		novel	ENST00000257247	AHNAK	1	0	0	0	0	1	1	0	0	0	0	0	0	2	0	0	0	1	0	3	0	0	0	1	0	0	0	0	0	0	0	0	0	0	0	0	0	0	0	0	0	0
chr11:62295427-62296212-	chr11	62295426	62296212		novel	ENST00000257247	AHNAK	0	0	0	0	1	0	0	0	1	0	0	0	0	0	0	0	1	0	0	0	0	0	2	0	0	0	0	0	0	0	0	0	0	0	0	0	0	0	0	0	0	0
chr11:62295898-62296299-	chr11	62295897	62296299		novel	ENST00000257247	AHNAK	0	0	0	0	1	0	0	0	1	0	0	1	0	0	2	0	0	0	0	0	0	0	0	0	0	0	0	0	0	0	1	0	0	0	0	0	0	0	0	0	0	0
chr11:62296032-62296232-	chr11	62296031	62296232		novel	ENST00000257247	AHNAK	0	0	0	0	0	0	0	0	0	0	0	0	0	0	1	0	0	0	0	0	0	0	0	0	0	0	0	0	0	0	0	0	0	0	0	0	0	0	0	0	0	0
chr11:62298022-62298231-	chr11	62298021	62298231		novel	ENST00000257247	AHNAK	0	0	0	0	0	0	0	0	0	0	0	0	0	0	0	0	0	0	0	0	0	0	0	0	0	0	0	0	0	0	3	0	0	0	0	0	0	0	0	0	0	0
chr11:62303417-62304039-	chr11	62303416	62304039	hsa_circ_0008194	circBase	NM_001620	AHNAK	0	7	0	2	0	2	2	0	0	0	0	0	1	0	0	0	0	0	0	0	0	0	0	0	0	0	0	0	0	0	0	0	0	0	0	0	0	0	0	0	0	0
chr11:62406455-62407203-	chr11	62406454	62407203	hsa_circ_0008011	circBase	NM_198334	GANAB	0	1	0	0	0	0	0	0	1	0	0	0	0	0	0	2	0	0	1	1	1	0	0	0	0	0	0	0	0	0	2	0	0	0	0	0	4	0	0	0	0	0
chr11:62491059-62491898-	chr11	62491058	62491898	hsa_circ_0007866	circBase	NR_037946	HNRNPUL2-BSCL2	0	0	0	0	0	0	0	0	3	0	0	0	0	0	0	0	0	0	0	0	0	0	0	0	0	0	0	0	0	0	0	0	0	0	0	0	0	0	0	0	1	0
chr11:63419408-63420047-	chr11	63419407	63420047	hsa_circ_0022599	circBase	NM_015459	ATL3	0	0	0	0	0	0	1	0	0	0	4	0	0	0	0	0	0	0	0	2	0	0	0	0	0	0	0	0	0	0	0	0	0	0	1	1	1	0	0	0	8	0
chr11:63426233-63426724-	chr11	63426232	63426724	hsa_circ_0022601	circBase	NM_015459	ATL3	0	0	0	0	0	0	0	1	2	0	0	0	0	0	0	0	0	0	0	0	0	0	0	0	0	0	0	0	0	0	0	0	0	0	0	1	0	0	0	0	0	0
chr11:63517463-63517670+	chr11	63517462	63517670	hsa_circ_0022603	circBase	NM_006054	RTN3	0	0	0	0	0	0	0	0	0	0	0	0	1	0	0	0	0	0	0	0	0	0	0	0	0	0	0	0	0	0	0	0	0	0	0	0	0	0	0	0	0	0
chr11:63662631-63663105+	chr11	63662630	63663105	hsa_circ_0022614	circBase	NM_004954	MARK2	0	0	0	0	0	0	0	0	1	0	0	0	0	0	4	1	0	0	1	1	0	0	0	0	0	0	0	0	0	0	0	0	0	0	0	0	0	0	0	0	3	0
chr11:63960550-63965446+	chr11	63960549	63965446	hsa_circ_0022631	circBase	NM_006819	STIP1	0	0	0	0	0	0	0	0	0	0	0	0	0	0	0	1	0	0	0	0	0	0	0	0	0	0	0	0	0	0	0	0	0	0	0	0	1	0	0	0	0	0
chr11:63961661-63965446+	chr11	63961660	63965446	hsa_circ_0096090	circBase	NM_006819	STIP1	0	0	0	0	0	0	0	0	0	0	0	0	0	0	0	0	0	0	0	0	0	0	0	0	0	0	0	0	0	0	0	9	0	0	0	0	0	0	0	0	0	0
chr11:64397874-64402924-	chr11	64397873	64402924	hsa_circ_0096100	circBase	NM_015080	NRXN2	0	0	0	0	0	0	0	0	1	0	4	0	0	0	0	0	0	0	0	0	0	0	0	0	0	0	0	0	0	0	0	0	0	0	0	0	0	0	0	0	0	0
chr11:64534372-64544098-	chr11	64534371	64544098		novel	NM_004630	SF1	0	0	0	1	0	0	0	0	0	0	0	2	0	0	0	0	0	0	0	0	0	0	0	0	0	0	0	0	0	0	0	0	0	0	0	0	0	0	0	1	0	0
chr11:65198240-65202616+	chr11	65198239	65202616		novel	uc010rog.2	NEAT1	0	0	0	0	0	0	0	0	1	0	0	0	0	0	0	0	0	0	0	0	0	0	0	0	0	0	0	0	0	0	0	0	0	0	2	0	0	0	0	0	0	0
chr11:65198240-65205128+	chr11	65198239	65205128	hsa_circ_0003812	circBase	NR_131012	NEAT1	7	0	0	0	0	1	0	0	0	0	0	3	0	0	0	1	9	0	1	0	2	0	0	0	0	0	0	0	0	0	0	0	0	0	2	3	3	0	0	1	0	0
chr11:65202524-65211534+	chr11	65202523	65211534		novel	uc010rog.2	NEAT1	0	0	0	0	0	0	0	0	0	0	0	0	0	13	0	0	0	0	0	0	0	0	0	0	0	0	0	0	0	0	0	0	0	0	0	0	1	0	0	0	0	0
chr11:65267861-65268260+	chr11	65267860	65268260		novel	NR_002819	MALAT1	0	0	0	0	0	0	0	0	2	0	0	0	0	0	0	0	0	0	0	0	0	0	0	0	0	0	0	0	0	2	0	0	0	0	0	0	0	0	0	0	0	1
chr11:65268840-65269225+	chr11	65268839	65269225		novel	NR_002819	MALAT1	0	0	0	0	0	0	0	0	1	0	8	0	0	0	0	0	0	0	0	0	0	0	0	0	0	0	0	0	0	0	0	0	0	0	0	0	0	0	0	0	0	0
chr11:65417228-65417522+	chr11	65417227	65417522		novel	NM_006747	SIPA1	0	0	0	0	0	0	0	1	0	0	0	0	0	0	0	0	0	0	0	1	0	0	0	0	0	0	0	0	0	0	1	0	0	0	0	2	0	0	0	0	0	0
chr11:65831099-65835804+	chr11	65831098	65835804	hsa_circ_0096190	circBase	NM_006842	SF3B2	0	0	0	0	0	0	0	0	0	0	0	0	0	0	0	2	0	0	0	0	0	0	0	0	0	0	0	0	0	0	1	0	0	0	0	1	0	0	0	0	0	0
chr11:65977833-65978730+	chr11	65977832	65978730	hsa_circ_0008248	circBase	NM_018026	PACS1	0	0	0	0	0	0	0	0	0	0	0	0	0	9	0	0	0	0	0	0	0	0	0	0	0	0	0	0	0	0	0	0	0	0	0	0	1	0	0	0	0	0
chr11:66254011-66255478+	chr11	66254010	66255478	hsa_circ_0022989	circBase	NM_005700	DPP3	0	0	0	0	0	0	0	0	0	0	0	0	0	0	0	0	0	0	0	3	0	0	0	0	0	0	0	0	0	0	0	0	0	0	0	0	0	0	0	0	0	0
chr11:66407171-66407594+	chr11	66407170	66407594	hsa_circ_0000330	circBase	NM_002896	RBM4	9	0	0	3	14	9	1	2	13	0	0	0	4	0	5	8	5	16	7	1	1	0	0	0	0	0	0	0	8	15	13	12	0	4	0	5	11	5	0	0	11	0
chr11:66407171-66411611+	chr11	66407170	66411611		novel	NM_002896	RBM4	0	0	0	0	0	0	0	1	0	0	0	0	0	0	0	0	0	0	0	0	0	0	0	0	0	0	0	0	0	0	0	0	0	6	0	4	0	0	0	0	0	0
chr11:66410921-66411611+	chr11	66410920	66411611	hsa_circ_0005244	circBase	NM_002896	RBM4	0	0	0	0	0	0	0	0	0	0	0	0	0	0	0	0	4	0	0	0	0	0	0	0	0	0	0	0	0	0	0	0	0	0	0	0	0	0	0	0	0	1
chr11:66947550-66949363+	chr11	66947549	66949363	hsa_circ_0096253	circBase	NM_012308	KDM2A	0	0	0	0	9	0	0	0	0	5	0	0	0	0	0	0	0	0	1	0	0	0	0	0	0	0	0	0	0	0	0	0	0	0	0	0	0	0	0	0	0	0
chr11:66947550-66975159+	chr11	66947549	66975159	hsa_circ_0023052	circBase	NM_012308	KDM2A	0	0	0	0	0	0	0	0	0	0	0	0	0	0	0	0	0	0	0	2	0	0	0	0	0	0	0	0	0	0	0	0	0	0	0	0	0	0	0	0	0	0
chr11:66947550-66983420+	chr11	66947549	66983420	hsa_circ_0023054	circBase	NM_012308	KDM2A	0	0	0	0	0	0	0	0	0	0	0	1	0	0	0	0	0	0	0	0	0	0	0	0	0	0	0	0	0	0	0	0	0	0	0	1	0	0	0	0	0	0
chr11:66974981-66986874+	chr11	66974980	66986874	hsa_circ_0096256	circBase	NM_012308	KDM2A	0	0	0	0	0	0	0	0	0	0	0	0	0	0	0	0	0	0	0	0	0	0	0	0	0	13	0	0	0	0	0	0	0	0	0	1	1	0	0	0	0	0
chr11:67934449-67957619-	chr11	67934448	67957619	hsa_circ_0096269	circBase	NM_001300907	SUV420H1	0	2	0	0	0	2	0	0	0	1	0	1	0	0	0	2	0	0	1	1	1	0	0	0	0	0	0	0	0	0	1	0	0	0	0	0	0	0	0	0	0	0
chr11:67953248-67957619-	chr11	67953247	67957619	hsa_circ_0096280	circBase	NM_016028	SUV420H1	1	0	0	0	0	0	0	0	0	0	0	0	0	0	0	0	0	2	0	0	2	0	0	1	0	0	0	0	0	0	0	0	0	0	0	0	1	0	0	0	0	1
chr11:68190957-68193655+	chr11	68190956	68193655	hsa_circ_0023216	circBase	NM_002335	LRP5	0	0	0	1	0	0	0	0	0	0	0	0	1	0	0	0	0	0	0	0	0	0	0	0	0	0	0	0	0	0	1	0	0	0	0	0	0	0	0	0	0	0
chr11:68272613-68287119+	chr11	68272612	68287119	hsa_circ_0006277	circBase	NM_018312	PPP6R3	0	0	0	0	0	0	0	0	1	0	0	0	0	0	0	0	0	0	0	2	0	0	0	0	0	0	0	0	0	0	0	0	0	0	0	0	0	0	0	0	0	0
chr11:68272613-68305359+	chr11	68272612	68305359	hsa_circ_0004449	circBase	NM_018312	PPP6R3	0	1	0	0	0	0	0	0	0	0	0	0	0	0	0	0	0	0	0	0	0	0	0	0	0	0	0	0	0	0	0	0	0	0	0	0	3	0	0	0	0	0
chr11:68286969-68305359+	chr11	68286968	68305359	hsa_circ_0023224	circBase	NM_018312	PPP6R3	0	0	13	0	0	0	0	0	0	0	0	0	0	0	0	0	0	0	0	0	0	0	0	0	0	0	0	0	0	0	0	0	0	0	0	0	0	4	0	0	0	0
chr11:68315535-68338572+	chr11	68315534	68338572	hsa_circ_0096306	circBase	NM_018312	PPP6R3	0	0	0	0	0	0	0	0	0	0	3	0	1	0	0	0	0	0	0	1	0	0	0	0	0	0	0	0	0	0	0	0	0	0	0	0	0	0	0	0	0	0
chr11:68318589-68331900+	chr11	68318588	68331900	hsa_circ_0007660	circBase	NM_018312	PPP6R3	0	0	0	0	0	4	0	1	0	2	0	1	0	0	0	1	0	6	1	0	0	0	0	0	0	0	0	0	0	0	6	0	0	0	0	0	5	0	0	1	0	0
chr11:68334482-68343511+	chr11	68334481	68343511	hsa_circ_0002038	circBase	NM_001164160	PPP6R3	0	3	0	0	0	0	0	0	3	2	5	1	3	0	0	1	0	0	2	0	0	0	0	0	0	0	0	0	0	0	5	0	0	0	0	1	3	0	0	0	0	0
chr11:68334482-68350597+	chr11	68334481	68350597	hsa_circ_0023231	circBase	NM_001164160	PPP6R3	0	3	0	0	0	0	0	0	0	0	0	0	1	28	0	0	0	0	2	0	0	0	0	0	0	0	0	0	0	0	0	0	0	0	0	0	2	0	0	0	0	0
chr11:68334482-68370960+	chr11	68334481	68370960	hsa_circ_0023232	circBase	NM_001164160	PPP6R3	0	0	0	0	0	0	0	0	0	0	0	0	0	0	0	0	0	0	1	0	0	0	0	0	0	0	0	0	0	0	0	0	4	0	0	0	2	0	0	0	0	0
chr11:68337216-68370960+	chr11	68337215	68370960	hsa_circ_0096319	circBase	NM_018312	PPP6R3	0	0	0	0	0	0	0	0	0	0	0	0	0	0	0	0	0	0	0	0	0	0	0	0	0	0	0	0	0	0	1	0	0	0	0	0	2	0	0	0	0	0
chr11:68350511-68363686+	chr11	68350510	68363686	hsa_circ_0096322	circBase	NM_001164160	PPP6R3	0	0	0	0	0	0	0	0	0	0	0	0	1	0	0	0	0	0	0	0	0	0	0	0	0	0	0	0	0	0	1	0	0	0	0	0	0	0	0	0	0	0
chr11:68359044-68367962+	chr11	68359043	68367962	hsa_circ_0001968	circBase	NM_018312	PPP6R3	0	0	0	0	0	3	0	0	1	0	0	0	0	0	0	0	0	0	0	0	0	0	0	0	0	0	0	0	0	0	1	13	0	0	0	0	0	0	0	1	0	1
chr11:68363565-68370960+	chr11	68363564	68370960	hsa_circ_0008391	circBase	NM_018312	PPP6R3	0	0	0	0	0	0	0	0	0	0	0	0	0	0	0	0	0	0	0	0	0	0	0	0	0	0	0	0	0	0	1	8	0	0	0	0	0	0	0	0	0	1
chr11:68506168-68509862-	chr11	68506167	68509862		novel	NM_004923	MTL5	0	0	0	0	0	0	0	0	0	0	0	0	0	0	0	0	0	0	1	0	0	0	0	0	0	0	0	0	0	0	0	0	0	0	0	0	1	0	0	0	0	0
chr11:68527037-68529155-	chr11	68527036	68529155	hsa_circ_0023249	circBase	NM_001876	CPT1A	0	0	0	0	0	0	0	0	1	0	0	0	6	0	0	0	6	0	1	0	0	0	0	0	0	0	0	0	0	0	4	0	0	0	2	0	2	0	0	0	0	0
chr11:68527037-68580044-	chr11	68527036	68580044	hsa_circ_0096327	circBase	NM_001876	CPT1A	0	0	0	0	0	3	0	0	0	0	0	3	1	0	0	0	0	0	0	0	0	0	0	0	0	0	0	0	0	0	1	0	0	0	0	0	0	0	0	0	0	0
chr11:68527693-68529155-	chr11	68527692	68529155	hsa_circ_0023253	circBase	NM_001876	CPT1A	0	0	0	0	0	0	0	0	0	0	0	0	0	0	0	0	0	0	0	0	0	0	0	0	0	0	0	0	0	0	0	0	0	0	0	0	1	0	0	0	0	0
chr11:68560783-68562379-	chr11	68560782	68562379	hsa_circ_0023267	circBase	NM_001876	CPT1A	0	0	0	0	0	0	0	0	0	5	0	0	0	0	0	0	0	4	0	0	0	0	0	0	0	0	0	0	0	0	0	0	0	0	0	0	2	0	0	0	0	0
chr11:68560783-68564401-	chr11	68560782	68564401	hsa_circ_0023268	circBase	NM_001876	CPT1A	0	0	0	0	0	0	0	0	0	0	0	0	0	0	0	0	0	0	0	0	0	0	0	0	0	0	0	0	0	3	0	0	0	0	0	0	3	0	0	0	0	0
chr11:68571468-68575106-	chr11	68571467	68575106	hsa_circ_0023276	circBase	NM_001876	CPT1A	0	0	0	0	0	0	0	0	5	2	0	0	0	0	0	0	0	0	0	2	0	0	0	0	0	0	0	0	0	0	2	0	0	0	0	0	1	0	0	0	0	0
chr11:68571468-68580044-	chr11	68571467	68580044	hsa_circ_0005282	circBase	NM_001876	CPT1A	0	0	0	0	0	0	0	0	0	0	0	0	0	0	0	1	1	0	0	0	0	0	0	0	0	0	0	0	0	0	1	0	0	0	0	0	3	0	0	0	0	0
chr11:70196029-70202360+	chr11	70196028	70202360	hsa_circ_0002767	circBase	ENST00000528750	PPFIA1	0	0	0	0	0	0	0	0	0	0	0	0	0	0	0	0	0	0	1	0	0	0	0	0	0	0	0	0	0	0	0	0	0	0	0	0	0	0	0	0	0	2
chr11:70200407-70202360+	chr11	70200406	70202360	hsa_circ_0000337	circBase	NM_003626	PPFIA1	0	0	0	0	0	0	0	0	1	0	1	0	3	9	0	1	1	0	0	0	0	0	0	0	0	0	0	0	0	0	2	0	0	0	4	1	1	0	0	1	0	1
chr11:70200407-70208594+	chr11	70200406	70208594	hsa_circ_0003429	circBase	NM_003626	PPFIA1	0	2	0	0	0	0	0	0	3	0	0	0	1	0	0	0	0	0	0	0	0	0	0	0	0	0	0	0	0	0	3	0	0	0	0	0	0	0	0	0	0	0
chr11:71201891-71202949+	chr11	71201890	71202949	hsa_circ_0023397	circBase	NM_018161	NADSYN1	0	0	0	0	0	0	0	0	0	0	0	0	0	0	0	0	0	0	3	0	0	0	0	0	0	0	0	0	0	2	0	0	0	0	0	0	0	0	0	0	0	0
chr11:72578910-72600990-	chr11	72578909	72600990	hsa_circ_0023475	circBase	NM_014824	FCHSD2	0	0	0	0	0	0	0	0	0	0	0	0	0	0	0	0	0	0	1	0	0	0	0	0	0	0	0	0	0	0	0	0	0	0	0	1	2	4	0	0	0	0
chr11:72578910-72613683-	chr11	72578909	72613683	hsa_circ_0096389	circBase	NM_014824	FCHSD2	0	0	0	0	0	0	0	0	0	0	0	0	0	0	0	0	0	0	0	0	2	0	0	0	0	0	0	0	0	0	0	0	0	0	0	0	0	3	0	0	0	0
chr11:72598515-72600990-	chr11	72598514	72600990	hsa_circ_0007195	circBase	NM_014824	FCHSD2	0	1	0	0	0	0	1	0	0	0	2	0	0	0	0	1	2	0	0	0	0	0	0	0	0	0	0	0	0	0	0	0	0	0	0	0	3	0	0	1	0	0
chr11:72695133-72700142-	chr11	72695132	72700142	hsa_circ_0005918	circBase	NM_014824	FCHSD2	0	5	9	0	0	5	2	0	2	0	2	2	0	0	0	3	0	11	1	0	0	0	0	0	0	0	0	0	0	0	10	0	0	0	0	0	11	0	0	2	0	0
chr11:72909603-72911995+	chr11	72909602	72911995		novel	TCONS_00019383	XLOC_009207	0	0	0	0	0	0	0	0	0	0	0	0	0	0	0	0	0	0	0	0	0	0	0	0	0	0	0	0	0	0	0	0	0	0	0	0	0	0	0	0	0	0
chr11:73418465-73429763-	chr11	73418464	73429763	hsa_circ_0000339	circBase	NM_198896	RAB6A	0	4	0	0	0	0	4	0	1	0	9	6	0	0	0	2	1	4	5	1	0	0	0	0	0	0	0	0	0	0	2	0	0	0	0	3	8	0	0	1	0	1
chr11:73418465-73429935-	chr11	73418464	73429935	hsa_circ_0004596	circBase	NM_002869	RAB6A	0	0	0	0	0	0	0	0	0	0	0	1	0	0	0	0	0	0	0	0	0	0	0	0	0	0	0	0	0	0	1	0	0	0	0	0	0	0	0	0	0	0
chr11:73418465-73431944-	chr11	73418464	73431944	hsa_circ_0003908	circBase	NM_002869	RAB6A	0	0	0	0	0	0	0	0	0	0	0	0	4	0	0	0	2	4	0	0	0	0	0	0	0	0	0	0	0	0	0	13	0	0	0	1	1	0	0	2	0	0
chr11:73789160-73789762-	chr11	73789159	73789762	hsa_circ_0001981	circBase	NM_015531	C2CD3	0	0	0	0	0	0	0	0	0	0	0	0	0	0	0	0	0	0	0	0	0	0	0	0	0	0	0	0	0	0	1	0	0	0	0	0	1	0	0	0	0	0
chr11:73829273-73834180-	chr11	73829272	73834180	hsa_circ_0023555	circBase	NM_015531	C2CD3	0	0	0	0	0	0	0	0	0	0	0	1	0	0	0	0	0	0	0	0	0	0	0	0	0	0	0	0	0	0	0	0	0	0	0	0	0	0	0	0	0	0
chr11:73843889-73844602-	chr11	73843888	73844602	hsa_circ_0023558	circBase	NM_015531	C2CD3	0	1	0	0	0	0	0	0	0	0	0	2	0	0	0	0	0	0	0	0	0	16	0	0	0	0	0	0	0	0	2	0	0	0	0	1	1	0	0	0	0	0
chr11:73843889-73850873-	chr11	73843888	73850873	hsa_circ_0023559	circBase	NM_015531	C2CD3	0	0	0	0	0	0	0	0	0	0	0	0	0	0	0	1	0	0	0	0	0	0	0	0	0	0	0	0	0	0	0	0	0	0	0	0	0	0	0	0	0	0
chr11:73914773-73915490+	chr11	73914772	73915490	hsa_circ_0096417	circBase	NM_016147	PPME1	0	0	0	0	0	0	0	0	0	0	0	0	0	0	3	2	0	0	0	0	0	0	0	0	0	0	0	0	0	0	0	0	0	0	0	0	0	0	4	0	0	0
chr11:74500671-74528759+	chr11	74500670	74528759	hsa_circ_0006705	circBase	NM_001098638	RNF169	0	10	0	0	0	10	1	0	5	11	7	4	0	0	0	5	1	0	6	3	2	0	0	0	0	0	0	0	0	0	7	2	3	0	0	1	7	9	0	0	0	0
chr11:74521229-74528759+	chr11	74521228	74528759	hsa_circ_0003206	circBase	NM_001098638	RNF169	0	0	0	0	0	0	0	0	3	0	0	0	2	0	0	0	0	0	2	4	2	0	0	0	9	0	0	0	0	0	5	0	0	0	0	1	2	0	0	0	0	0
chr11:74676079-74680744+	chr11	74676078	74680744		novel	NM_014752	SPCS2	0	0	0	0	0	0	0	0	0	0	0	0	0	0	0	0	0	3	0	0	0	0	0	0	0	0	0	0	0	0	1	0	0	0	0	0	1	0	0	0	0	0
chr11:75590923-75623083+	chr11	75590922	75623083	hsa_circ_0023637	circBase	NM_003369	UVRAG	0	0	0	0	0	0	0	0	0	0	0	3	0	0	0	0	0	0	0	0	1	0	0	0	0	0	0	0	0	0	2	0	0	0	0	0	2	0	0	2	0	0
chr11:75694431-75728024+	chr11	75694430	75728024	hsa_circ_0096462	circBase	NM_003369	UVRAG	0	3	0	0	0	4	0	0	1	0	0	0	0	0	0	0	0	0	0	1	0	0	0	0	0	0	0	0	0	0	1	0	0	0	0	0	2	0	0	0	0	0
chr11:75715049-75728024+	chr11	75715048	75728024	hsa_circ_0096463	circBase	NM_003369	UVRAG	0	0	0	0	0	0	0	0	0	0	0	0	0	0	0	0	0	0	2	0	0	0	0	0	0	0	0	0	0	3	1	0	0	0	0	0	0	0	0	0	0	0
chr11:75718578-75728024+	chr11	75718577	75728024	hsa_circ_0023641	circBase	NM_003369	UVRAG	2	0	0	0	0	0	0	0	0	0	0	0	0	0	7	0	2	0	0	0	0	0	0	0	0	0	0	0	0	0	0	0	0	0	0	0	1	0	0	0	0	0
chr11:76072000-76077016-	chr11	76071999	76077016		novel	NM_004705	PRKRIR	0	0	0	0	0	0	0	0	0	0	0	0	0	0	0	0	0	0	0	0	0	0	0	0	0	0	0	0	0	0	0	0	0	0	0	0	1	0	0	0	0	0
chr11:76169227-76175124+	chr11	76169226	76175124	hsa_circ_0023644	circBase	NM_020193	C11orf30	0	0	0	0	0	0	0	0	0	0	0	0	0	0	0	0	0	0	1	0	0	0	0	0	0	0	0	0	0	0	0	0	0	0	0	0	0	0	0	0	0	0
chr11:76174865-76183884+	chr11	76174864	76183884	hsa_circ_0007458	circBase	NM_020193	C11orf30	0	0	0	0	0	0	2	2	0	2	0	0	0	0	0	0	2	2	3	0	0	0	0	0	0	0	0	5	0	0	0	0	0	0	0	1	3	0	0	1	0	0
chr11:76207259-76227356+	chr11	76207258	76227356	hsa_circ_0096465	circBase	NM_020193	C11orf30	0	0	0	0	0	0	1	0	0	0	0	2	0	0	0	0	0	0	0	0	0	0	0	0	0	0	0	0	0	0	1	0	0	0	0	0	0	0	0	0	0	0
chr11:76207259-76239510+	chr11	76207258	76239510	hsa_circ_0007583	circBase	NM_020193	C11orf30	0	0	0	0	0	0	0	0	0	0	0	0	0	0	0	0	0	0	0	0	0	0	0	0	0	0	0	0	0	0	1	0	0	0	0	1	0	0	0	0	0	0
chr11:76224430-76239510+	chr11	76224429	76239510	hsa_circ_0008189	circBase	NM_020193	C11orf30	0	0	0	0	0	0	0	0	0	0	0	0	0	0	0	0	0	0	0	0	0	0	0	0	0	0	0	0	0	0	1	0	0	0	0	0	0	0	0	0	0	0
chr11:76253260-76257341+	chr11	76253259	76257341		novel	NM_020193	C11orf30	0	0	0	0	0	0	0	0	0	0	0	0	0	0	0	3	0	0	3	0	0	0	0	0	0	0	0	0	0	0	0	0	0	0	1	0	0	6	0	0	0	0
chr11:76670023-76709865+	chr11	76670022	76709865	hsa_circ_0003320	circBase	NM_018367	ACER3	0	0	0	0	0	0	0	0	2	0	0	0	0	0	0	0	0	0	0	0	0	0	0	0	0	0	0	0	0	0	1	0	0	0	0	0	0	0	0	0	0	0
chr11:77043775-77054976-	chr11	77043774	77054976	hsa_circ_0023675	circBase	NM_002576	PAK1	0	0	0	0	0	0	0	0	0	0	0	0	0	0	0	1	0	0	1	0	0	0	0	0	0	0	0	0	0	0	0	0	0	0	0	0	0	0	0	0	0	0
chr11:77085373-77091039-	chr11	77085372	77091039	hsa_circ_0096487	circBase	NM_002576	PAK1	0	0	0	0	0	7	0	0	0	0	0	2	0	0	0	0	0	0	0	0	0	0	0	0	0	0	0	0	0	0	2	0	0	0	0	0	0	0	0	0	0	0
chr11:77090286-77091039-	chr11	77090285	77091039	hsa_circ_0008992	circBase	NM_002576	PAK1	0	0	0	0	0	10	1	0	0	4	0	0	0	0	0	0	0	0	0	0	0	0	0	0	0	0	0	0	0	0	0	0	13	0	2	1	0	0	0	0	0	0
chr11:77322360-77336863-	chr11	77322359	77336863		novel	NM_001293	CLNS1A	0	0	0	0	0	0	0	0	1	0	0	0	0	0	0	0	0	0	0	0	0	0	0	0	0	0	0	0	0	0	0	0	0	0	0	0	1	0	0	0	0	0
chr11:77322360-77340944-	chr11	77322359	77340944	hsa_circ_0096489	circBase	NM_001293	CLNS1A	0	3	0	0	0	0	0	0	0	4	0	0	1	0	0	0	0	0	0	0	0	0	0	0	0	0	0	0	0	0	0	0	0	0	0	0	0	0	0	0	0	0
chr11:77330651-77336863-	chr11	77330650	77336863	hsa_circ_0023694	circBase	NM_001293	CLNS1A	0	7	16	0	0	11	5	2	2	0	0	3	4	0	0	7	3	11	6	8	3	0	0	0	0	0	0	0	0	0	12	10	0	0	0	2	20	0	0	2	0	0
chr11:77330651-77340944-	chr11	77330650	77340944	hsa_circ_0008342	circBase	NM_001293	CLNS1A	0	1	0	0	0	0	0	0	3	5	0	0	2	0	0	1	0	2	2	3	0	0	0	0	0	0	0	0	0	3	6	6	0	2	4	2	11	0	18	2	0	0
chr11:77333545-77336863-	chr11	77333544	77336863	hsa_circ_0008790	circBase	NM_001293	CLNS1A	0	0	0	0	0	0	0	0	0	0	0	0	0	0	0	0	0	0	0	0	0	0	0	0	0	0	0	0	0	0	0	0	0	0	0	0	4	0	0	0	7	0
chr11:77333545-77340944-	chr11	77333544	77340944	hsa_circ_0023696	circBase	NM_001293	CLNS1A	0	1	0	0	0	4	0	0	0	0	0	0	0	0	0	0	1	0	0	0	0	0	0	0	0	0	0	0	0	0	0	0	0	0	0	0	1	0	0	0	0	0
chr11:77336008-77336863-	chr11	77336007	77336863	hsa_circ_0000343	circBase	NM_001293	CLNS1A	0	3	1	0	0	16	5	8	7	0	26	0	5	0	0	2	6	3	2	12	1	12	0	0	0	0	0	0	0	3	5	13	0	0	0	4	16	0	26	0	8	7
chr11:77336008-77340944-	chr11	77336007	77340944	hsa_circ_0004593	circBase	NM_001293	CLNS1A	0	3	4	0	0	1	0	0	1	11	0	0	0	0	0	0	3	0	7	1	0	0	0	0	0	0	0	0	0	0	3	0	9	0	0	2	6	0	0	1	0	0
chr11:77383087-77404656-	chr11	77383086	77404656	hsa_circ_0023700	circBase	NM_016578	RSF1	0	0	0	0	0	4	0	1	2	0	0	0	0	0	2	0	0	0	0	0	0	0	0	0	0	0	0	0	0	0	0	0	0	0	0	0	1	0	0	0	0	0
chr11:77386081-77389198-	chr11	77386080	77389198	hsa_circ_0096495	circBase	NM_016578	RSF1	0	0	0	0	0	4	1	0	1	0	0	0	0	2	0	2	0	0	0	0	0	0	0	0	0	0	0	0	0	0	0	21	0	0	1	0	0	0	0	0	0	0
chr11:77386081-77404656-	chr11	77386080	77404656	hsa_circ_0023701	circBase	NM_016578	RSF1	0	2	0	0	10	0	0	1	0	0	0	0	1	0	0	0	0	0	4	0	0	0	13	0	0	0	16	0	0	0	1	7	0	0	3	2	0	0	0	0	0	0
chr11:77394755-77402283-	chr11	77394754	77402283	hsa_circ_0007649	circBase	NM_016578	RSF1	0	0	0	0	0	0	0	0	0	0	0	0	0	0	0	0	0	0	0	0	0	0	0	0	0	0	0	0	0	0	0	0	0	0	0	0	0	0	0	1	0	0
chr11:77394755-77404656-	chr11	77394754	77404656	hsa_circ_0000344	circBase	NM_016578	RSF1	4	2	0	1	8	6	1	1	4	0	11	7	1	0	0	6	1	7	12	4	3	0	0	0	0	13	0	0	0	0	15	0	5	0	0	7	14	4	14	0	16	0
chr11:77394755-77413540-	chr11	77394754	77413540	hsa_circ_0096497	circBase	NM_016578	RSF1	0	0	0	0	0	0	0	0	0	0	0	0	0	0	0	1	0	0	1	0	0	0	0	0	0	0	0	0	0	0	0	0	0	0	0	0	0	0	0	0	0	0
chr11:77396150-77404656-	chr11	77396149	77404656	hsa_circ_0002290	circBase	NM_016578	RSF1	0	0	0	0	5	0	1	1	1	0	0	0	1	0	0	2	0	0	2	2	0	0	0	0	0	0	0	0	0	0	2	0	0	0	0	0	4	0	15	0	0	0
chr11:77402204-77404656-	chr11	77402203	77404656	hsa_circ_0004831	circBase	NM_016578	RSF1	0	4	0	0	0	0	0	0	2	0	0	0	0	0	0	1	0	0	1	0	0	0	0	0	0	6	0	0	0	0	4	0	0	0	0	4	3	0	0	0	0	0
chr11:77402204-77413540-	chr11	77402203	77413540	hsa_circ_0096498	circBase	NM_016578	RSF1	0	2	0	0	0	0	0	0	0	0	0	0	0	0	0	1	1	0	0	0	0	0	0	0	0	0	0	0	0	0	0	4	0	0	0	0	1	0	0	0	0	0
chr11:77409532-77413540-	chr11	77409531	77413540	hsa_circ_0000345	circBase	NM_016578	RSF1	0	4	4	0	6	2	0	0	0	0	0	3	0	0	0	2	0	0	0	0	0	0	0	0	0	0	0	0	0	0	0	0	0	0	0	0	0	0	0	0	0	0
chr11:77433733-77436744-	chr11	77433732	77436744	hsa_circ_0096504	circBase	ENST00000534794	RSF1	0	0	0	0	0	0	0	0	1	0	0	0	0	8	1	0	0	0	0	0	3	0	0	0	0	0	0	0	0	0	2	0	0	0	3	0	0	0	0	0	0	0
chr11:77666988-77672184-	chr11	77666987	77672184	hsa_circ_0023746	circBase	NM_033547	INTS4	0	0	0	0	0	0	0	0	0	0	0	0	1	0	0	0	0	0	0	0	0	0	0	0	0	0	0	0	0	1	0	0	0	0	0	0	0	0	0	0	0	0
chr11:77666988-77692622-	chr11	77666987	77692622	hsa_circ_0023748	circBase	NM_033547	INTS4	0	0	0	0	0	0	0	0	0	0	0	0	1	0	0	0	1	0	0	0	0	0	0	0	0	0	0	0	0	0	0	0	0	3	0	0	0	0	0	0	0	0
chr11:77812139-77820627-	chr11	77812138	77820627	hsa_circ_0096515	circBase	NR_046948	RNU6-83P	0	0	0	0	0	0	0	0	0	0	0	0	0	0	0	0	0	0	0	0	0	0	0	0	0	0	38	0	0	0	1	0	2	0	0	0	2	0	0	0	0	0
chr11:77815026-77820627-	chr11	77815025	77820627	hsa_circ_0023772	circBase	NM_024079	ALG8	0	0	0	0	0	0	0	0	1	2	0	0	0	0	0	0	0	9	0	0	0	0	0	0	0	0	0	0	0	0	0	0	0	0	0	0	0	0	0	0	0	0
chr11:77823696-77832220-	chr11	77823695	77832220	hsa_circ_0003615	circBase	NM_024079	ALG8	0	0	0	0	0	0	0	0	0	9	0	0	0	0	0	0	0	0	0	0	0	0	0	12	0	0	0	0	0	0	5	0	0	0	0	0	1	0	0	0	0	0
chr11:77824932-77832220-	chr11	77824931	77832220	hsa_circ_0007767	circBase	NM_024079	ALG8	0	0	0	0	0	0	0	0	0	0	0	0	0	0	0	0	0	0	0	0	0	0	0	0	0	0	0	0	0	0	0	0	0	0	0	0	1	0	0	0	0	0
chr11:77830228-77832220-	chr11	77830227	77832220	hsa_circ_0008019	circBase	NM_024079	ALG8	0	0	0	0	0	0	0	0	0	0	0	0	0	0	0	0	0	0	0	0	0	0	0	0	0	0	0	0	0	0	0	0	0	0	0	0	1	0	0	0	0	0
chr11:78176922-78204241-	chr11	78176921	78204241	hsa_circ_0005935	circBase	NM_024678	NARS2	0	0	0	1	0	0	0	0	1	0	0	1	0	0	0	1	0	0	1	0	0	0	0	0	0	0	0	0	0	0	2	0	0	0	0	1	1	0	0	0	0	0
chr11:78180293-78204241-	chr11	78180292	78204241	hsa_circ_0023812	circBase	NM_024678	NARS2	0	0	0	0	0	0	0	0	0	0	0	0	0	0	0	2	0	0	1	0	0	0	0	0	0	0	0	0	0	0	2	0	0	0	0	0	0	0	0	0	0	0
chr11:78270585-78282489-	chr11	78270584	78282489	hsa_circ_0023815	circBase	NM_024678	NARS2	0	0	0	0	0	0	0	0	1	0	0	3	0	0	0	1	0	0	4	1	0	0	0	0	0	0	0	0	0	0	0	0	0	0	0	0	0	0	0	0	0	0
chr11:78277178-78282489-	chr11	78277177	78282489	hsa_circ_0023816	circBase	NM_024678	NARS2	0	3	0	0	0	0	0	0	0	0	0	0	0	0	0	0	0	0	0	0	1	0	0	0	0	0	0	0	0	0	0	0	0	0	0	0	0	0	0	0	0	0
chr11:82560091-82571159-	chr11	82560090	82571159	hsa_circ_0096558	circBase	NM_005040	PRCP	0	1	0	0	0	0	2	0	0	8	0	2	0	0	0	0	0	0	0	0	0	0	0	0	0	0	0	0	0	0	0	0	0	0	0	0	3	0	0	0	0	0
chr11:82874721-82888246+	chr11	82874720	82888246	hsa_circ_0096567	circBase	NM_015885	PCF11	0	0	0	0	0	0	0	0	0	0	0	0	0	0	0	0	0	0	2	0	0	0	0	0	0	0	0	0	0	0	1	0	0	5	0	0	1	0	0	0	0	0
chr11:82917100-82947551+	chr11	82917099	82947551	hsa_circ_0023858	circBase	NM_182603	ANKRD42	6	0	0	0	0	0	0	0	0	0	0	0	0	0	0	1	0	0	0	0	0	0	0	0	0	0	0	0	0	0	0	0	0	0	0	0	0	0	0	0	0	2
chr11:82984690-82989872-	chr11	82984689	82989872	hsa_circ_0096576	circBase	NM_021825	CCDC90B	0	0	0	0	0	0	0	0	1	0	0	0	0	0	0	0	0	0	0	0	0	0	0	0	0	0	0	0	0	0	0	0	0	0	0	1	3	0	0	0	0	1
chr11:82989769-82991303-	chr11	82989768	82991303	hsa_circ_0023865	circBase	NM_021825	CCDC90B	0	2	0	1	0	3	0	0	0	0	0	0	1	0	0	3	0	0	3	1	0	0	0	0	0	0	0	0	0	0	0	0	0	0	0	0	1	0	0	0	0	0
chr11:85685751-85692271-	chr11	85685750	85692271	hsa_circ_0023883	circBase	NM_007166	PICALM	0	0	0	0	0	0	0	0	0	0	0	1	0	0	0	0	0	0	1	0	1	0	0	0	0	0	0	0	0	0	0	0	0	0	0	1	0	0	0	0	0	0
chr11:85685751-85695016-	chr11	85685750	85695016	hsa_circ_0006629	circBase	NM_007166	PICALM	0	0	0	0	0	0	1	0	0	0	0	4	5	4	0	3	0	0	8	0	1	0	0	0	0	0	0	0	0	0	4	0	12	0	1	0	6	8	0	0	0	0
chr11:85685751-85742653-	chr11	85685750	85742653	hsa_circ_0023891	circBase	NM_007166	PICALM	0	0	0	0	0	4	3	0	0	5	0	2	0	0	0	1	0	0	2	0	0	0	0	0	0	0	0	0	0	0	2	0	0	0	0	0	3	0	0	0	0	0
chr11:85692172-85693046-	chr11	85692171	85693046	hsa_circ_0023900	circBase	NM_007166	PICALM	0	0	0	0	0	0	0	0	0	0	0	0	0	0	0	0	0	0	0	2	0	0	0	0	0	0	0	0	0	0	0	0	0	0	0	0	1	0	0	0	0	0
chr11:85692172-85695016-	chr11	85692171	85695016	hsa_circ_0003695	circBase	NM_007166	PICALM	0	0	0	0	0	0	0	0	0	0	0	0	0	0	0	0	0	0	1	0	0	0	0	0	0	0	0	0	0	0	1	0	0	0	0	0	3	0	0	0	0	0
chr11:85692172-85742653-	chr11	85692171	85742653	hsa_circ_0023903	circBase	NM_007166	PICALM	0	0	0	0	0	3	0	0	0	0	0	0	2	0	0	3	0	0	0	0	0	0	0	0	0	0	0	0	0	0	0	0	0	0	1	0	1	0	0	0	0	0
chr11:85692788-85693031-	chr11	85692787	85693031	hsa_circ_0096652	circBase	uc010rtk.2	PICALM	0	0	0	0	0	0	0	0	0	0	2	0	0	0	0	2	1	2	0	0	0	0	0	0	0	0	0	0	0	0	0	0	0	0	0	0	0	0	0	0	0	0
chr11:85692788-85693046-	chr11	85692787	85693046	hsa_circ_0023904	circBase	NM_007166	PICALM	0	1	0	0	0	0	0	0	0	0	0	0	0	6	0	0	0	0	0	0	0	0	0	0	0	0	0	0	0	0	1	0	0	0	1	0	2	0	0	1	0	0
chr11:85692788-85695016-	chr11	85692787	85695016	hsa_circ_0008773	circBase	NM_007166	PICALM	0	0	0	0	0	0	0	0	0	3	0	0	0	0	0	0	0	0	2	0	0	0	0	0	0	0	0	0	0	0	1	0	0	0	0	1	2	0	0	0	0	0
chr11:85692788-85707972-	chr11	85692787	85707972	hsa_circ_0002264	circBase	NM_007166	PICALM	0	1	0	0	0	0	0	0	0	0	0	0	0	0	0	0	0	0	0	0	4	0	0	0	0	0	0	0	0	0	1	0	0	0	0	0	0	0	0	0	0	0
chr11:85692788-85718626-	chr11	85692787	85718626		novel	NM_007166	PICALM	0	0	0	0	0	0	0	0	0	0	0	0	1	0	0	0	0	0	0	1	0	0	0	0	0	0	0	0	0	0	1	0	0	0	0	0	0	0	0	0	0	0
chr11:85701293-85742653-	chr11	85701292	85742653	hsa_circ_0023918	circBase	NM_007166	PICALM	0	4	0	0	0	7	0	0	0	0	0	0	3	0	0	0	0	0	1	0	0	0	0	0	0	0	0	4	0	0	7	0	0	0	0	1	7	0	0	0	0	0
chr11:85707869-85712201-	chr11	85707868	85712201	hsa_circ_0002513	circBase	NM_007166	PICALM	0	0	0	0	0	0	0	0	0	0	0	0	0	0	0	1	0	0	1	0	0	0	0	0	0	0	0	0	0	0	5	0	0	0	0	3	6	0	3	0	0	0
chr11:85707869-85714494-	chr11	85707868	85714494	hsa_circ_0023919	circBase	NM_007166	PICALM	0	0	0	0	0	9	0	0	5	0	0	0	5	0	0	9	2	4	6	0	3	0	0	5	0	0	0	0	8	0	18	0	0	0	2	0	16	0	0	0	0	1
chr11:85707869-85718626-	chr11	85707868	85718626	hsa_circ_0023920	circBase	NM_007166	PICALM	0	0	0	0	0	0	0	0	0	0	1	1	0	0	0	0	0	0	1	0	0	0	0	0	0	0	0	0	0	0	0	0	0	0	0	1	2	0	0	0	0	0
chr11:85707869-85742653-	chr11	85707868	85742653	hsa_circ_0023923	circBase	NM_007166	PICALM	3	6	3	0	0	4	3	1	2	0	0	9	3	0	0	19	0	5	8	2	3	4	0	0	0	0	17	0	14	1	21	0	0	0	1	6	19	4	0	0	0	0
chr11:85707869-85779780-	chr11	85707868	85779780		novel	NM_007166	PICALM	0	0	0	0	0	0	0	0	0	0	0	0	0	0	0	0	0	0	0	0	0	0	0	0	0	0	0	0	0	0	0	0	0	0	0	0	0	0	0	2	0	0
chr11:85711686-85742653-	chr11	85711685	85742653	hsa_circ_0023928	circBase	NM_007166	PICALM	0	0	0	0	0	0	0	0	0	0	0	0	0	0	0	0	0	0	0	0	0	0	0	0	0	0	0	0	0	0	2	0	0	0	0	0	0	0	0	0	0	0
chr11:85714409-85742653-	chr11	85714408	85742653	hsa_circ_0023934	circBase	NM_007166	PICALM	0	0	0	0	0	3	0	0	0	0	0	0	0	0	0	0	0	0	1	0	0	0	0	0	0	0	0	0	0	0	0	0	0	0	0	0	2	0	0	0	0	0
chr11:85718585-85742653-	chr11	85718584	85742653	hsa_circ_0023936	circBase	NM_007166	PICALM	0	9	0	0	0	8	1	0	2	0	10	4	4	7	0	4	0	8	0	7	3	0	0	0	0	0	1	0	0	0	8	0	0	4	1	2	14	1	0	0	11	0
chr11:85722073-85726006-	chr11	85722072	85726006	hsa_circ_0023938	circBase	NM_007166	PICALM	0	0	0	0	0	0	0	0	2	0	0	0	0	0	0	0	0	0	0	0	0	0	0	0	0	0	0	0	0	1	0	0	0	0	0	0	1	0	0	0	0	0
chr11:85722073-85742653-	chr11	85722072	85742653	hsa_circ_0000347	circBase	NM_007166	PICALM	0	4	0	0	0	9	4	2	6	6	9	4	3	0	4	8	2	2	9	5	0	8	0	0	0	0	0	0	0	0	10	6	7	2	3	3	12	9	8	0	15	0
chr11:85723324-85742653-	chr11	85723323	85742653	hsa_circ_0023940	circBase	NM_007166	PICALM	0	0	0	0	0	0	0	0	2	0	0	0	2	0	0	1	0	0	0	0	0	0	0	0	0	0	0	0	0	0	0	0	0	0	0	0	2	0	0	0	3	0
chr11:85725913-85742653-	chr11	85725912	85742653	hsa_circ_0023941	circBase	NM_007166	PICALM	0	0	0	0	0	0	0	0	0	0	0	0	0	0	0	0	0	0	2	0	0	0	0	0	0	0	0	0	0	0	0	0	0	0	0	0	1	0	0	0	0	0
chr11:85733410-85742653-	chr11	85733409	85742653	hsa_circ_0023942	circBase	NM_007166	PICALM	0	4	0	0	0	6	0	0	0	0	0	0	0	0	0	0	2	0	0	0	1	0	0	0	0	0	0	0	0	0	0	2	0	0	0	0	0	0	0	1	0	0
chr11:85737334-85742653-	chr11	85737333	85742653	hsa_circ_0002433	circBase	NM_007166	PICALM	0	0	0	0	0	0	0	0	4	0	0	0	0	0	0	0	0	0	0	1	1	24	0	0	0	0	0	0	0	0	1	0	0	0	0	0	0	0	0	0	0	0
chr11:85960513-85963282+	chr11	85960512	85963282	hsa_circ_0096669	circBase	ENST00000534595	EED	0	1	0	0	0	0	0	0	0	0	0	1	0	0	0	0	0	0	0	0	0	0	0	0	0	0	0	0	0	0	0	0	0	0	0	0	0	0	0	0	0	0
chr11:85961338-85963282+	chr11	85961337	85963282	hsa_circ_0008999	circBase	NM_003797	EED	0	0	0	0	0	0	0	0	0	0	0	0	0	0	0	0	0	1	0	0	0	0	0	4	0	0	0	0	0	0	1	0	0	0	0	0	1	0	0	0	0	0
chr11:85961338-85967554+	chr11	85961337	85967554	hsa_circ_0007455	circBase	NM_003797	EED	0	2	0	0	0	0	0	1	0	0	0	0	0	0	0	0	0	0	2	0	0	0	0	0	0	0	0	0	0	0	0	0	0	0	0	0	4	0	0	0	0	0
chr11:86017287-86017524+	chr11	86017286	86017524	hsa_circ_0023956	circBase	NM_016401	C11orf73	0	0	0	0	0	0	0	0	0	0	0	0	0	0	0	0	0	0	1	2	0	0	0	0	0	0	0	0	0	0	0	0	0	0	0	0	0	0	0	0	0	0
chr11:86017287-86037718+	chr11	86017286	86037718	hsa_circ_0096673	circBase	ENST00000528004	C11orf73	0	0	0	0	0	0	0	0	0	0	0	0	0	0	0	0	0	0	0	0	0	0	0	0	0	0	0	0	0	0	1	0	0	0	0	0	0	0	0	0	0	0
chr11:86267595-86270865-	chr11	86267594	86270865	hsa_circ_0023966	circBase	NM_006680	ME3	0	0	0	0	0	0	0	0	0	10	0	0	1	10	0	1	0	0	0	0	0	0	0	0	0	0	0	0	0	0	0	7	0	0	0	0	2	0	0	0	0	0
chr11:93399848-93402936+	chr11	93399847	93402936		novel	NM_033395	CEP295	0	0	0	0	0	0	0	0	1	0	0	0	0	0	0	0	0	0	0	0	0	0	0	0	0	0	0	0	0	0	0	0	0	0	0	0	0	0	0	0	0	0
chr11:93429486-93433352+	chr11	93429485	93433352	hsa_circ_0096775	circBase	NM_033395	CEP295	0	1	0	0	0	0	1	0	0	0	0	0	0	0	0	2	0	4	1	3	0	0	0	0	0	0	0	0	0	0	0	4	0	0	0	0	2	0	1	0	0	0
chr11:93429486-93440063+	chr11	93429485	93440063	hsa_circ_0024014	circBase	NM_033395	CEP295	0	0	0	0	0	0	0	0	0	0	0	0	0	0	0	1	0	0	1	0	0	0	0	0	0	0	0	0	0	0	0	0	0	0	0	0	0	0	0	0	0	0
chr11:93480463-93490631+	chr11	93480462	93490631	hsa_circ_0096788	circBase	NM_001286067	C11orf54	0	0	0	0	0	0	4	0	0	0	0	0	2	0	0	2	0	0	1	0	0	0	0	0	0	0	0	0	0	0	0	0	0	0	0	1	1	0	0	0	0	1
chr11:93521167-93523959+	chr11	93521166	93523959	hsa_circ_0096798	circBase	NM_004268	MED17	0	0	0	0	0	0	2	0	0	0	0	0	0	0	0	0	1	0	0	0	0	0	0	0	0	0	0	0	0	0	0	0	0	0	0	0	0	0	0	0	0	0
chr11:93523740-93527201+	chr11	93523739	93527201	hsa_circ_0000349	circBase	NM_004268	MED17	0	0	0	0	0	0	0	0	2	0	2	0	0	0	0	0	0	0	1	0	2	0	0	0	0	0	0	0	0	0	1	0	0	0	0	1	3	0	1	0	0	0
chr11:93523740-93535138+	chr11	93523739	93535138	hsa_circ_0096804	circBase	NM_004268	MED17	3	1	0	1	9	0	2	0	0	3	2	0	0	0	0	0	0	0	4	0	0	0	0	0	0	0	0	0	0	0	0	0	0	0	0	3	3	0	0	0	12	0
chr11:94163077-94194202-	chr11	94163076	94194202	hsa_circ_0024034	circBase	NM_005590	MRE11A	0	0	0	0	0	0	0	0	0	0	0	0	0	0	0	0	0	0	0	0	0	0	0	0	0	0	0	0	0	0	1	0	0	0	0	1	1	0	0	0	0	0
chr11:94178976-94180604-	chr11	94178975	94180604	hsa_circ_0024037	circBase	NM_005591	MRE11A	0	0	0	0	0	0	0	0	1	0	0	2	1	0	0	1	0	0	0	3	0	14	0	0	0	0	0	0	0	0	2	0	0	0	0	0	1	0	0	0	0	0
chr11:94211901-94226072-	chr11	94211900	94226072		novel	NM_005590	MRE11A	0	0	0	0	0	0	1	0	0	0	0	0	0	0	0	0	0	0	0	0	0	0	0	0	0	0	0	0	0	0	0	0	0	0	0	0	1	0	0	0	0	0
chr11:94219090-94224131-	chr11	94219089	94224131	hsa_circ_0024043	circBase	NM_005590	MRE11A	0	0	0	0	0	0	0	1	0	0	0	1	0	0	0	1	1	0	0	0	0	0	0	0	0	19	0	0	0	0	1	0	0	0	3	0	1	0	0	0	0	0
chr11:94219094-94224131-	chr11	94219093	94224131	hsa_circ_0096816	circBase	NM_005590	MRE11A	0	0	0	0	0	2	1	0	0	0	0	0	0	0	0	0	0	9	0	0	0	0	0	0	0	0	0	0	0	0	1	0	0	0	0	1	0	0	0	0	0	0
chr11:94301896-94310658+	chr11	94301895	94310658	hsa_circ_0024044	circBase	NM_152431	PIWIL4	0	0	0	0	0	0	0	0	0	0	0	0	0	0	0	0	0	0	0	0	0	0	0	0	0	0	0	0	0	0	0	0	0	0	0	1	1	0	0	1	0	0
chr11:94301896-94340805+	chr11	94301895	94340805	hsa_circ_0096820	circBase	NM_152431	PIWIL4	0	0	0	0	0	0	0	0	1	0	0	0	0	0	0	0	2	0	0	0	0	0	0	0	0	0	0	0	0	0	0	0	0	0	0	1	0	0	0	0	0	0
chr11:94316614-94340805+	chr11	94316613	94340805	hsa_circ_0096824	circBase	NM_152431	PIWIL4	0	0	0	0	0	0	0	0	0	0	0	0	0	0	0	0	0	0	1	0	0	0	0	0	0	0	0	0	0	0	1	0	0	0	2	0	0	0	0	0	0	0
chr11:94316614-94341852+	chr11	94316613	94341852	hsa_circ_0024048	circBase	NM_152431	PIWIL4	0	0	0	0	0	0	0	0	0	0	0	0	0	0	0	0	0	0	2	1	0	0	0	0	0	0	0	0	0	0	2	0	0	0	0	0	2	0	2	0	0	0
chr11:94528177-94533477+	chr11	94528176	94533477	hsa_circ_0000350	circBase	NM_130847	AMOTL1	0	0	0	1	0	0	0	0	0	0	0	0	2	0	0	0	0	0	2	0	0	0	0	0	0	0	0	0	0	0	0	0	0	0	0	0	2	0	0	0	0	0
chr11:94532556-94533477+	chr11	94532555	94533477	hsa_circ_0004214	circBase	NM_130847	AMOTL1	0	0	0	0	0	0	0	0	0	0	0	0	0	0	1	0	0	0	0	0	0	0	0	0	0	0	0	0	0	0	0	0	0	0	0	0	2	0	0	0	0	0
chr11:94554696-94564707+	chr11	94554695	94564707	hsa_circ_0008648	circBase	NM_130847	AMOTL1	0	0	0	0	0	0	1	0	0	0	0	0	0	0	0	0	3	0	0	0	0	0	0	0	0	0	0	0	0	0	0	0	0	0	0	0	0	0	0	0	0	0
chr11:95546096-95546753+	chr11	95546095	95546753	hsa_circ_0024067	circBase	NM_014679	CEP57	0	0	11	0	0	0	0	0	0	0	0	0	0	0	0	1	0	0	0	0	0	0	23	0	0	0	0	0	0	0	0	0	0	0	0	0	1	0	0	0	0	0
chr11:95546096-95552068+	chr11	95546095	95552068	hsa_circ_0008820	circBase	NM_014679	CEP57	0	0	0	0	0	0	0	0	0	0	0	0	0	0	0	0	0	0	0	0	0	0	0	0	0	0	0	0	0	0	0	0	0	0	0	0	1	0	0	0	0	0
chr11:95825056-95826681-	chr11	95825055	95826681	hsa_circ_0024085	circBase	NM_032427	MAML2	0	0	0	0	0	0	0	0	0	0	0	0	3	0	0	0	0	0	1	0	1	0	0	0	0	0	0	0	0	0	0	0	0	0	0	1	2	0	0	0	0	0
chr11:102233627-102239279+	chr11	102233626	102239279	hsa_circ_0004103	circBase	NM_001166	BIRC2	0	0	0	0	0	0	0	0	0	0	0	0	1	0	0	2	0	0	0	0	0	0	0	0	0	0	0	0	0	0	0	0	0	4	0	0	0	0	0	0	0	0
chr11:107260800-107263621-	chr11	107260799	107263621	hsa_circ_0094798	circBase	NM_152434	CWF19L2	0	4	0	0	0	0	0	0	0	0	0	0	0	0	0	0	0	6	0	0	0	0	0	0	0	0	0	0	0	0	0	0	0	0	0	0	2	0	0	1	0	0
chr11:107260800-107289013-	chr11	107260799	107289013	hsa_circ_0006868	circBase	NM_152434	CWF19L2	0	0	0	0	0	0	5	0	0	0	2	0	0	5	0	2	0	0	3	0	0	0	0	0	0	0	0	0	0	0	0	0	0	0	0	0	0	0	10	0	0	0
chr11:107673727-107686691-	chr11	107673726	107686691	hsa_circ_0094814	circBase	NM_017515	SLC35F2	0	0	0	0	0	0	0	0	0	0	0	0	0	0	0	0	0	0	0	0	0	0	0	0	0	0	0	0	0	0	1	0	0	0	0	0	0	0	0	0	0	0
chr11:107916997-107925682+	chr11	107916996	107925682	hsa_circ_0024169	circBase	NM_003478	CUL5	0	0	0	0	0	0	2	0	0	0	0	0	0	12	0	1	0	0	1	0	0	0	0	0	0	0	0	0	0	0	1	0	0	0	0	2	1	3	0	0	4	0
chr11:107965118-107966418+	chr11	107965117	107966418	hsa_circ_0005580	circBase	NM_003478	CUL5	0	5	0	0	0	0	0	0	2	0	0	1	0	0	0	1	0	0	0	0	0	0	0	0	0	0	0	0	0	0	1	0	0	1	1	0	1	0	0	1	7	0
chr11:108005869-108019585+	chr11	108005868	108019585	hsa_circ_0094853	circBase	NM_000019	ACAT1	0	0	0	0	0	0	0	0	0	0	0	3	0	0	0	1	0	0	0	1	0	0	0	0	0	0	0	0	0	0	0	0	0	0	0	1	2	0	0	0	0	0
chr11:108042926-108044578-	chr11	108042925	108044578	hsa_circ_0094866	circBase	NM_002519	NPAT	0	0	0	0	0	0	0	0	1	0	0	0	0	0	0	0	0	0	0	0	0	0	0	0	0	0	0	0	0	0	1	0	0	0	0	0	0	0	0	0	0	0
chr11:108042926-108047817-	chr11	108042925	108047817	hsa_circ_0094867	circBase	NM_002519	NPAT	0	0	0	0	0	0	0	0	0	0	7	0	0	0	0	0	0	0	1	0	1	0	0	0	0	0	0	0	0	0	0	0	0	0	0	0	1	0	0	0	0	0
chr11:108046973-108047817-	chr11	108046972	108047817	hsa_circ_0006208	circBase	NM_002519	NPAT	8	2	0	0	0	1	8	1	3	15	0	0	0	0	3	4	3	0	7	7	6	0	0	0	0	0	0	0	0	0	15	0	0	0	2	4	15	8	0	1	9	1
chr11:108055959-108061227-	chr11	108055958	108061227	hsa_circ_0094875	circBase	NM_002519	NPAT	0	0	0	0	0	0	0	0	0	0	0	0	0	0	0	0	0	0	0	4	0	0	0	0	0	0	0	0	0	0	3	0	0	0	0	0	0	0	0	0	0	0
chr11:108057209-108061227-	chr11	108057208	108061227	hsa_circ_0094876	circBase	NM_002519	NPAT	0	0	0	0	0	0	0	0	0	0	0	0	0	0	0	0	0	0	0	0	0	0	0	0	0	0	0	0	0	0	1	0	0	0	0	0	1	0	0	0	0	0
chr11:108098322-108100050+	chr11	108098321	108100050	hsa_circ_0024193	circBase	NM_000051	ATM	0	0	0	0	0	0	0	1	0	1	0	1	0	25	3	0	0	3	4	0	0	0	0	0	0	0	0	0	0	0	2	0	0	0	0	0	2	0	0	1	8	0
chr11:108098322-108106561+	chr11	108098321	108106561	hsa_circ_0003641	circBase	NM_000051	ATM	3	0	0	0	0	0	1	0	0	13	0	0	0	0	0	1	0	0	2	0	0	0	1	0	0	4	0	0	0	0	2	0	24	0	0	0	6	0	0	0	0	0
chr11:108098322-108117854+	chr11	108098321	108117854	hsa_circ_0094880	circBase	NM_000051	ATM	0	0	0	0	0	0	0	0	0	0	0	0	0	0	0	0	0	0	1	0	0	0	0	6	0	0	0	0	0	0	0	0	0	0	0	1	1	0	0	0	0	0
chr11:108098322-108138069+	chr11	108098321	108138069	hsa_circ_0024197	circBase	NM_000051	ATM	0	2	0	0	0	0	0	0	0	0	0	0	0	0	0	0	0	0	0	0	0	0	0	0	0	0	0	0	0	0	0	0	0	0	0	0	2	0	0	0	0	0
chr11:108137898-108138069+	chr11	108137897	108138069	hsa_circ_0007694	circBase	NM_000051	ATM	0	4	0	2	0	0	7	0	0	0	0	0	0	0	0	3	0	0	0	0	0	0	0	0	0	0	0	0	0	0	1	0	31	0	0	2	0	0	0	2	21	0
chr11:108137898-108139336+	chr11	108137897	108139336	hsa_circ_0024217	circBase	NM_000051	ATM	0	2	0	0	0	0	0	0	0	0	0	0	2	0	0	0	0	0	1	0	0	0	0	0	0	0	0	0	0	0	0	0	0	0	0	0	0	0	0	0	0	0
chr11:108170441-108175579+	chr11	108170440	108175579	hsa_circ_0094908	circBase	NM_000051	ATM	0	0	0	0	0	0	0	0	0	0	0	0	0	0	0	0	2	0	0	0	0	0	0	0	0	0	0	0	0	0	1	0	0	0	0	1	0	0	0	0	0	0
chr11:108172375-108175579+	chr11	108172374	108175579	hsa_circ_0005583	circBase	NM_000051	ATM	0	0	0	0	0	0	0	0	0	0	0	0	0	0	0	0	0	0	0	4	0	0	0	0	0	0	0	0	0	0	0	0	0	0	0	0	0	0	0	1	0	0
chr11:108186550-108188248+	chr11	108186549	108188248	hsa_circ_0024230	circBase	NM_000051	ATM	0	0	0	0	0	0	0	0	0	0	0	0	0	0	0	0	0	0	3	0	0	0	0	0	0	0	0	0	0	0	0	0	0	0	2	0	2	0	4	0	0	0
chr11:108186550-108206688+	chr11	108186549	108206688	hsa_circ_0024231	circBase	NM_000051	ATM	0	1	0	0	0	0	0	0	0	0	0	0	0	0	0	0	0	0	0	0	0	0	0	0	0	0	0	0	0	0	0	0	0	0	0	0	0	0	0	0	0	0
chr11:108198372-108202764+	chr11	108198371	108202764	hsa_circ_0005612	circBase	NM_000051	ATM	0	0	0	0	0	0	0	0	2	0	0	0	0	0	0	0	0	0	0	0	0	0	0	0	0	0	0	0	0	0	0	0	0	0	0	0	2	0	0	0	0	0
chr11:108199748-108202764+	chr11	108199747	108202764	hsa_circ_0024234	circBase	NM_000051	ATM	0	1	0	0	0	0	0	0	0	0	0	0	0	0	0	0	0	0	0	0	2	0	0	5	0	0	0	0	0	0	0	0	0	0	0	0	0	0	0	0	0	0
chr11:108199748-108206688+	chr11	108199747	108206688	hsa_circ_0094921	circBase	NM_000051	ATM	0	0	0	0	0	0	0	0	0	0	0	0	0	0	0	1	0	0	0	0	0	0	0	0	0	0	0	0	0	0	0	0	0	0	0	0	0	0	0	0	0	0
chr11:108544194-108564327+	chr11	108544193	108564327	hsa_circ_0024243	circBase	NM_004398	DDX10	0	0	0	0	0	0	0	1	0	0	2	0	0	0	0	0	0	6	0	0	0	0	0	0	0	0	0	0	0	0	0	0	0	0	0	0	0	0	0	0	0	0
chr11:110007388-110008139+	chr11	110007387	110008139	hsa_circ_0005348	circBase	NM_033390	ZC3H12C	0	0	0	0	0	0	0	0	0	0	0	0	0	0	0	0	0	5	0	0	0	0	0	0	0	0	0	0	0	0	2	0	0	0	0	0	4	0	0	0	0	0
chr11:110007388-110030215+	chr11	110007387	110030215	hsa_circ_0003541	circBase	NM_033390	ZC3H12C	0	0	0	0	0	0	0	0	0	0	0	0	2	0	0	0	0	7	0	0	0	0	0	0	0	0	0	0	0	0	0	0	0	0	0	0	2	0	0	0	0	0
chr11:110118428-110124834-	chr11	110118427	110124834	hsa_circ_0094944	circBase	NM_002906	RDX	0	0	0	0	0	0	0	1	0	0	0	1	0	0	0	1	0	0	0	0	0	0	0	0	0	0	0	0	0	0	0	0	0	0	0	0	2	0	0	0	0	0
chr11:110134685-110135599-	chr11	110134684	110135599	hsa_circ_0002773	circBase	NM_002906	RDX	0	0	0	0	0	0	0	0	0	0	0	0	0	0	0	0	0	0	0	0	0	0	0	0	0	0	0	0	0	0	0	0	0	0	0	0	1	0	0	0	0	0
chr11:111706888-111728460-	chr11	111706887	111728460	hsa_circ_0094976	circBase	NM_024740	ALG9	0	0	0	0	0	0	0	0	2	0	0	0	0	0	0	1	2	0	0	0	0	0	0	0	0	0	0	0	0	0	0	0	0	0	0	0	1	0	0	0	0	0
chr11:111715324-111735974-	chr11	111715323	111735974	hsa_circ_0024281	circBase	NM_024740	ALG9	0	0	0	0	0	0	0	0	0	0	0	0	0	0	0	0	0	0	0	0	0	0	0	0	0	0	0	0	0	0	0	0	0	0	1	0	0	0	0	0	0	0
chr11:111907997-111910121+	chr11	111907996	111910121	hsa_circ_0024295	circBase	NM_001931	DLAT	0	0	0	0	0	0	0	0	0	13	0	0	0	0	0	0	0	0	0	0	0	0	0	0	0	0	0	0	0	0	0	0	0	0	0	0	1	0	0	0	0	0
chr11:111907997-111914257+	chr11	111907996	111914257	hsa_circ_0024296	circBase	NM_001931	DLAT	0	0	0	0	0	0	0	0	0	0	0	0	0	0	0	0	0	0	1	1	0	0	0	0	0	0	0	0	0	0	0	0	0	0	0	1	0	0	0	0	0	0
chr11:111907997-111915954+	chr11	111907996	111915954	hsa_circ_0024297	circBase	NM_001931	DLAT	0	0	0	0	0	0	0	0	0	0	0	0	1	0	0	0	0	0	0	0	0	0	0	0	0	0	0	0	0	0	0	0	0	0	0	0	0	0	0	0	0	0
chr11:111948939-111951282+	chr11	111948938	111951282	hsa_circ_0094994	circBase	NM_018195	C11orf57	0	0	0	0	0	11	0	0	0	0	6	0	0	0	0	1	0	0	0	0	0	0	0	0	0	0	0	0	0	0	0	0	0	0	0	0	1	0	0	0	0	0
chr11:113723223-113725057-	chr11	113723222	113725057	hsa_circ_0008103	circBase	NM_020886	USP28	0	0	0	0	0	0	0	0	0	0	0	1	0	0	0	0	0	0	0	0	0	0	0	0	0	0	0	0	0	0	2	0	0	0	0	0	0	0	0	0	0	0
chr11:113933933-113935290+	chr11	113933932	113935290	hsa_circ_0095047	circBase	NM_006006	ZBTB16	0	0	0	0	0	0	0	0	0	0	0	0	0	0	0	0	0	0	1	0	0	0	0	0	0	0	0	0	0	0	0	0	0	0	0	1	0	0	0	0	0	0
chr11:113933933-114027156+	chr11	113933932	114027156		novel	NM_006006	ZBTB16	0	0	0	0	0	0	0	0	0	0	0	0	1	0	0	0	0	0	0	0	0	0	0	0	0	0	0	0	1	0	0	0	0	0	0	0	1	0	0	0	0	0
chr11:116629790-116636162-	chr11	116629789	116636162	hsa_circ_0095069	circBase	NM_032725	BUD13	0	0	0	0	0	0	0	0	0	0	0	0	0	0	0	0	1	0	0	1	0	0	0	0	0	0	0	0	0	0	0	0	0	0	0	0	2	0	0	0	0	0
chr11:116734384-116744352-	chr11	116734383	116744352	hsa_circ_0000357	circBase	NM_001281748	SIK3	0	0	0	0	6	0	0	0	0	0	0	0	0	0	0	0	0	0	0	0	0	0	0	0	0	0	0	0	0	0	0	0	0	0	0	0	1	0	0	0	0	0
chr11:116797935-116827780-	chr11	116797934	116827780	hsa_circ_0024366	circBase	NM_001281748	SIK3	6	0	0	0	0	0	0	0	0	0	0	0	0	0	0	0	0	0	0	0	0	0	0	0	0	0	0	0	0	0	0	0	0	0	0	0	1	0	0	0	0	0
chr11:117023157-117034608+	chr11	117023156	117034608	hsa_circ_0007827	circBase	NM_002572	PAFAH1B2	8	0	0	0	0	0	0	0	1	0	0	0	2	0	2	1	1	0	0	2	0	0	0	0	0	0	0	0	0	0	5	0	0	0	2	1	7	0	0	0	0	0
chr11:117030650-117034608+	chr11	117030649	117034608	hsa_circ_0004962	circBase	NM_002572	PAFAH1B2	0	2	0	0	0	0	0	0	1	0	0	0	0	0	0	0	0	0	0	0	0	0	0	0	0	0	0	0	0	0	0	0	0	0	0	1	4	0	0	0	0	0
chr11:117115161-117117664+	chr11	117115160	117117664	hsa_circ_0095089	circBase	NM_207343	RNF214	0	0	0	0	0	1	0	0	0	0	0	0	0	0	0	2	0	0	0	0	3	0	0	0	0	0	0	0	0	0	0	0	0	0	0	0	0	0	0	0	0	0
chr11:118360507-118363945+	chr11	118360506	118363945	hsa_circ_0024444	circBase	NM_005933	KMT2A	0	0	0	0	0	0	0	0	0	0	0	0	0	0	0	0	3	0	1	0	0	0	0	0	0	0	13	0	0	0	2	0	1	0	0	0	1	0	0	0	0	0
chr11:118360507-118365482+	chr11	118360506	118365482	hsa_circ_0024445	circBase	NM_005933	KMT2A	0	0	0	0	0	0	0	0	0	0	0	0	1	0	0	0	0	0	0	0	0	0	0	0	0	0	0	0	0	0	0	0	0	0	0	0	1	0	0	0	0	0
chr11:118365003-118370135+	chr11	118365002	118370135	hsa_circ_0095118	circBase	NM_005933	KMT2A	0	0	0	0	0	0	0	0	0	0	0	1	2	0	0	0	0	0	0	0	0	0	0	0	0	0	0	0	0	0	0	0	0	0	0	0	0	0	0	0	0	0
chr11:118368651-118370135+	chr11	118368650	118370135	hsa_circ_0004195	circBase	NM_005933	KMT2A	0	0	0	0	0	0	5	0	1	0	0	0	0	0	0	0	0	0	0	2	0	0	0	0	0	0	0	0	0	0	0	0	0	0	0	0	1	0	6	0	0	0
chr11:118422501-118430579-	chr11	118422500	118430579	hsa_circ_0007372	circBase	NM_020153	IFT46	0	0	0	0	0	0	0	1	0	4	0	0	0	0	0	2	0	0	0	0	0	0	0	12	0	0	0	0	0	0	5	0	0	0	0	3	2	0	0	0	0	0
chr11:118425174-118430579-	chr11	118425173	118430579	hsa_circ_0008157	circBase	NM_020153	IFT46	0	2	9	0	0	0	0	0	0	0	0	0	2	0	0	0	0	3	0	0	0	0	0	0	0	0	0	0	0	0	1	0	0	0	0	0	2	0	0	0	0	0
chr11:118451961-118455359+	chr11	118451960	118455359	hsa_circ_0006374	circBase	NM_001655	ARCN1	0	0	0	0	0	0	0	0	0	0	0	0	0	0	0	1	0	0	2	0	2	0	0	0	0	0	0	0	0	0	2	0	0	0	0	0	0	0	0	0	0	0
chr11:118451961-118463571+	chr11	118451960	118463571	hsa_circ_0024473	circBase	NM_001655	ARCN1	0	0	0	0	0	0	0	0	0	0	0	0	0	0	0	0	0	0	0	0	0	0	0	0	0	0	0	0	0	0	0	0	0	0	0	0	1	0	0	0	0	0
chr11:118451961-118464413+	chr11	118451960	118464413	hsa_circ_0095124	circBase	NM_001655	ARCN1	0	0	0	0	0	0	0	0	0	0	0	0	0	0	0	0	0	0	0	0	0	14	0	0	0	0	0	0	0	0	1	0	0	0	0	0	0	0	0	0	0	0
chr11:118453894-118455359+	chr11	118453893	118455359	hsa_circ_0007383	circBase	NM_001655	ARCN1	0	0	0	0	0	0	0	0	0	0	4	2	0	0	0	0	4	0	2	2	2	0	0	0	0	0	0	0	0	0	2	0	0	0	0	0	1	0	0	0	0	0
chr11:118454524-118455359+	chr11	118454523	118455359	hsa_circ_0005589	circBase	NM_001655	ARCN1	0	5	0	0	0	0	0	2	0	0	0	2	6	0	0	1	0	0	0	1	2	0	0	0	0	0	0	0	0	0	1	0	0	0	1	1	1	0	0	0	0	0
chr11:118626969-118629611-	chr11	118626968	118629611	hsa_circ_0095129	circBase	NM_004397	DDX6	0	2	0	0	0	0	0	0	0	0	0	0	0	0	0	0	0	0	1	0	0	0	0	0	0	0	0	0	0	0	0	0	0	0	0	0	0	0	0	0	0	0
chr11:118650341-118657227-	chr11	118650340	118657227	hsa_circ_0006588	circBase	NM_004397	DDX6	0	0	0	0	0	0	0	0	0	0	2	0	0	0	0	0	2	0	0	0	0	0	0	0	0	0	0	0	0	0	0	0	0	0	0	0	1	0	0	0	0	0
chr11:118656761-118657227-	chr11	118656760	118657227	hsa_circ_0004293	circBase	NM_004397	DDX6	0	1	0	0	0	4	0	0	0	0	0	0	0	0	0	0	0	2	1	0	1	0	0	0	0	0	0	0	0	0	0	0	0	0	0	1	8	0	0	0	0	0
chr11:118940944-118944661+	chr11	118940943	118944661	hsa_circ_0009166	circBase	NM_021729	VPS11	0	0	0	0	0	0	0	0	0	0	0	0	0	0	0	0	0	0	1	0	0	0	0	0	0	0	0	0	0	0	0	0	0	0	0	0	1	0	0	0	0	0
chr11:118940944-118948357+	chr11	118940943	118948357	hsa_circ_0095136	circBase	NM_021729	VPS11	0	0	0	0	0	0	0	0	0	5	0	0	2	0	0	0	0	0	0	0	0	0	0	0	0	0	0	0	0	0	0	0	2	0	0	0	0	0	0	0	0	0
chr11:119002245-119003929+	chr11	119002244	119003929	hsa_circ_0006932	circBase	NM_015517	HINFP	0	0	0	0	0	0	0	0	0	0	0	0	0	0	0	0	0	0	0	0	0	0	0	0	0	0	0	0	0	0	0	0	0	0	1	0	0	0	0	0	0	0
chr11:119103158-119103405+	chr11	119103157	119103405	hsa_circ_0007665	circBase	NM_005188	CBL	0	0	0	0	0	0	0	1	1	0	0	1	0	0	0	0	0	0	0	1	0	0	0	0	0	0	0	0	0	0	1	0	0	0	1	0	0	0	0	0	0	0
chr11:119144578-119145663+	chr11	119144577	119145663	hsa_circ_0000362	circBase	NM_005188	CBL	0	0	0	0	0	0	0	0	3	5	0	0	0	0	0	0	0	0	0	1	0	0	0	0	0	0	0	0	0	0	4	0	0	0	0	3	3	0	0	0	0	0
chr11:119155679-119156276+	chr11	119155678	119156276	hsa_circ_0095155	circBase	NM_005188	CBL	0	3	0	0	7	0	1	1	3	2	1	5	5	0	3	7	2	0	9	1	2	0	0	4	0	0	0	0	0	0	1	0	0	0	0	6	2	0	0	1	0	0
chr11:119167628-119168191+	chr11	119167627	119168191	hsa_circ_0095157	circBase	NM_005188	CBL	0	0	0	0	0	0	0	5	0	0	0	0	0	0	0	0	0	0	0	0	0	0	0	0	0	0	0	0	0	0	0	0	0	0	0	1	0	0	0	0	0	0
chr11:120276827-120278532+	chr11	120276826	120278532	hsa_circ_0024604	circBase	NM_015313	ARHGEF12	0	1	0	0	0	0	1	1	0	0	0	0	0	0	0	0	0	0	0	0	0	0	0	0	0	0	0	0	0	0	0	0	0	0	0	0	0	0	0	0	0	0
chr11:120343759-120348235+	chr11	120343758	120348235	hsa_circ_0009021	circBase	NM_015313	ARHGEF12	0	0	0	0	0	0	0	0	0	0	0	0	0	0	0	0	0	0	1	0	0	0	0	0	0	0	0	0	0	0	0	0	0	0	0	0	0	0	0	0	0	0
chr11:120345269-120348235+	chr11	120345268	120348235	hsa_circ_0002100	circBase	NM_015313	ARHGEF12	0	0	0	0	0	0	0	0	3	0	0	0	0	0	0	0	0	0	2	0	4	0	1	0	0	0	0	0	0	0	0	0	0	0	0	0	2	0	0	0	0	0
chr11:120907214-120930794+	chr11	120907213	120930794	hsa_circ_0095201	circBase	ENST00000531148	TBCEL	0	3	0	0	0	0	0	0	0	0	0	0	0	0	0	2	0	0	2	1	2	0	0	0	0	0	0	0	0	0	0	0	0	0	0	0	1	0	0	1	0	0
chr11:120916383-120918376+	chr11	120916382	120918376	hsa_circ_0024656	circBase	NM_152715	TBCEL	0	0	0	0	0	0	0	0	0	0	0	0	0	0	0	0	0	0	0	0	3	0	0	5	0	0	0	0	0	0	0	0	0	0	0	0	1	0	0	0	0	0
chr11:120916383-120924441+	chr11	120916382	120924441	hsa_circ_0000365	circBase	NM_152715	TBCEL	0	0	0	0	0	0	0	0	0	0	0	0	0	0	0	0	0	0	0	0	0	0	0	0	0	0	0	0	0	0	0	0	0	7	0	0	0	0	0	0	3	0
chr11:120916383-120930794+	chr11	120916382	120930794	hsa_circ_0003302	circBase	NM_152715	TBCEL	0	0	0	0	0	4	0	0	2	11	0	2	1	0	0	0	0	1	0	3	1	0	0	0	0	16	0	0	0	0	4	0	0	10	2	0	8	0	2	0	1	1
chr11:121358741-121360819+	chr11	121358740	121360819	hsa_circ_0095219	circBase	NM_003105	SORL1	0	0	0	0	0	0	0	0	5	0	0	0	0	0	0	0	0	0	2	0	0	0	0	0	0	0	0	0	0	0	0	0	0	0	0	0	0	0	0	0	0	0
chr11:121391366-121403261+	chr11	121391365	121403261	hsa_circ_0095226	circBase	NM_003105	SORL1	0	0	0	0	0	0	0	0	0	0	0	0	0	0	0	0	0	0	1	0	0	0	0	0	0	0	0	0	0	0	0	0	0	0	0	1	2	0	0	0	0	0
chr11:122665410-122672040+	chr11	122665409	122672040		novel	NM_032873	UBASH3B	0	0	0	0	0	0	0	0	0	0	0	0	0	0	0	0	0	7	0	0	0	0	0	0	0	0	0	0	0	0	0	0	0	0	0	0	1	0	0	0	0	0
chr11:124517261-124518071-	chr11	124517260	124518071	hsa_circ_0000367	circBase	NM_170601	SIAE	0	1	0	0	0	0	0	0	1	0	0	0	1	13	0	2	0	0	1	0	0	0	0	0	0	0	0	0	0	0	2	0	0	0	0	0	2	0	0	0	0	0
chr11:128628010-128642880+	chr11	128628009	128642880	hsa_circ_0000369	circBase	NM_002017	FLI1	0	0	0	1	0	2	0	0	6	0	5	3	4	0	0	1	0	0	2	1	0	0	0	0	13	0	0	0	0	0	2	0	0	0	0	1	0	0	0	0	7	0
chr11:128628010-128651918+	chr11	128628009	128651918	hsa_circ_0000370	circBase	NM_002017	FLI1	0	0	0	0	0	0	0	1	0	0	0	1	0	15	0	0	0	2	4	2	0	0	0	0	0	0	0	0	0	0	3	0	0	0	2	1	1	0	0	0	0	2
chr11:128638013-128642880+	chr11	128638012	128642880	hsa_circ_0007153	circBase	NM_002017	FLI1	0	0	0	0	0	0	0	0	0	0	0	0	0	0	0	0	0	0	2	0	0	0	0	0	0	0	0	0	0	0	0	0	0	0	0	0	0	0	0	0	0	0
chr11:128638013-128651918+	chr11	128638012	128651918	hsa_circ_0024834	circBase	NM_002017	FLI1	0	1	0	0	0	0	0	0	0	0	0	1	0	0	0	1	0	0	1	0	0	0	0	0	0	0	0	0	0	0	0	0	0	0	0	1	0	0	0	0	0	0
chr11:128963516-129034322-	chr11	128963515	129034322	hsa_circ_0024843	circBase	NM_001142685	ARHGAP32	0	0	0	0	0	0	0	0	2	0	0	0	0	0	2	6	0	0	1	3	0	0	0	0	0	0	0	0	0	0	1	0	0	0	0	0	0	0	0	0	0	0
chr11:128993341-128994789-	chr11	128993340	128994789	hsa_circ_0000371	circBase	NM_001142685	ARHGAP32	0	0	0	0	0	0	0	0	1	0	0	0	0	0	0	3	0	0	6	0	0	0	0	0	0	0	0	0	0	0	1	0	0	0	0	0	0	0	0	0	0	0
chr11:128993341-129034322-	chr11	128993340	129034322	hsa_circ_0007843	circBase	NM_001142685	ARHGAP32	0	0	0	0	0	0	0	1	4	0	4	0	0	0	0	5	0	0	2	0	0	0	0	0	0	0	0	0	0	0	7	0	0	0	0	2	0	0	0	0	0	0
chr11:129979324-129980556+	chr11	129979323	129980556	hsa_circ_0000372	circBase	NM_001642	APLP2	0	2	0	0	0	0	0	0	0	0	0	0	0	0	5	6	1	3	2	3	0	0	0	2	0	15	0	0	0	0	2	0	0	0	0	0	8	0	0	0	0	0
chr11:129979324-129992408+	chr11	129979323	129992408		novel	NM_001642	APLP2	0	0	0	0	0	3	2	0	0	0	0	0	0	0	0	1	0	0	0	0	0	0	0	0	0	0	0	0	0	0	0	0	0	0	0	0	1	0	0	0	0	0
chr11:129979324-130000061+	chr11	129979323	130000061		novel	NM_001642	APLP2	0	0	0	0	0	0	0	0	0	0	0	0	0	0	0	0	0	0	0	0	0	0	0	0	0	0	0	0	0	0	0	0	0	0	1	0	1	0	0	0	0	0
chr11:129996595-130005610+	chr11	129996594	130005610	hsa_circ_0024872	circBase	NM_001642	APLP2	0	0	0	0	0	0	0	0	0	0	0	0	0	0	0	0	0	0	0	0	0	0	0	0	0	0	0	0	0	0	1	0	0	0	0	0	0	0	0	0	0	0
chr11:130130751-130131824-	chr11	130130750	130131824	hsa_circ_0002484	circBase	NM_014155	ZBTB44	6	13	8	0	11	17	3	3	16	37	3	15	22	0	0	35	6	52	49	33	4	0	0	0	51	7	0	0	15	0	23	8	39	13	8	19	46	4	34	0	0	0
chr12:459787-461490-	chr12	459786	461490	hsa_circ_0006599	circBase	NM_001042603	KDM5A	0	0	0	0	0	0	0	0	0	0	0	1	0	0	0	0	2	0	0	0	0	0	0	0	0	0	0	0	0	0	0	0	0	0	0	0	0	0	0	0	0	0
chr12:459787-463400-	chr12	459786	463400	hsa_circ_0002881	circBase	NM_001042603	KDM5A	0	2	0	0	0	0	0	1	1	0	0	0	0	8	0	1	0	0	0	0	0	1	0	0	0	0	0	0	0	0	2	0	0	0	0	0	4	0	0	2	0	0
chr12:459787-465703-	chr12	459786	465703	hsa_circ_0024946	circBase	NM_001042603	KDM5A	0	0	0	0	0	0	0	0	0	0	4	0	5	0	0	0	2	0	1	0	0	0	0	0	0	0	0	0	0	0	0	0	0	0	0	0	1	0	0	0	0	2
chr12:459787-475270-	chr12	459786	475270	hsa_circ_0098611	circBase	NM_001042603	KDM5A	0	0	0	0	0	0	0	2	0	0	0	1	0	0	0	0	0	0	1	1	0	0	0	0	0	0	0	0	0	0	1	0	0	0	0	1	0	0	0	1	0	0
chr12:922808-939326+	chr12	922807	939326	hsa_circ_0007892	circBase	NM_014823	WNK1	0	0	0	0	0	0	0	0	1	0	6	0	0	0	0	1	0	0	0	0	0	0	0	0	0	0	0	0	0	0	0	0	0	0	0	2	2	5	0	0	0	0
chr12:936208-939326+	chr12	936207	939326	hsa_circ_0024960	circBase	NM_014823	WNK1	0	0	0	0	0	0	0	0	0	0	0	0	0	0	7	1	0	0	0	2	0	0	0	0	0	0	0	0	0	0	0	0	0	0	0	0	0	0	0	0	0	0
chr12:938228-939110+	chr12	938227	939110	hsa_circ_0005616	circBase	ENST00000530271	WNK1	0	0	0	0	0	0	0	0	0	0	0	0	0	0	0	0	0	0	0	0	0	0	0	0	0	0	0	0	0	0	0	0	0	0	0	2	0	0	0	2	0	0
chr12:1003728-1006847+	chr12	1003727	1006847	hsa_circ_0003251	circBase	NM_014823	WNK1	0	0	0	0	0	0	0	0	1	0	0	0	0	0	0	1	0	0	0	0	0	0	0	0	0	0	0	0	0	0	1	0	0	0	0	0	0	0	0	0	0	0
chr12:1107490-1137738+	chr12	1107489	1137738	hsa_circ_0005534	circBase	T071384	G016488	0	0	0	0	0	0	0	0	0	3	0	0	0	0	0	0	0	0	0	0	0	0	0	0	0	0	0	0	0	0	0	0	0	0	0	1	0	0	0	0	0	0
[truncated: 8,577 more rows]
[truncated: 18 more columns]
