# Supplementary material for: Development and validation of a novel circular RNA as an independent prognostic factor in acute myeloid leukemia
Source: BMC Med. 2021 Feb 1;19:28. doi: 10.1186/s12916-020-01898-y (PMC7849103; doi:10.1186/s12916-020-01898-y)
Supplement: Supplementary file 3 — Additional file 3. : Dataset 2. [file 12916_2020_1898_MOESM3_ESM.txt]

gene_short_name	gene_id	high	high	high	high	high	high	high	low	low	low	low	low	low	low
TSPAN6	ENSG00000000003	35	0	0	0	0	0	0	0	0	0	11	0	0	0
TNMD	ENSG00000000005	0	0	0	0	0	0	0	0	0	0	0	0	0	0
DPM1	ENSG00000000419	42	138	54	12	25	120	117	106	103	57	129	4	36	27
SCYL3	ENSG00000000457	111	79	77	28	93	308	131	107	117	58	221	0	72	123
C1orf112	ENSG00000000460	66	30	30	34	94	147	158	141	125	85	208	37	117	268
FGR	ENSG00000000938	195	129	525	174	1126	601	185	900	252	765	113	1121	811	93
CFH	ENSG00000000971	43	18	10	4	15	43	34	24	42	0	103	0	75	400
FUCA2	ENSG00000001036	92	181	43	45	54	170	247	170	191	189	171	202	34	0
GCLC	ENSG00000001084	184	544	182	138	119	555	771	594	500	349	534	698	526	441
NFYA	ENSG00000001167	172	534	420	47	203	791	578	542	540	280	1424	263	230	357
STPG1	ENSG00000001460	32	16	55	12	36	31	41	4	40	17	79	0	0	0
NIPAL3	ENSG00000001461	253	227	249	45	166	565	494	335	299	109	708	279	259	188
LAS1L	ENSG00000001497	696	565	238	227	538	543	654	286	486	261	504	212	343	271
ENPP4	ENSG00000001561	15	166	57	12	6	395	331	66	275	6	234	126	176	67
SEMA3F	ENSG00000001617	2	12	0	2	0	1	0	78	0	16	0	74	0	0
CFTR	ENSG00000001626	0	0	0	0	0	0	0	0	0	0	0	0	0	0
ANKIB1	ENSG00000001629	275	673	306	144	334	1038	622	340	756	98	834	253	564	379
CYP51A1	ENSG00000001630	113	472	159	55	242	654	375	332	494	155	117	207	301	334
KRIT1	ENSG00000001631	403	393	308	107	234	691	396	359	396	134	293	112	303	186
RAD52	ENSG00000002016	159	72	113	24	199	177	102	69	94	41	208	47	139	67
BAD	ENSG00000002330	26	29	19	24	41	35	43	82	54	29	34	139	133	115
LAP3	ENSG00000002549	108	358	187	101	133	394	539	336	425	471	691	379	374	67
CD99	ENSG00000002586	2	0	0	0	1	0	50	4	0	0	0	0	0	1
HS3ST1	ENSG00000002587	0	0	0	0	0	56	0	0	8	7	33	0	0	0
AOC1	ENSG00000002726	0	0	7	2	0	7	24	11	0	6	5	12	0	27
WNT16	ENSG00000002745	0	2	0	0	0	0	0	0	0	0	4	0	0	0
HECW1	ENSG00000002746	0	0	0	0	0	0	0	0	2	0	0	0	0	0
MAD1L1	ENSG00000002822	492	289	256	401	654	188	206	299	275	433	357	74	449	559
LASP1	ENSG00000002834	1066	1539	840	1239	1152	2023	2660	2886	1971	1044	3598	2739	1895	1328
SNX11	ENSG00000002919	130	80	45	32	140	108	122	158	157	41	434	153	111	96
TMEM176A	ENSG00000002933	4	0	11	10	39	132	18	0	2	0	62	14	0	0
M6PR	ENSG00000003056	607	576	428	124	412	1197	1476	889	883	400	1099	423	899	147
KLHL13	ENSG00000003096	2	59	0	14	1	139	198	33	129	0	187	16	39	0
CYP26B1	ENSG00000003137	0	0	0	0	0	0	0	0	0	0	0	0	0	0
ICA1	ENSG00000003147	127	26	80	14	133	217	64	256	15	124	0	119	155	38
DBNDD1	ENSG00000003249	1	6	0	0	0	6	4	4	14	0	4	0	0	0
ALS2	ENSG00000003393	487	493	258	132	263	1058	1130	483	400	200	1554	175	519	59
CASP10	ENSG00000003400	515	281	260	115	167	569	390	244	471	179	472	209	390	52
CFLAR	ENSG00000003402	1854	1160	1429	812	2766	2401	1690	3400	1843	3364	2460	1243	2096	1268
TFPI	ENSG00000003436	418	907	731	16	291	974	1504	340	940	590	671	81	583	65
NDUFAF7	ENSG00000003509	55	151	108	14	22	148	156	97	128	1	161	37	23	129
RBM5	ENSG00000003756	1852	2182	1146	480	1580	2392	2265	3465	3200	1164	3612	593	1395	1231
MTMR7	ENSG00000003987	0	0	0	0	0	0	0	0	0	0	0	0	0	0
SLC7A2	ENSG00000003989	0	8	14	0	1	6	11	0	2	18	66	72	12	136
ARF5	ENSG00000004059	194	263	173	83	155	480	541	375	497	185	392	598	446	354
SARM1	ENSG00000004139	160	40	97	2	89	385	34	237	52	9	211	2	43	411
POLDIP2	ENSG00000004142	163	170	94	22	179	306	432	392	345	184	232	479	442	154
PLXND1	ENSG00000004399	2903	1012	623	796	3800	2936	2498	2233	1687	1436	2734	356	1832	1957
AK2	ENSG00000004455	1227	567	930	275	1212	1585	1768	1994	936	1220	2541	2725	1285	1501
CD38	ENSG00000004468	253	1091	360	53	298	843	3402	554	1702	309	1713	286	1000	2250
FKBP4	ENSG00000004478	364	441	149	652	327	841	745	458	605	1038	1033	233	670	552
KDM1A	ENSG00000004487	656	1093	370	213	284	1052	1301	826	1325	318	1272	235	809	260
RBM6	ENSG00000004534	1666	1715	1224	318	953	2619	1532	975	1196	847	1696	403	834	595
CAMKK1	ENSG00000004660	138	21	33	47	137	99	68	257	42	81	126	56	100	12
RECQL	ENSG00000004700	113	229	231	43	100	458	273	165	300	211	463	128	253	247
CCDC132	ENSG00000004766	107	209	105	20	47	350	234	154	223	33	278	102	379	124
HSPB6	ENSG00000004776	0	0	0	0	0	0	1	1	0	1	0	0	0	0
ARHGAP33	ENSG00000004777	308	94	118	186	1063	125	155	360	140	615	241	219	398	1178
NDUFAB1	ENSG00000004779	26	66	23	14	0	69	119	36	115	46	92	75	100	0
PDK4	ENSG00000004799	0	3	14	2	16	15	5	0	0	0	13	28	0	0
SLC22A16	ENSG00000004809	117	84	17	16	68	208	256	156	157	159	147	210	203	104
ZMYND10	ENSG00000004838	3	8	23	12	3	25	6	42	8	14	42	0	15	0
ABCB5	ENSG00000004846	0	0	0	0	0	0	9	0	0	0	0	0	0	0
ARX	ENSG00000004848	0	0	0	0	0	0	0	0	0	0	0	0	0	0
SLC25A13	ENSG00000004864	107	207	17	26	134	141	183	233	248	76	221	123	246	0
ST7	ENSG00000004866	35	198	75	22	108	197	422	182	254	60	43	142	330	175
CDC27	ENSG00000004897	243	765	401	150	225	682	791	381	722	219	617	994	850	451
SLC4A1	ENSG00000004939	19	1284	135	342	2313	1095	7624	102	1767	314	4757	33863	4584	6191
CALCR	ENSG00000004948	0	0	0	0	0	0	0	0	0	0	0	0	0	0
HCCS	ENSG00000004961	23	33	21	16	16	74	54	41	35	47	75	0	39	120
DVL2	ENSG00000004975	220	103	70	93	176	320	257	237	317	114	300	256	205	98
PRSS22	ENSG00000005001	1	0	0	0	0	0	0	0	0	0	0	0	14	0
UPF1	ENSG00000005007	1040	363	203	952	1321	473	561	1277	760	1212	1183	505	788	798
SKAP2	ENSG00000005020	381	536	471	71	226	905	724	373	494	402	738	565	265	49
SLC25A5	ENSG00000005022	207	562	162	178	306	1146	1412	1439	1288	368	1062	1126	482	756
CCDC109B	ENSG00000005059	6	27	13	10	14	58	20	5	62	70	18	14	25	44
HOXA11	ENSG00000005073	153	0	0	0	43	2	0	0	0	48	217	198	0	123
POLR2J	ENSG00000005075	52	99	17	79	34	60	56	70	78	35	67	116	12	0
DHX33	ENSG00000005100	140	256	147	63	309	329	334	414	331	120	488	123	156	58
MEOX1	ENSG00000005102	0	0	0	0	0	0	0	0	0	0	0	0	0	0
THSD7A	ENSG00000005108	0	75	15	4	141	104	270	11	62	0	8	68	3	0
LIG3	ENSG00000005156	1019	540	291	79	421	699	773	789	696	176	824	319	431	385
RPAP3	ENSG00000005175	142	278	190	16	24	263	177	40	162	45	168	60	138	75
ACSM3	ENSG00000005187	534	289	122	24	809	166	110	154	303	230	313	88	230	0
AC004381.6	ENSG00000005189	212	248	25	20	90	377	534	140	389	112	268	25	291	219
CIAPIN1	ENSG00000005194	137	115	62	18	66	182	202	244	240	96	243	267	229	71
FAM214B	ENSG00000005238	213	127	94	64	203	205	269	228	117	477	240	1136	159	59
COPZ2	ENSG00000005243	0	0	0	0	0	5	1	8	0	0	1	0	0	0
PRKAR2B	ENSG00000005249	107	300	76	34	186	108	198	119	380	121	120	621	653	164
MSL3	ENSG00000005302	284	360	180	49	116	397	435	302	499	258	249	242	263	204
CREBBP	ENSG00000005339	1214	1887	956	814	1225	1860	1400	2191	1582	1581	1913	1231	1083	1323
BZRAP1	ENSG00000005379	1838	690	647	2239	4622	2240	1191	2465	934	811	7559	244	1626	453
MPO	ENSG00000005381	940	9790	2295	879	12723	3391	53421	4018	18289	38527	12521	5847	9870	16
PON1	ENSG00000005421	0	0	0	0	0	0	0	0	0	0	0	0	0	0
GCFC2	ENSG00000005436	46	113	12	53	116	211	116	112	169	70	4	65	124	7
WDR54	ENSG00000005448	33	4	0	0	16	73	30	16	29	23	20	4	18	0
CROT	ENSG00000005469	35	79	25	6	53	83	71	41	122	1	116	103	50	158
ABCB4	ENSG00000005471	0	10	0	0	0	7	6	0	32	0	17	0	0	0
KMT2E	ENSG00000005483	1945	2924	1216	1156	1751	3459	2608	2036	2352	1124	2085	406	1243	794
RHBDD2	ENSG00000005486	46	66	12	26	79	69	120	95	109	95	96	170	150	0
SOX8	ENSG00000005513	0	4	0	0	0	2	0	0	2	0	0	0	0	0
IBTK	ENSG00000005700	374	485	254	73	364	1064	865	438	679	256	872	368	560	410
ZNF195	ENSG00000005801	232	273	114	71	219	346	286	230	348	223	347	100	155	53
MYCBP2	ENSG00000005810	3393	5128	2610	1122	2997	8084	6672	5477	5680	3087	8734	922	3345	3448
FBXL3	ENSG00000005812	260	887	256	192	229	659	569	807	1179	443	643	238	338	361
ITGAL	ENSG00000005844	1117	1575	1346	113	1462	2577	1872	1196	1987	1388	1105	233	1770	1132
PDK2	ENSG00000005882	95	93	50	18	108	134	107	157	63	67	91	19	110	27
ITGA3	ENSG00000005884	9	12	31	4	0	57	1	8	6	4	20	0	0	78
ZFX	ENSG00000005889	400	1222	321	71	340	945	1230	1812	1796	513	1021	144	669	773
LAMP2	ENSG00000005893	447	675	416	93	379	1703	1478	1055	1062	1127	1242	810	529	839
GGNBP2	ENSG00000005955	578	1537	412	269	539	1195	1185	1305	2104	352	1142	598	890	740
ITGA2B	ENSG00000005961	442	105	49	150	167	114	200	220	202	59	337	544	1173	123
ASB4	ENSG00000005981	0	0	0	0	0	0	0	0	0	0	0	0	0	0
GDE1	ENSG00000006007	148	348	74	49	109	514	484	353	442	217	311	586	188	317
C19orf60	ENSG00000006015	110	51	80	130	157	104	84	149	149	113	53	88	120	186
CRLF1	ENSG00000006016	0	0	0	0	0	0	0	0	0	0	0	0	0	0
OSBPL7	ENSG00000006025	254	86	97	79	177	227	201	274	220	110	287	126	252	96
TMEM98	ENSG00000006042	0	0	0	10	0	1	0	12	12	0	0	0	0	0
YBX2	ENSG00000006047	0	19	0	0	0	2	14	0	26	0	0	0	8	0
KRT33A	ENSG00000006059	0	0	0	0	0	0	0	0	0	0	0	0	0	0
ABCC8	ENSG00000006071	0	0	0	0	0	0	0	0	0	0	0	0	0	0
CCL18	ENSG00000006074	0	0	0	0	1	0	1	0	0	0	17	0	0	0
CCL3	ENSG00000006075	6	30	52	73	222	118	96	328	46	24	133	30	374	75
SYNRG	ENSG00000006114	250	601	478	130	237	1379	734	442	826	155	1062	509	761	799
CACNG3	ENSG00000006116	0	0	0	10	0	0	0	0	0	6	0	0	0	0
TMEM132A	ENSG00000006118	0	0	0	0	12	2	0	0	0	5	0	0	0	0
AP2B1	ENSG00000006125	808	1480	505	304	842	2808	2731	1646	2482	346	2332	2873	2187	2062
TAC1	ENSG00000006128	0	0	0	0	0	0	0	0	0	0	0	0	0	0
ZNF263	ENSG00000006194	218	302	219	255	301	655	451	284	365	201	854	144	322	352
CX3CL1	ENSG00000006210	0	0	0	0	0	0	0	0	0	0	0	0	0	0
SPATA20	ENSG00000006282	575	114	231	152	523	432	345	901	299	198	412	214	263	401
CACNA1G	ENSG00000006283	0	0	0	2	0	0	0	0	0	0	0	0	0	0
TNFRSF12A	ENSG00000006327	5	22	0	154	28	42	14	117	46	89	32	28	81	0
DLX6	ENSG00000006377	0	0	0	0	0	0	0	0	0	0	0	0	0	0
MAP3K9	ENSG00000006432	59	43	0	4	1	27	17	88	51	23	30	0	0	114
RALA	ENSG00000006451	194	194	312	99	89	586	351	168	179	154	490	63	144	280
BAIAP2L1	ENSG00000006453	0	9	0	6	0	0	1	4	3	0	0	11	0	0
KDM7A	ENSG00000006459	134	415	180	24	236	765	586	285	480	57	421	672	548	314
ETV1	ENSG00000006468	0	4	0	0	0	4	0	0	0	4	0	0	0	0
AGK	ENSG00000006530	153	165	149	32	106	301	232	116	208	59	238	0	243	163
ALDH3B1	ENSG00000006534	181	125	204	6	354	145	462	481	200	375	216	310	382	186
TTC22	ENSG00000006555	11	2	32	0	0	148	5	0	9	31	3	0	0	0
PHTF2	ENSG00000006576	144	317	181	55	163	316	215	303	472	96	346	168	350	148
CCL26	ENSG00000006606	0	0	0	0	0	0	0	0	0	0	0	0	0	0
FARP2	ENSG00000006607	167	202	143	61	138	237	167	309	254	96	334	249	252	383
USH1C	ENSG00000006611	0	0	0	0	0	0	0	0	0	0	0	16	0	0
GGCT	ENSG00000006625	69	83	29	18	42	135	129	82	77	35	43	96	19	44
DBF4	ENSG00000006634	78	321	108	32	104	249	190	102	286	98	217	151	135	44
TBXA2R	ENSG00000006638	40	12	23	6	45	43	24	45	12	6	0	28	46	0
IFRD1	ENSG00000006652	413	910	827	640	787	2790	850	927	1056	202	3649	475	1720	255
LGALS14	ENSG00000006659	2	0	0	0	0	0	0	0	0	0	0	0	0	0
COX10	ENSG00000006695	52	109	60	40	30	151	132	61	94	40	143	42	104	0
GTF2IRD1	ENSG00000006704	1	2	0	57	2	45	11	11	6	0	3	0	0	12
PAF1	ENSG00000006712	411	271	262	559	648	482	270	297	210	342	228	117	266	346
VPS41	ENSG00000006715	776	584	407	192	527	1022	863	580	962	475	716	496	646	1117
ARHGAP44	ENSG00000006740	25	0	0	0	0	1	0	0	0	0	0	0	0	0
ELAC2	ENSG00000006744	541	276	252	138	367	548	482	554	434	171	553	330	431	321
SCIN	ENSG00000006747	0	0	0	2	0	1	1	0	5	0	0	0	0	0
ARSD	ENSG00000006756	807	246	371	59	295	477	618	938	385	197	238	258	107	221
PNPLA4	ENSG00000006757	30	32	0	0	0	46	57	13	63	23	0	84	0	0
MYH13	ENSG00000006788	0	0	0	0	0	0	0	0	0	0	0	0	0	0
ADIPOR2	ENSG00000006831	157	246	206	130	309	665	566	422	440	205	845	956	646	198
CDKL3	ENSG00000006837	3	0	13	0	0	5	3	0	0	26	0	2	12	0
UPP2	ENSG00000007001	0	0	0	0	0	0	0	0	0	0	0	0	0	0
PRSS21	ENSG00000007038	196	1	0	0	479	1	5	231	0	0	0	0	8	0
MARK4	ENSG00000007047	301	161	192	182	334	364	341	377	175	339	350	132	103	346
PROM1	ENSG00000007062	1002	339	82	87	564	3616	1970	913	788	209	687	0	630	727
CCDC124	ENSG00000007080	85	115	42	103	51	93	76	71	78	44	50	37	36	77
CEACAM21	ENSG00000007129	10	25	36	63	30	46	54	4	28	14	24	0	64	138
PAFAH1B1	ENSG00000007168	481	617	553	535	575	1543	997	1080	1114	423	1487	935	1467	1406
NOS2	ENSG00000007171	0	0	0	0	14	0	1	0	0	0	0	0	0	0
DNAH9	ENSG00000007174	0	0	0	0	0	0	1	0	0	0	0	0	0	0
KIAA0100	ENSG00000007202	2310	1904	1870	302	2735	3737	3851	3184	2570	1000	4736	1296	1867	1681
SLC13A2	ENSG00000007216	0	0	0	0	0	0	0	0	0	0	0	0	0	0
GAS7	ENSG00000007237	424	904	947	484	646	815	1169	1366	1339	310	274	798	1354	644
TRAPPC6A	ENSG00000007255	53	33	0	53	53	43	78	91	89	26	54	0	90	121
MATK	ENSG00000007264	139	68	24	180	121	168	270	162	223	216	195	7	238	160
CEACAM7	ENSG00000007306	0	0	0	0	0	0	0	0	0	0	0	0	0	0
CD79B	ENSG00000007312	76	55	17	4	7	109	52	73	69	17	57	46	189	18
SCN4A	ENSG00000007314	49	4	5	2	7	7	3	0	8	0	0	0	0	0
ST7L	ENSG00000007341	110	110	119	83	127	375	161	220	125	211	191	130	48	209
TKTL1	ENSG00000007350	1	16	1	0	0	5	4	0	9	0	0	0	0	0
PAX6	ENSG00000007372	0	0	0	0	0	3	0	0	0	0	0	40	0	0
RPUSD1	ENSG00000007376	79	43	49	63	77	78	114	227	95	126	149	154	177	198
RHBDF1	ENSG00000007384	99	5	0	20	28	94	3	109	3	88	47	44	0	24
LUC7L	ENSG00000007392	855	995	713	533	758	1093	933	1305	1513	568	1196	333	1157	966
CACNA2D2	ENSG00000007402	3	34	29	0	9	77	28	3	46	28	11	0	55	41
BAIAP3	ENSG00000007516	7	32	37	16	35	6	2	59	55	105	18	21	3	0
TSR3	ENSG00000007520	67	34	41	16	39	45	67	54	52	46	74	81	79	0
PIGQ	ENSG00000007541	247	208	74	202	397	121	517	232	482	331	209	2017	1505	626
CRAMP1L	ENSG00000007545	842	534	236	325	875	794	690	1121	831	1029	1084	487	516	734
TEAD3	ENSG00000007866	0	0	4	40	0	0	2	0	5	0	4	0	0	0
SELE	ENSG00000007908	0	0	0	0	0	0	1	0	0	0	16	0	0	0
DNAJC11	ENSG00000007923	241	268	72	105	237	319	308	256	299	142	207	21	318	361
FMO3	ENSG00000007933	0	0	0	0	0	4	6	0	2	0	36	0	0	38
MYLIP	ENSG00000007944	277	683	118	281	575	863	847	865	1103	820	2340	624	625	443
NOX1	ENSG00000007952	0	0	0	0	0	0	0	0	0	0	0	0	0	0
E2F2	ENSG00000007968	26	107	38	99	230	172	642	186	260	191	428	2873	561	651
PSMB1	ENSG00000008018	145	472	103	38	110	330	535	518	692	149	324	449	272	274
SYN1	ENSG00000008056	3	3	0	0	0	0	2	0	0	4	0	14	19	43
JARID2	ENSG00000008083	2401	2495	1334	1278	1935	2095	2492	2262	2110	1327	3821	579	1909	2170
CDKL5	ENSG00000008086	5	3	6	0	0	87	4	8	23	13	20	2	28	0
CAMK1G	ENSG00000008118	1	0	0	0	0	0	0	0	0	0	0	0	0	0
CDK11A	ENSG00000008128	397	395	57	704	530	174	136	432	264	304	219	23	262	201
NADK	ENSG00000008130	302	181	168	235	724	304	301	828	394	840	187	658	898	284
TFAP2B	ENSG00000008196	0	0	0	0	0	0	0	0	0	0	0	0	0	0
TFAP2D	ENSG00000008197	0	0	0	0	0	0	0	0	0	0	0	0	0	0
DLEC1	ENSG00000008226	6	0	0	2	0	9	5	17	9	6	0	0	0	0
CYTH3	ENSG00000008256	117	60	144	30	167	251	218	108	140	112	175	89	274	117
ADAM22	ENSG00000008277	40	22	50	6	8	239	73	37	38	46	170	0	34	185
SYPL1	ENSG00000008282	327	311	193	162	101	914	621	860	592	228	813	368	290	123
CYB561	ENSG00000008283	162	59	35	124	57	214	113	183	126	76	246	77	101	16
SPAG9	ENSG00000008294	1241	1156	546	1047	793	1416	940	1787	1250	522	1832	680	554	898
CELSR3	ENSG00000008300	31	32	13	36	52	44	67	152	120	43	308	0	23	673
AASS	ENSG00000008311	3	11	7	0	0	299	9	20	15	7	4	2	0	49
PLEKHG6	ENSG00000008323	1	0	0	0	0	1	0	0	0	0	0	0	0	0
SS18L2	ENSG00000008324	20	18	18	4	37	76	62	28	68	40	93	0	84	0
MPND	ENSG00000008382	72	78	0	81	37	92	234	33	131	61	250	84	173	93
MGST1	ENSG00000008394	184	239	68	0	371	969	638	599	265	289	24	751	147	0
CRY1	ENSG00000008405	39	109	49	107	91	152	108	227	232	43	61	0	96	163
PGLYRP1	ENSG00000008438	0	0	0	57	10	26	41	15	0	174	0	481	0	0
NFIX	ENSG00000008441	1876	377	298	154	2211	606	639	285	459	335	420	2152	649	345
ST3GAL1	ENSG00000008513	454	649	682	306	880	1693	1166	992	893	2307	2549	575	1130	1110
MMP25	ENSG00000008516	35	7	55	107	92	75	47	211	5	183	20	219	12	0
IL32	ENSG00000008517	14	221	38	0	8	326	90	18	329	29	104	51	206	306
PKD1	ENSG00000008710	901	218	415	616	1701	632	605	1199	749	1750	1113	726	1185	1875
MAPK8IP2	ENSG00000008735	6	1	0	0	9	2	0	3	8	0	24	11	0	147
MED24	ENSG00000008838	556	286	136	188	360	342	489	521	511	211	353	305	492	743
RHOBTB2	ENSG00000008853	146	77	94	38	159	215	111	175	89	30	87	167	87	121
HEATR5B	ENSG00000008869	946	885	671	150	591	1583	1659	1233	1323	1169	1705	607	844	577
SEC62	ENSG00000008952	399	890	433	71	268	1089	845	451	920	611	703	493	312	441
RPS20	ENSG00000008988	2862	5912	1885	1440	1927	6007	8285	7795	6914	1803	5835	6568	6150	4305
CSDE1	ENSG00000009307	2633	7292	1606	794	2188	6852	7147	5835	7213	2653	5832	3669	2510	364
UBE3C	ENSG00000009335	512	449	319	105	522	1014	693	786	925	357	1041	381	598	633
REV3L	ENSG00000009413	522	1403	721	213	491	1703	1130	715	1488	753	1850	405	924	245
TENM1	ENSG00000009694	6	70	0	4	45	56	21	28	117	27	18	40	69	0
PAX7	ENSG00000009709	0	0	0	0	0	0	0	0	0	0	0	0	7	0
MASP2	ENSG00000009724	0	4	0	8	25	5	0	0	2	3	1	0	0	0
IYD	ENSG00000009765	0	0	13	0	0	0	0	0	0	0	0	0	0	0
FAM76A	ENSG00000009780	53	89	66	6	24	132	76	84	85	38	88	91	101	0
TRAF3IP3	ENSG00000009790	646	513	1012	75	246	1271	650	360	549	108	332	144	414	440
POMT2	ENSG00000009830	168	54	76	71	222	119	111	259	128	153	413	89	80	83
VTA1	ENSG00000009844	77	211	36	30	98	362	240	112	280	191	249	74	182	117
MLXIPL	ENSG00000009950	0	0	0	0	0	0	0	0	0	0	0	0	0	0
BAZ1B	ENSG00000009954	1004	1502	887	514	975	1466	1343	794	1051	1219	1278	885	651	827
RANBP9	ENSG00000010017	433	744	280	231	236	808	987	645	837	562	816	794	398	332
ETV7	ENSG00000010030	0	2	0	0	0	1	0	0	0	0	0	0	0	31
SPRTN	ENSG00000010072	100	176	8	93	77	182	165	215	242	138	214	210	248	87
METTL13	ENSG00000010165	145	201	67	47	137	270	278	77	357	140	310	205	232	194
DYRK4	ENSG00000010219	20	57	27	6	19	46	42	15	25	62	61	63	32	92
ZNF207	ENSG00000010244	1536	4299	1599	533	1316	3692	2900	4230	6833	963	3852	1317	2783	1637
UQCRC1	ENSG00000010256	252	302	250	95	176	339	533	555	452	299	580	807	447	204
STARD3NL	ENSG00000010270	237	156	72	77	116	388	354	307	239	124	282	170	284	120
CD9	ENSG00000010278	21	8	36	8	0	319	27	119	18	4	128	370	106	0
HHATL	ENSG00000010282	0	0	0	0	0	0	0	0	0	0	0	0	0	0
NCAPD2	ENSG00000010292	356	414	384	168	956	1009	1067	698	636	759	1049	815	1007	508
IFFO1	ENSG00000010295	350	140	103	150	424	298	188	528	279	454	453	125	547	112
GIPR	ENSG00000010310	1	11	17	0	1	15	4	0	5	16	5	39	8	92
PHF7	ENSG00000010318	141	130	35	47	58	126	127	109	114	52	118	16	53	47
SEMA3G	ENSG00000010319	5	0	5	77	7	2	3	0	0	0	14	0	0	0
NISCH	ENSG00000010322	1194	664	629	648	1547	1013	980	1346	1029	1109	1736	668	1476	1836
STAB1	ENSG00000010327	6056	207	170	5700	4330	962	683	2638	565	387	409	435	1840	10499
FUZ	ENSG00000010361	86	21	29	30	81	40	59	75	63	50	59	46	9	13
SLC6A13	ENSG00000010379	2	0	0	0	0	2	0	7	0	0	14	0	16	0
IDS	ENSG00000010404	1089	924	739	360	1214	2885	1797	1012	1538	966	975	484	911	1005
PRSS3	ENSG00000010438	5	0	0	0	0	0	0	0	0	0	0	0	0	0
ZNF200	ENSG00000010539	21	28	51	36	30	192	30	20	45	11	305	19	234	114
CD4	ENSG00000010610	39	192	204	30	470	211	121	381	292	841	111	337	306	33
LRRC23	ENSG00000010626	120	40	43	20	89	123	56	114	31	48	44	60	28	65
BTK	ENSG00000010671	865	898	845	116	400	868	1585	632	1055	658	890	566	930	437
HFE	ENSG00000010704	0	10	0	0	0	6	2	1	5	0	17	0	22	0
SCMH1	ENSG00000010803	296	225	122	139	175	472	404	166	421	242	446	25	140	374
FYN	ENSG00000010810	261	398	324	255	191	991	230	174	399	373	455	254	306	269
HIVEP2	ENSG00000010818	219	452	350	8	269	1682	321	330	446	138	551	140	271	186
FMO1	ENSG00000010932	0	6	0	0	0	0	0	0	0	0	0	0	0	0
TCEB3	ENSG00000011007	206	760	523	273	256	633	614	495	563	372	1280	502	307	472
LYPLA2	ENSG00000011009	204	93	97	134	144	161	142	322	223	229	142	165	156	6
CLCN6	ENSG00000011021	347	157	95	148	372	308	193	152	223	246	244	74	319	169
MRC2	ENSG00000011028	303	112	69	2440	352	243	336	930	223	17	2207	321	418	1338
NME2	ENSG00000011052	46	13	28	72	24	20	138	17	31	0	229	223	139	103
SLC6A7	ENSG00000011083	1	0	0	0	0	2	1	0	0	0	5	0	0	0
TSPAN9	ENSG00000011105	6	1	19	0	17	10	4	0	11	0	12	54	0	0
BTBD7	ENSG00000011114	155	342	321	176	402	675	501	355	426	438	1022	272	506	463
APBA3	ENSG00000011132	119	58	31	130	59	114	63	175	114	52	122	156	94	292
MKS1	ENSG00000011143	90	44	19	32	64	91	117	80	63	14	128	11	75	163
ABHD5	ENSG00000011198	21	66	10	38	219	233	163	282	134	216	300	721	323	95
KAL1	ENSG00000011201	0	0	0	0	0	0	0	0	0	0	0	0	0	0
AKAP8L	ENSG00000011243	837	822	473	893	869	729	913	1140	871	913	936	1377	1080	867
MBTD1	ENSG00000011258	249	656	415	81	183	877	750	314	777	153	1138	123	610	339
UTP18	ENSG00000011260	168	192	27	227	254	322	321	223	359	99	338	60	257	499
RNF216	ENSG00000011275	553	673	513	207	755	958	784	766	726	615	1091	291	627	696
TTC19	ENSG00000011295	277	384	278	482	411	1146	663	517	719	215	790	347	700	317
PTBP1	ENSG00000011304	1832	1368	473	2984	4098	1146	1787	2849	2445	2853	2806	2225	2401	2942
DPF1	ENSG00000011332	5	0	0	10	0	2	5	0	0	25	0	0	0	0
SYT7	ENSG00000011347	0	0	0	0	0	0	0	0	0	0	1	0	0	0
LARS2	ENSG00000011376	301	145	125	89	241	418	400	307	265	137	379	98	289	136
PIK3C2A	ENSG00000011405	218	529	230	54	197	696	327	255	752	182	786	191	447	630
PLAUR	ENSG00000011422	219	116	389	798	2895	275	275	1769	180	703	1413	530	317	77
ANLN	ENSG00000011426	62	182	129	55	294	273	313	249	215	274	239	391	376	225
WIZ	ENSG00000011451	308	178	132	269	838	303	244	281	317	797	279	226	697	355
RABGAP1	ENSG00000011454	811	406	654	77	322	957	505	343	511	173	795	244	415	343
DCN	ENSG00000011465	0	0	17	0	14	7	114	9	0	0	83	184	95	610
QPCTL	ENSG00000011478	48	28	35	207	133	55	84	121	86	254	125	135	46	90
PPP5C	ENSG00000011485	264	203	234	22	235	269	277	302	197	180	284	117	331	488
CEP68	ENSG00000011523	451	278	172	101	221	837	691	257	546	186	605	79	426	297
MAP4K3	ENSG00000011566	458	297	166	285	155	418	173	240	308	155	359	135	198	210
ZBTB32	ENSG00000011590	5	5	10	0	0	4	5	0	20	0	20	0	32	0
TYROBP	ENSG00000011600	131	533	232	73	380	244	735	397	362	921	178	437	345	166
TMEM159	ENSG00000011638	38	54	14	20	9	164	83	53	72	8	170	70	55	73
GABRA3	ENSG00000011677	0	0	0	0	0	0	0	0	0	0	0	0	0	0
BRCA1	ENSG00000012048	195	268	141	69	365	350	367	286	263	76	349	531	289	354
ERCC1	ENSG00000012061	613	263	248	111	606	343	591	477	357	321	184	165	359	416
CD22	ENSG00000012124	74	215	16	12	51	105	13	16	328	8	236	0	287	75
MBTPS2	ENSG00000012174	64	62	29	20	114	197	148	131	121	69	129	72	94	207
PRICKLE3	ENSG00000012211	49	20	51	14	34	83	48	53	37	68	64	0	32	81
LTF	ENSG00000012223	25	36	4	846	68	4585	1494	124	46	5414	51	8511	709	3
EXTL3	ENSG00000012232	107	71	82	97	128	345	190	307	148	160	437	179	199	127
NR1H4	ENSG00000012504	0	0	0	0	0	0	0	0	0	0	0	0	0	0
ELOVL5	ENSG00000012660	185	1043	201	290	315	1125	1219	448	997	499	309	265	534	497
ALOX5	ENSG00000012779	96	72	134	964	308	275	88	274	157	261	47	370	641	53
KDM5D	ENSG00000012817	0	0	967	83	2094	2133	1	12	22	52	2566	1861	2062	1931
CALCOCO1	ENSG00000012822	1456	728	543	196	519	973	1159	776	755	232	470	782	817	636
UBR7	ENSG00000012963	96	235	88	51	109	363	392	195	402	187	362	328	340	212
MAP4K5	ENSG00000012983	301	609	162	132	173	599	538	328	751	306	491	205	263	206
EHD3	ENSG00000013016	63	101	58	12	33	135	851	158	151	11	142	253	505	191
PSMC4	ENSG00000013275	210	202	136	298	537	415	335	379	246	413	417	405	392	92
MAN2B2	ENSG00000013288	366	389	311	150	476	686	451	524	405	375	874	77	135	656
SLC7A14	ENSG00000013293	0	0	0	0	2	0	0	0	0	0	0	0	0	0
CLDN11	ENSG00000013297	0	3	0	4	0	0	0	0	5	0	0	35	0	0
SLC25A39	ENSG00000013306	196	220	103	213	502	305	693	220	452	212	441	4859	677	841
MVP	ENSG00000013364	823	246	282	144	633	678	304	869	366	374	532	784	470	312
NUB1	ENSG00000013374	359	532	250	125	181	733	505	298	520	89	509	283	261	70
PGM3	ENSG00000013375	28	109	93	26	49	175	76	96	106	22	105	74	68	70
RWDD2A	ENSG00000013392	2	12	11	0	0	30	10	0	9	0	36	42	9	0
CLK1	ENSG00000013441	1984	4780	1012	832	1668	4019	3657	4634	6123	1223	6324	968	2428	1921
POLR3B	ENSG00000013503	60	153	60	6	27	128	132	124	118	62	138	19	111	70
ANGEL1	ENSG00000013523	224	141	113	22	154	268	351	318	252	248	237	0	378	201
RNF14	ENSG00000013561	70	77	44	40	62	206	187	82	140	15	257	577	174	312
DNASE1L1	ENSG00000013563	98	78	46	41	174	195	156	187	131	92	28	214	147	75
DDX11	ENSG00000013573	340	164	274	316	569	188	338	276	129	139	205	319	206	273
HEBP1	ENSG00000013583	85	222	62	20	57	523	382	231	243	40	400	231	166	147
GPRC5A	ENSG00000013588	0	4	0	0	22	0	1	17	6	0	0	28	0	0
MAMLD1	ENSG00000013619	3	4	2	12	0	51	19	17	22	14	5	61	14	0
CD6	ENSG00000013725	66	247	54	18	2	165	56	15	334	108	51	60	77	0
TACC3	ENSG00000013810	706	535	756	641	1161	797	910	863	493	983	841	789	1174	1892
UFL1	ENSG00000014123	209	315	6	16	108	419	364	268	326	103	490	60	183	7
POLA2	ENSG00000014138	102	125	130	41	133	217	249	183	174	133	157	421	415	434
ZC3H3	ENSG00000014164	152	166	68	79	429	135	202	243	180	469	253	51	192	259
CAPN1	ENSG00000014216	1016	871	477	342	1144	1065	1462	1546	1279	1069	1608	1875	1424	953
ACPP	ENSG00000014257	48	39	132	2	34	57	109	100	11	134	66	98	5	0
MDH1	ENSG00000014641	123	139	33	59	65	334	378	257	374	149	312	182	366	360
SLC30A9	ENSG00000014824	133	396	223	36	134	437	374	315	491	211	180	132	329	179
MTMR11	ENSG00000014914	3	4	7	0	118	3	11	7	8	6	0	0	34	0
COX15	ENSG00000014919	148	172	290	40	47	449	339	182	214	92	249	195	301	167
CCDC88C	ENSG00000015133	1166	1250	855	439	1659	1354	960	983	1083	1337	1013	352	1117	1048
YAF2	ENSG00000015153	609	761	205	658	193	825	627	1210	1782	275	536	388	511	648
ZMYND11	ENSG00000015171	366	624	327	140	217	894	579	228	476	361	674	310	226	337
WAS	ENSG00000015285	482	460	681	237	877	506	644	549	345	799	330	209	360	135
DPEP1	ENSG00000015413	8	4	1	12	2	0	0	0	6	5	0	0	0	0
BID	ENSG00000015475	307	211	145	123	191	229	364	539	243	286	336	84	467	161
MATR3	ENSG00000015479	4037	6754	1810	883	1947	5614	5523	4779	7894	1389	5903	2103	3137	2404
NPC1L1	ENSG00000015520	4	4	0	0	42	5	0	0	0	0	8	0	0	0
XYLT2	ENSG00000015532	163	44	76	55	174	185	114	119	105	49	167	100	129	158
RGPD5	ENSG00000015568	98	15	11	115	20	83	42	371	40	29	32	53	11	13
STMN4	ENSG00000015592	0	0	0	0	0	0	0	0	0	0	0	0	0	0
NUDCD3	ENSG00000015676	392	375	383	121	530	718	624	633	591	333	768	523	685	632
ISL1	ENSG00000016082	0	0	0	0	0	0	0	0	0	0	0	28	0	0
CHDH	ENSG00000016391	0	1	0	6	7	1	0	0	0	0	1	0	0	0
IL20RA	ENSG00000016402	0	0	0	0	0	0	0	0	0	0	0	54	0	0
CLCA1	ENSG00000016490	0	0	0	0	0	0	0	0	0	0	0	0	0	0
CLCA4	ENSG00000016602	0	0	0	0	0	0	0	0	0	0	0	9	0	0
GLT8D1	ENSG00000016864	60	65	81	14	5	206	129	66	114	51	112	72	115	64
ATP2C1	ENSG00000017260	1128	1515	660	298	555	1990	1787	1690	2261	804	2429	819	1391	739
SRCIN1	ENSG00000017373	1	4	0	4	35	4	0	0	0	3	8	0	0	0
IGF1	ENSG00000017427	0	1	0	2	0	30	2	0	3	10	0	5	0	0
SLC38A5	ENSG00000017483	103	147	46	51	94	141	313	203	174	179	133	628	417	348
MAGIX	ENSG00000017621	5	21	32	10	5	41	14	25	20	25	43	0	27	0
RALBP1	ENSG00000017797	595	742	411	176	301	919	960	504	606	361	640	1910	679	518
RUFY3	ENSG00000018189	324	493	193	158	286	489	375	348	559	140	104	198	239	824
CNTN1	ENSG00000018236	0	0	0	0	0	170	1	0	0	0	7	0	0	0
SLC11A1	ENSG00000018280	74	125	219	57	1430	216	78	549	180	294	9	235	686	40
WWTR1	ENSG00000018408	0	10	0	0	23	4	4	7	2	0	22	44	0	53
AGPS	ENSG00000018510	231	572	267	83	202	1073	741	437	776	432	550	265	596	203
CXorf56	ENSG00000018610	243	238	234	302	228	175	338	460	191	135	263	1312	163	422
ATP1A2	ENSG00000018625	0	7	0	0	2	0	1	0	0	0	0	7	0	0
TTC27	ENSG00000018699	213	186	142	28	93	305	278	340	265	149	604	170	304	155
ZNF582	ENSG00000018869	13	19	0	22	39	46	22	12	32	38	100	0	0	0
VSIG2	ENSG00000019102	0	0	0	0	0	2	0	0	0	0	0	70	0	0
PHLDB1	ENSG00000019144	46	28	14	14	87	39	5	5	17	25	26	123	56	31
MARCO	ENSG00000019169	1	0	6	0	18	9	1	7	0	0	1	35	22	0
CYP24A1	ENSG00000019186	0	0	0	0	0	0	0	0	0	0	0	0	0	0
PRDM11	ENSG00000019485	73	36	29	67	86	141	59	108	143	246	149	46	42	139
SYT13	ENSG00000019505	0	0	0	0	0	0	0	0	0	0	0	0	0	0
SNAI2	ENSG00000019549	0	20	0	0	0	0	1	0	0	0	8	0	18	0
CD74	ENSG00000019582	2273	10574	4875	1340	3469	8454	18815	4566	7643	1256	11118	2757	6248	4101
HGF	ENSG00000019991	20	503	160	30	118	150	1408	12	683	286	491	2	241	222
ZRANB1	ENSG00000019995	637	982	464	369	1048	938	1027	900	1119	830	1519	821	832	659
NCDN	ENSG00000020129	124	57	75	28	179	150	209	168	162	131	91	40	212	78
GPR124	ENSG00000020181	330	2	36	6	567	128	9	293	9	50	547	107	49	462
ZFP64	ENSG00000020256	129	122	63	101	86	207	101	66	105	100	116	0	64	244
MNAT1	ENSG00000020426	83	130	63	14	47	169	146	94	140	113	274	37	100	93
SAMD4A	ENSG00000020577	15	5	38	8	31	15	4	4	12	0	25	30	1	75
RUNX3	ENSG00000020633	136	550	250	234	221	711	702	178	928	585	831	186	403	407
MRE11A	ENSG00000020922	483	473	280	53	193	689	366	402	392	215	490	221	379	173
PLEKHB1	ENSG00000021300	34	9	1	0	0	14	15	13	14	16	17	0	0	36
SERPINB1	ENSG00000021355	1767	2674	1181	348	1450	5305	4495	3603	3709	1548	2367	2992	1756	767
CYP3A43	ENSG00000021461	0	0	0	0	0	0	0	0	0	0	4	0	0	0
SLC7A9	ENSG00000021488	4	0	0	0	0	1	3	0	0	0	0	0	0	0
SPAST	ENSG00000021574	147	282	145	99	82	370	313	264	348	238	300	326	428	135
NRXN3	ENSG00000021645	0	0	0	0	0	2	8	3	0	5	33	14	38	28
OSBPL5	ENSG00000021762	768	312	305	235	759	264	465	1121	337	599	1094	67	686	432
AQR	ENSG00000021776	380	761	418	83	322	1176	752	578	917	386	704	137	582	382
CPS1	ENSG00000021826	3	8	0	0	0	0	3	0	18	32	0	0	0	41
C8B	ENSG00000021852	0	0	0	0	0	0	0	0	0	0	0	0	0	0
FHL1	ENSG00000022267	66	14	15	0	15	376	3	137	49	1	70	228	0	0
RTFDC1	ENSG00000022277	376	528	162	241	332	730	804	646	632	504	653	612	406	379
GABRA1	ENSG00000022355	0	0	0	0	0	0	0	0	0	0	0	0	0	0
NLRP2	ENSG00000022556	369	6	0	14	109	4	169	211	12	14	12	0	0	445
SLC45A4	ENSG00000022567	88	52	70	338	194	145	82	149	88	485	107	92	160	47
RNF10	ENSG00000022840	2851	1370	458	1290	2463	1670	2528	3652	1996	1680	2976	5757	1612	688
ZNF839	ENSG00000022976	188	101	67	26	109	189	150	137	168	101	89	128	173	191
ZDHHC6	ENSG00000023041	110	147	163	26	93	361	245	219	211	77	183	117	167	225
GRAMD1B	ENSG00000023171	43	23	39	156	329	232	16	20	22	577	5	86	0	144
RNH1	ENSG00000023191	316	262	330	227	1238	368	470	720	716	853	345	693	1427	543
NDUFS1	ENSG00000023228	509	536	429	168	487	1104	990	587	788	437	818	690	693	678
RB1CC1	ENSG00000023287	816	2134	575	304	777	1335	1033	1490	1896	980	1384	470	654	330
ERP44	ENSG00000023318	166	471	291	89	280	749	562	380	423	441	444	202	311	238
ALAS1	ENSG00000023330	811	74	213	93	504	361	321	298	89	1243	472	605	158	118
BIRC3	ENSG00000023445	217	559	284	38	50	508	446	293	522	132	676	61	737	303
AKAP11	ENSG00000023516	348	777	592	103	296	1655	1335	488	1048	371	947	240	873	1215
GLRX2	ENSG00000023572	5	18	0	2	7	22	16	38	22	13	20	60	33	0
SNAPC1	ENSG00000023608	65	46	0	16	58	60	58	47	31	126	63	0	80	30
DERA	ENSG00000023697	42	159	67	14	32	190	201	140	125	27	138	140	57	53
STRAP	ENSG00000023734	418	668	168	180	195	876	847	644	833	198	979	426	477	278
ABCC2	ENSG00000023839	33	22	43	0	16	31	17	69	72	22	43	0	24	148
DEF6	ENSG00000023892	1031	319	445	737	885	630	476	744	494	789	730	238	471	844
PLEKHO1	ENSG00000023902	1147	473	416	954	582	873	698	1034	460	452	1090	368	570	414
GCLM	ENSG00000023909	27	85	76	59	54	234	249	138	125	95	122	386	131	157
UBR2	ENSG00000024048	988	817	579	233	537	1881	1161	993	1040	502	1501	514	955	910
EHD2	ENSG00000024422	209	0	25	2	103	337	2	53	11	71	16	25	0	0
DEPDC1	ENSG00000024526	5	24	18	24	28	84	97	1	66	60	42	165	208	105
CCDC28A	ENSG00000024862	67	71	57	12	30	169	104	150	157	33	114	0	112	58
RRAGD	ENSG00000025039	97	91	160	51	135	753	173	243	171	345	251	407	206	231
HSF2	ENSG00000025156	86	209	48	30	68	213	229	106	314	46	61	84	33	53
PHF20	ENSG00000025293	518	469	388	242	407	813	849	462	574	502	821	337	1036	380
HSD17B6	ENSG00000025423	0	2	0	0	18	3	5	0	0	0	14	0	0	0
NR1H3	ENSG00000025434	180	28	63	14	59	335	65	153	28	42	64	44	58	201
TYMP	ENSG00000025708	45	70	149	51	274	80	74	317	98	265	32	105	349	6
NCAPH2	ENSG00000025770	179	180	86	559	605	160	292	340	349	430	417	593	548	666
TOMM34	ENSG00000025772	111	145	83	28	53	149	121	57	114	143	86	107	58	28
SEC63	ENSG00000025796	475	1189	321	164	354	1004	994	995	1120	688	883	284	414	286
KPNA6	ENSG00000025800	470	907	451	194	485	1137	1281	1248	1293	442	1316	1324	873	531
VIM	ENSG00000026025	6477	5288	6739	2687	18756	7958	11035	23676	7157	6909	3259	11101	8620	3881
RTEL1-TNFRSF6B	ENSG00000026036	175	12	27	96	311	64	73	190	159	182	103	57	466	260
FAS	ENSG00000026103	89	47	19	32	27	153	91	79	71	41	101	108	90	80
RNASET2	ENSG00000026297	391	670	513	312	581	461	1585	551	951	576	879	356	966	445
CD44	ENSG00000026508	1497	8400	3698	2298	3786	10321	10713	5347	9050	4606	11058	1899	4133	5205
KCNG1	ENSG00000026559	0	0	0	0	0	2	1	0	3	0	13	2	0	1
AGPAT4	ENSG00000026652	361	117	56	12	346	316	175	346	220	71	88	144	249	352
SLAMF7	ENSG00000026751	26	141	162	6	19	148	33	22	171	6	87	28	204	1
BTN3A1	ENSG00000026950	258	540	286	71	233	856	412	226	616	175	536	77	265	586
MIPEP	ENSG00000027001	43	49	24	6	17	65	94	75	132	32	83	25	67	55
PRKCH	ENSG00000027075	485	545	234	366	434	1715	315	322	706	306	475	258	427	466
INSRR	ENSG00000027644	0	0	0	0	0	1	0	0	0	0	0	0	0	0
IFNGR1	ENSG00000027697	177	189	306	34	146	551	442	235	209	285	393	112	211	243
B4GALT7	ENSG00000027847	134	60	98	53	136	111	118	124	98	48	112	116	78	207
SH2D2A	ENSG00000027869	56	44	44	22	12	111	22	25	68	35	41	0	39	31
VRK2	ENSG00000028116	97	256	70	18	78	253	249	98	337	145	261	231	340	178
TNFRSF1B	ENSG00000028137	155	202	387	13	577	620	446	505	423	623	4	16	1955	272
VEZT	ENSG00000028203	350	562	182	69	224	818	481	366	647	346	551	103	126	153
POU2F2	ENSG00000028277	108	251	364	59	335	266	159	224	228	121	161	117	531	318
BRD9	ENSG00000028310	664	425	443	205	597	398	545	1157	614	666	586	219	568	493
SNX1	ENSG00000028528	808	792	467	326	412	1246	1026	993	885	677	1009	331	1107	851
TBPL1	ENSG00000028839	20	130	31	38	32	98	93	75	163	39	66	263	125	90
ARNTL2	ENSG00000029153	56	12	43	28	3	128	28	108	45	82	13	121	0	0
BCLAF1	ENSG00000029363	2864	9101	2068	435	2418	5252	5448	4973	8854	2480	6587	1764	2761	2230
SLC39A9	ENSG00000029364	294	257	264	49	209	761	585	698	554	452	852	309	648	321
ANK1	ENSG00000029534	33	2332	105	67	1606	424	3104	32	2453	645	1280	9680	3894	1964
IBSP	ENSG00000029559	0	0	0	0	0	0	1	0	0	0	4	0	0	0
TFB1M	ENSG00000029639	86	31	45	12	45	88	81	38	68	14	89	0	81	81
RABEP1	ENSG00000029725	383	730	646	121	276	900	727	232	531	128	708	310	546	392
HMGB3	ENSG00000029993	79	448	136	59	120	73	315	204	375	174	278	486	266	102
NUP160	ENSG00000030066	260	399	288	136	323	628	694	256	701	383	930	523	710	610
BAK1	ENSG00000030110	120	67	0	0	78	160	202	175	292	167	291	0	238	140
MUSK	ENSG00000030304	0	0	0	0	0	0	0	0	0	0	0	0	0	0
IKZF2	ENSG00000030419	58	1945	88	105	48	716	1326	350	2825	154	211	9	447	38
GRN	ENSG00000030582	503	325	813	656	4146	1184	1174	2908	708	2494	1711	5812	876	506
FAM13B	ENSG00000031003	831	1217	620	211	569	1232	1261	1365	1342	419	1751	312	633	681
ARHGAP31	ENSG00000031081	5	98	116	121	5	87	34	74	97	200	47	100	232	50
CENPQ	ENSG00000031691	10	25	39	4	5	23	18	4	9	5	8	0	22	19
SARS	ENSG00000031698	219	493	273	75	246	429	474	310	460	167	395	526	327	129
RANBP3	ENSG00000031823	357	251	263	245	361	355	324	696	334	294	430	305	425	274
ARID4A	ENSG00000032219	1567	1660	643	316	364	1279	940	745	1083	459	1107	91	350	90
TSSC1	ENSG00000032389	158	69	33	51	142	121	170	177	171	146	182	172	63	44
PNPLA6	ENSG00000032444	903	279	39	526	835	364	568	575	523	503	630	912	877	669
IFT88	ENSG00000032742	97	111	30	2	31	134	57	87	114	22	105	0	47	84
ALG1	ENSG00000033011	72	74	25	20	79	103	120	96	74	73	199	165	115	188
ZCCHC8	ENSG00000033030	228	544	179	204	513	1094	522	438	585	372	950	347	519	437
ABCF2	ENSG00000033050	171	333	153	170	360	433	403	202	259	97	486	196	231	185
CHPF2	ENSG00000033100	683	311	291	407	902	708	640	1278	605	366	753	658	566	407
LRRC7	ENSG00000033122	0	0	0	0	0	2	0	0	5	0	4	0	14	0
FUT8	ENSG00000033170	113	224	41	55	121	611	279	127	405	103	415	189	403	308
UBA6	ENSG00000033178	434	829	269	117	195	951	885	894	1328	419	950	328	648	929
GAB2	ENSG00000033327	834	754	850	231	1016	2168	1522	1483	660	784	1782	424	719	491
ATP6V0A1	ENSG00000033627	1262	656	308	174	598	569	543	827	1042	291	327	3015	1066	303
PIAS1	ENSG00000033800	462	662	299	103	306	770	553	415	479	451	279	338	228	256
SLC4A7	ENSG00000033867	230	580	294	42	126	389	421	8	359	112	566	0	105	105
APBA2	ENSG00000034053	33	63	21	205	24	117	128	11	94	17	37	56	9	36
MAP2K3	ENSG00000034152	352	187	114	474	729	305	724	811	522	327	447	2376	784	383
EFCAB1	ENSG00000034239	0	0	0	0	0	0	0	0	0	0	0	0	0	0
TMSB10	ENSG00000034510	542	3294	1135	1126	663	1069	2993	1591	2256	684	2530	2027	2079	1052
ASTE1	ENSG00000034533	29	60	86	18	61	121	91	158	72	23	92	30	62	0
RNF19A	ENSG00000034677	774	1499	401	451	371	1494	1452	1043	2016	1195	1266	810	880	710
PEX3	ENSG00000034693	107	44	38	4	59	129	60	63	75	48	105	0	60	0
GABARAPL2	ENSG00000034713	121	272	107	107	91	356	349	394	468	131	393	619	372	620
MYOC	ENSG00000034971	0	0	0	0	0	0	0	0	0	0	0	0	0	0
SH3YL1	ENSG00000035115	126	77	31	8	94	278	154	86	128	77	171	18	102	148
FAM136A	ENSG00000035141	228	405	252	40	125	414	508	426	465	201	386	244	300	98
VCL	ENSG00000035403	717	1162	716	322	1009	1521	2070	1235	1585	1261	916	1527	1561	1143
DEPDC1B	ENSG00000035499	35	30	41	6	78	40	88	94	60	14	129	170	77	198
DAPK2	ENSG00000035664	13	5	23	32	43	21	64	61	28	79	4	214	69	47
NSMAF	ENSG00000035681	558	515	498	97	381	981	724	603	577	358	1017	163	271	243
ADSS	ENSG00000035687	177	324	223	60	153	674	452	203	388	315	527	379	396	152
STAP1	ENSG00000035720	48	149	31	22	0	9	173	16	102	55	21	0	49	16
TIMP2	ENSG00000035862	373	176	633	367	637	1278	877	655	312	803	650	755	542	201
RFC1	ENSG00000035928	395	743	399	162	142	783	540	357	545	285	654	302	291	216
TBC1D23	ENSG00000036054	196	306	64	95	159	395	367	446	625	233	508	326	485	188
CUL3	ENSG00000036257	472	834	221	239	345	796	532	764	1133	478	1200	238	293	240
MYOM2	ENSG00000036448	4	9	37	6	0	5	41	8	17	6	199	5	63	185
OTC	ENSG00000036473	0	0	0	0	0	0	0	0	0	0	0	0	0	0
CYP46A1	ENSG00000036530	0	2	0	0	0	1	0	0	2	12	0	0	0	0
ZZZ3	ENSG00000036549	439	1116	473	154	264	1360	817	645	1082	656	1196	200	661	571
SLC18A1	ENSG00000036565	0	0	0	0	0	1	3	0	0	0	3	0	0	0
USP2	ENSG00000036672	1	2	0	0	0	8	2	0	2	20	0	0	0	1
CASR	ENSG00000036828	0	0	0	0	0	0	0	0	0	0	0	0	0	0
TUBG2	ENSG00000037042	53	14	8	2	78	50	14	22	6	5	12	70	28	24
RPL26L1	ENSG00000037241	10	39	30	10	12	33	26	11	23	0	8	4	23	0
FLT4	ENSG00000037280	1	13	0	4	31	4	3	0	5	17	17	70	0	46
NSUN2	ENSG00000037474	418	686	381	168	496	1048	766	1006	837	494	1040	498	662	653
FBXO42	ENSG00000037637	372	369	302	117	401	541	474	720	551	354	716	312	509	422
MFAP3	ENSG00000037749	77	104	108	18	118	340	213	132	225	129	229	49	422	160
MRI1	ENSG00000037757	424	139	196	119	354	162	266	233	211	144	180	235	288	1021
METTL1	ENSG00000037897	45	69	32	51	132	45	55	104	89	103	80	14	76	24
HOXC8	ENSG00000037965	0	0	0	6	0	0	0	0	0	0	0	0	0	0
AGA	ENSG00000038002	43	57	29	12	51	71	118	76	92	37	113	11	14	0
PI4K2B	ENSG00000038210	113	205	107	105	112	330	236	292	282	229	242	116	285	281
BOD1L1	ENSG00000038219	1773	3268	1733	496	1558	2397	1925	1757	2005	1676	1571	908	1205	1701
MAT2B	ENSG00000038274	179	152	176	61	89	481	410	152	405	125	446	161	476	642
TLL1	ENSG00000038295	0	0	0	0	0	0	1	0	0	0	0	9	0	0
EDC4	ENSG00000038358	824	478	228	319	712	618	707	920	683	627	802	330	515	550
TRIO	ENSG00000038382	1467	1528	1007	433	1414	1255	2548	2019	2044	1915	184	326	2091	289
VCAN	ENSG00000038427	257	1453	968	43	3102	7480	990	5229	1757	7	1792	1638	3457	1917
CLEC16A	ENSG00000038532	562	438	480	128	572	807	584	595	509	678	742	205	352	903
MSR1	ENSG00000038945	0	6	0	0	57	39	5	0	12	5	9	0	104	0
CDH1	ENSG00000039068	0	10	8	12	44	8	101	5	25	46	83	686	0	200
SKIV2L2	ENSG00000039123	634	907	378	99	334	1027	1130	802	1202	785	1137	344	868	855
DNAH5	ENSG00000039139	0	0	0	0	0	0	1	0	0	0	0	0	0	0
ZFYVE16	ENSG00000039319	107	213	196	41	193	744	338	218	422	175	350	170	284	259
FAM65A	ENSG00000039523	617	342	306	350	614	514	414	743	342	617	500	1017	722	596
C6	ENSG00000039537	0	0	0	0	0	0	0	0	0	0	0	0	0	0
RAI14	ENSG00000039560	0	1	23	0	5	14	17	0	6	5	8	2	33	228
SOX30	ENSG00000039600	0	5	0	0	0	0	0	0	0	0	0	0	3	0
PNKP	ENSG00000039650	652	126	196	292	1257	235	272	421	239	880	251	233	307	699
BEST2	ENSG00000039987	0	0	0	2	0	2	0	0	2	0	0	0	7	0
PHLPP2	ENSG00000040199	39	80	110	24	89	285	233	86	165	45	225	463	142	0
SPDL1	ENSG00000040275	56	81	43	12	42	92	86	55	132	25	86	181	115	46
STAU2	ENSG00000040341	185	528	309	54	241	575	477	233	512	207	431	274	136	127
PQLC2	ENSG00000040487	50	8	21	35	114	90	39	124	24	122	17	74	69	29
CTNS	ENSG00000040531	99	26	19	41	116	91	50	67	42	28	84	0	100	0
RTN4R	ENSG00000040608	30	8	11	2	84	22	2	0	5	6	50	0	0	0
PHF23	ENSG00000040633	158	139	261	123	214	361	179	189	128	139	361	110	230	155
CDH10	ENSG00000040731	0	0	7	0	0	0	0	0	0	0	9	0	0	0
INPP4A	ENSG00000040933	532	487	561	57	662	1078	637	474	789	468	740	260	1102	793
RAB27B	ENSG00000041353	204	82	80	156	73	345	114	352	105	99	415	156	763	90
PSMA4	ENSG00000041357	195	577	172	85	168	675	712	365	574	405	584	291	306	247
MYO16	ENSG00000041515	0	3	0	0	0	3	2	0	6	14	0	0	0	0
LSG1	ENSG00000041802	393	455	231	190	448	586	720	598	705	347	1022	151	340	216
PARP3	ENSG00000041880	46	42	8	2	7	99	19	29	12	46	43	42	16	56
TNC	ENSG00000041982	1	11	0	26	26	40	121	32	12	0	453	23	216	300
THAP3	ENSG00000041988	59	34	27	51	83	56	57	92	108	42	92	2	17	53
FAM65C	ENSG00000042062	68	121	0	15	221	35	371	45	263	54	113	371	1012	747
TDP1	ENSG00000042088	125	207	74	28	178	297	390	247	326	108	245	65	194	191
AIFM2	ENSG00000042286	28	12	8	0	1	33	21	58	20	16	25	49	0	93
C2orf83	ENSG00000042304	0	0	0	0	0	0	0	0	0	0	0	0	0	0
SPATA7	ENSG00000042317	38	25	33	6	8	118	65	26	51	24	41	0	10	33
MED17	ENSG00000042429	349	1107	397	526	396	714	682	848	1199	303	1475	56	488	568
RETSAT	ENSG00000042445	89	85	98	34	85	175	154	168	140	81	226	11	68	169
CAPG	ENSG00000042493	209	457	426	518	420	623	823	1264	706	390	1433	1252	563	1188
AP2S1	ENSG00000042753	52	90	18	36	70	84	140	80	182	93	137	388	224	4
USH2A	ENSG00000042781	0	0	0	0	0	0	0	0	2	0	0	0	0	0
ZPBP	ENSG00000042813	0	0	0	0	0	0	0	0	0	0	0	0	0	0
TG	ENSG00000042832	33	13	5	2	31	10	7	28	25	5	26	12	0	0
ADAM28	ENSG00000042980	781	354	370	38	115	1406	850	394	454	203	609	179	321	619
BARX2	ENSG00000043039	0	0	0	0	0	0	0	0	0	0	0	0	0	0
DCUN1D1	ENSG00000043093	222	899	297	134	192	712	737	571	1137	308	679	603	778	339
JADE2	ENSG00000043143	360	476	520	237	384	1128	517	419	648	277	1465	209	849	721
ZIC2	ENSG00000043355	0	0	0	0	0	0	0	0	0	0	0	0	0	0
LCP2	ENSG00000043462	1088	1050	914	526	1857	1925	1547	1057	1093	960	1648	791	1475	601
TRIT1	ENSG00000043514	102	44	27	4	0	59	118	79	59	0	80	54	40	0
ADRB1	ENSG00000043591	231	0	5	0	53	15	0	136	3	19	454	95	22	0
GUCA2B	ENSG00000044012	0	0	0	0	0	0	0	0	0	0	0	0	0	0
CUL7	ENSG00000044090	372	141	143	93	268	330	222	245	194	265	263	123	300	312
CTNNA1	ENSG00000044115	382	371	370	217	523	1175	405	1195	488	244	378	1615	575	278
PHKA2	ENSG00000044446	594	256	505	126	774	625	532	1409	452	636	1010	523	666	376
CNTLN	ENSG00000044459	122	302	231	38	127	466	172	200	152	128	64	103	172	31
EPHA3	ENSG00000044524	0	0	0	0	2	0	0	7	0	0	0	0	0	144
HSPA5	ENSG00000044574	4329	4654	2962	3304	2992	5856	7839	7168	4543	4125	9149	3430	5819	1829
DSG2	ENSG00000046604	0	4	125	0	0	262	4	0	5	0	3	47	0	10
GEMIN8	ENSG00000046647	60	28	39	28	17	71	56	36	26	6	32	51	57	1
OFD1	ENSG00000046651	763	689	212	115	386	793	658	276	404	223	576	81	250	508
GPM6B	ENSG00000046653	0	4	0	0	0	2	4	11	5	0	22	33	0	1
MAGEC2	ENSG00000046774	0	0	0	0	0	0	0	0	0	0	0	0	0	0
PREX2	ENSG00000046889	0	4	0	292	0	2	333	3	2	286	29	0	85	0
WDR37	ENSG00000047056	97	63	175	106	342	389	167	312	110	310	401	98	241	128
YTHDC2	ENSG00000047188	331	531	147	41	188	585	558	332	756	148	392	191	804	546
CTPS2	ENSG00000047230	294	238	210	10	103	463	303	228	306	95	365	139	202	198
ATP6V1H	ENSG00000047249	157	278	23	113	90	254	260	375	379	129	232	60	179	198
POLR2B	ENSG00000047315	760	1264	446	87	394	1360	1575	992	1630	504	1948	461	795	690
FAM214A	ENSG00000047346	336	392	181	261	192	839	500	286	628	337	647	193	325	484
ARAP2	ENSG00000047365	317	913	265	61	334	1745	914	582	1056	469	1166	156	721	450
TPR	ENSG00000047410	2056	3686	1639	458	1193	3134	2334	1560	2191	1263	2233	926	989	841
CP	ENSG00000047457	0	4	8	0	11	48	63	41	12	0	243	123	106	448
KIAA0556	ENSG00000047578	538	310	395	40	364	354	358	638	411	239	572	253	403	300
DTNBP1	ENSG00000047579	78	101	68	30	103	280	161	73	166	117	164	102	132	329
XK	ENSG00000047597	15	281	0	36	108	132	639	3	585	85	188	1317	1132	308
ANO2	ENSG00000047617	5	0	0	0	5	4	1	0	6	7	0	12	0	0
C12orf4	ENSG00000047621	60	109	118	8	52	142	124	66	149	127	186	153	45	61
SCML1	ENSG00000047634	0	31	0	0	23	32	11	16	89	20	3	12	38	0
WWC3	ENSG00000047644	51	96	174	26	69	408	36	199	19	163	72	0	32	0
ARHGAP6	ENSG00000047648	13	3	0	28	15	5	1	3	9	0	3	42	22	71
FAM184B	ENSG00000047662	0	2	0	0	0	7	0	0	0	3	0	0	0	0
MAP4	ENSG00000047849	996	1457	1031	259	583	2350	1488	1249	1233	377	1776	561	806	857
GOPC	ENSG00000047932	209	306	395	67	146	685	302	177	411	215	543	175	350	289
ROS1	ENSG00000047936	0	0	0	0	0	0	0	0	0	0	0	0	0	0
USP28	ENSG00000048028	53	153	91	20	35	371	152	70	162	85	126	51	206	101
HDAC9	ENSG00000048052	116	196	157	119	261	247	494	190	292	167	371	49	399	351
TSPAN17	ENSG00000048140	138	216	50	51	118	232	410	219	380	43	400	777	383	398
NOP16	ENSG00000048162	51	103	36	85	99	242	132	95	128	62	117	21	124	164
CC2D2A	ENSG00000048342	5	4	0	0	0	2	1	17	1	0	0	0	0	0
RRM2B	ENSG00000048392	93	80	73	67	51	209	237	90	195	390	475	89	263	213
ZNF800	ENSG00000048405	166	640	180	200	177	654	655	598	1062	213	753	172	607	148
TNFRSF17	ENSG00000048462	0	10	23	0	0	3	2	0	9	0	0	0	23	0
SNX29	ENSG00000048471	718	596	300	97	940	436	810	1063	809	722	721	598	877	588
LMO3	ENSG00000048540	0	0	0	0	0	0	0	0	0	0	0	5	0	0
MRPS10	ENSG00000048544	75	108	32	24	10	177	188	87	182	37	141	23	182	136
GUCA1A	ENSG00000048545	0	0	0	0	0	4	0	0	0	0	0	0	0	0
RSF1	ENSG00000048649	768	1668	1118	360	661	1280	878	576	1000	483	726	458	629	536
VPS13D	ENSG00000048707	1327	1809	1172	358	1220	3257	2148	2150	2401	938	3483	693	2200	2088
CELF2	ENSG00000048740	754	2036	1099	378	770	3985	2610	2101	2983	1547	2546	610	1618	1369
FAM120A	ENSG00000048828	769	1257	609	178	1410	1615	1373	1239	1263	1216	1311	1115	1086	703
R3HDM1	ENSG00000048991	293	520	402	99	241	692	415	429	486	304	413	249	350	229
COL9A2	ENSG00000049089	80	78	61	51	96	14	50	406	68	281	46	186	48	592
KITLG	ENSG00000049130	0	5	0	2	30	10	11	7	5	0	72	11	63	83
ERCC8	ENSG00000049167	26	72	29	10	37	104	70	47	106	34	62	5	59	148
ADAMTS6	ENSG00000049192	51	68	0	10	14	41	92	20	60	24	1180	2	35	573
H6PD	ENSG00000049239	388	374	358	160	689	803	785	929	856	916	1178	805	489	1197
VAMP3	ENSG00000049245	116	459	207	160	119	523	588	489	719	387	538	712	479	212
PER3	ENSG00000049246	10	11	12	12	59	21	133	37	17	134	53	44	106	10
UTS2	ENSG00000049247	1	43	14	0	16	5	56	3	26	13	78	0	0	0
TNFRSF9	ENSG00000049249	0	0	0	0	5	14	1	11	0	34	14	0	22	0
EPN3	ENSG00000049283	0	0	0	0	0	0	0	0	6	0	0	0	16	0
LTBP1	ENSG00000049323	101	128	93	16	345	48	193	447	217	113	266	1612	1068	379
RCN1	ENSG00000049449	317	330	279	126	158	931	508	456	346	226	645	186	226	314
ELN	ENSG00000049540	11	0	0	119	0	53	0	0	0	5	0	0	0	0
RFC2	ENSG00000049541	96	124	128	75	93	143	249	191	143	136	353	388	130	343
ARID1B	ENSG00000049618	1605	1953	1674	362	1515	3034	1831	2076	1996	1356	2617	780	1681	1252
CLPTM1L	ENSG00000049656	311	212	128	339	429	331	667	762	646	330	1149	463	444	426
NEDD4L	ENSG00000049759	12	34	0	2	24	302	46	0	40	48	101	112	207	114
FOXP3	ENSG00000049768	5	1	19	0	0	0	0	0	2	5	0	0	0	0
PPP1R3F	ENSG00000049769	82	20	4	77	49	52	42	26	72	91	5	28	49	105
HEXB	ENSG00000049860	48	74	83	73	159	661	229	371	171	171	167	410	114	309
PTCD2	ENSG00000049883	67	60	56	6	42	84	83	25	54	70	105	0	112	114
KIAA2022	ENSG00000050030	0	9	0	0	0	0	0	0	2	0	0	0	0	0
JKAMP	ENSG00000050130	86	81	77	14	78	190	239	129	186	104	311	70	130	238
DKK3	ENSG00000050165	0	0	0	0	0	1	2	0	3	0	0	0	0	0
ARHGEF5	ENSG00000050327	83	14	17	4	0	73	6	66	6	3	13	37	1	0
NFE2L3	ENSG00000050344	66	45	26	22	41	181	38	96	28	8	242	53	0	16
MCUR1	ENSG00000050393	71	118	31	57	89	146	135	132	179	106	93	163	170	179
LIMA1	ENSG00000050405	171	149	72	16	125	283	137	62	94	62	313	119	59	197
LETMD1	ENSG00000050426	263	159	151	69	182	492	399	417	419	63	266	44	234	192
SLC4A8	ENSG00000050438	47	58	100	97	52	62	74	33	104	4	13	0	51	3
LAMC3	ENSG00000050555	5	0	0	0	0	0	3	0	0	24	0	0	0	0
PTGER3	ENSG00000050628	1	0	0	0	0	1	1	11	5	0	0	0	0	0
TNIP3	ENSG00000050730	0	7	0	0	0	4	1	0	3	0	0	0	9	0
MAPK9	ENSG00000050748	140	297	159	53	62	439	282	297	349	71	308	323	160	127
COL23A1	ENSG00000050767	508	57	7	47	166	15	63	38	66	80	157	188	112	0
BCAR1	ENSG00000050820	0	0	0	0	26	0	1	0	2	0	13	0	32	12
FAM160A2	ENSG00000051009	250	210	299	99	671	231	287	617	357	424	476	472	413	454
HERPUD1	ENSG00000051108	97	562	334	423	477	594	420	634	714	562	546	540	1144	98
HOMER3	ENSG00000051128	132	35	390	107	757	57	94	624	78	1117	450	444	122	243
RAD51	ENSG00000051180	19	42	37	28	32	49	101	90	45	61	62	88	47	93
POLQ	ENSG00000051341	87	194	144	95	222	296	356	189	223	284	388	254	563	477
PIK3CB	ENSG00000051382	707	630	379	101	479	914	812	892	757	565	828	619	932	369
CYBA	ENSG00000051523	485	361	415	115	502	363	1103	1443	882	840	659	905	590	574
THOC3	ENSG00000051596	55	125	55	14	53	130	111	88	111	11	208	238	224	126
HEBP2	ENSG00000051620	325	122	345	89	214	791	154	740	122	215	320	21	82	152
MPHOSPH9	ENSG00000051825	777	946	510	124	416	1736	1417	605	1148	345	1350	370	1031	892
PLEKHA5	ENSG00000052126	446	497	74	111	65	482	536	228	423	194	38	70	328	75
PRSS8	ENSG00000052344	0	0	0	0	0	1	5	0	6	0	0	0	0	0
SIKE1	ENSG00000052723	56	19	170	63	104	28	94	23	7	5	0	252	143	359
RRP12	ENSG00000052749	574	197	123	1727	5169	241	588	3187	412	5376	666	703	887	576
FNIP2	ENSG00000052795	147	301	184	146	204	405	303	695	314	599	608	316	630	373
MSMO1	ENSG00000052802	84	12	54	63	48	119	36	7	62	42	84	23	37	189
TTC17	ENSG00000052841	970	1337	826	132	692	2263	1395	1203	1497	890	1430	189	957	589
ALX4	ENSG00000052850	0	0	0	0	0	0	0	0	0	0	0	0	0	0
FSTL4	ENSG00000053108	0	0	0	0	0	0	0	0	2	0	0	0	18	0
FOXN3	ENSG00000053254	914	2195	1088	435	1195	2219	2554	1393	1962	864	1507	826	1471	1461
METTL24	ENSG00000053328	0	0	0	0	0	26	5	0	0	0	0	0	0	0
AKR7A2	ENSG00000053371	38	55	42	32	101	143	176	178	123	77	155	233	264	98
MRTO4	ENSG00000053372	158	191	54	53	140	146	334	191	225	188	289	156	146	67
NNAT	ENSG00000053438	0	0	0	0	0	0	0	0	0	0	0	0	0	0
USE1	ENSG00000053501	104	128	57	43	129	149	96	194	66	70	163	110	34	61
MCF2L2	ENSG00000053524	25	28	0	4	0	22	9	0	44	11	18	32	0	0
NRIP2	ENSG00000053702	0	0	0	0	0	0	0	0	0	0	0	0	0	0
LAMA3	ENSG00000053747	4	0	0	0	5	41	27	22	0	0	4	53	0	25
AP5M1	ENSG00000053770	107	237	50	55	57	459	331	259	366	120	382	146	323	355
ANAPC4	ENSG00000053900	362	404	296	32	120	481	354	249	435	128	491	79	244	154
KCNQ1	ENSG00000053918	106	30	25	14	171	63	13	125	12	99	5	58	65	56
TRAPPC3	ENSG00000054116	101	101	88	137	42	177	240	182	184	156	259	233	200	37
THRAP3	ENSG00000054118	1309	1641	1282	300	1016	2629	2740	1051	1330	1508	1901	970	1882	733
PHPT1	ENSG00000054148	40	60	68	59	186	98	98	88	126	77	175	54	128	32
ENTPD2	ENSG00000054179	0	0	0	0	0	0	0	0	0	0	0	0	0	0
LY75	ENSG00000054219	380	835	522	35	351	2176	1134	871	1111	249	1319	327	624	766
ARID4B	ENSG00000054267	1856	1777	790	713	812	1354	1556	1244	1402	933	1495	444	685	709
OPN3	ENSG00000054277	49	80	38	4	90	70	111	104	78	112	38	54	142	179
SDCCAG8	ENSG00000054282	606	411	387	40	197	638	502	268	215	223	208	228	225	281
PTPRN	ENSG00000054356	1	0	0	0	0	2	1	0	0	0	0	0	0	0
HHAT	ENSG00000054392	108	104	132	22	74	122	142	123	149	42	126	14	41	47
KIF1B	ENSG00000054523	390	405	126	256	293	1163	540	766	667	703	524	237	505	437
FOXC1	ENSG00000054598	1	11	334	156	22	124	10	0	6	7	49	133	10	0
TBC1D22A	ENSG00000054611	291	268	130	95	220	363	249	261	311	211	234	110	287	184
SYNE2	ENSG00000054654	193	3517	823	40	102	2632	533	183	2908	1175	1179	282	649	892
PLEKHH1	ENSG00000054690	3	4	0	0	19	10	1	0	34	0	0	25	20	0
ATP9A	ENSG00000054793	30	49	43	53	100	40	84	9	29	2	1051	128	41	127
SPO11	ENSG00000054796	0	0	0	0	0	0	0	0	0	0	0	0	0	0
CBLN4	ENSG00000054803	0	0	0	0	0	0	0	0	0	0	0	0	0	0
CHRDL2	ENSG00000054938	0	0	0	0	0	0	0	0	0	0	0	0	0	0
FAM168A	ENSG00000054965	501	513	384	162	296	1134	845	765	785	214	929	328	546	474
RELT	ENSG00000054967	689	429	333	563	1259	688	665	2857	908	1268	2187	456	1318	410
GALC	ENSG00000054983	79	528	17	36	57	193	1100	160	782	165	487	39	888	221
NOP58	ENSG00000055044	874	1349	306	162	544	630	731	360	828	332	661	126	340	163
SZRD1	ENSG00000055070	879	941	396	300	527	1103	1259	2101	1326	821	1234	1040	554	262
KCNH2	ENSG00000055118	13	572	0	12	146	36	433	1	671	68	100	440	1264	74
CUL1	ENSG00000055130	73	336	156	28	170	553	297	282	434	146	241	216	318	49
FAM114A2	ENSG00000055147	117	101	95	0	259	220	217	58	157	29	246	146	108	114
CYFIP2	ENSG00000055163	713	998	232	184	455	2534	1562	190	1523	282	715	631	876	644
TAB2	ENSG00000055208	332	1094	376	200	490	1530	1094	641	1097	720	833	730	743	617
GINM1	ENSG00000055211	125	145	39	24	86	202	188	208	231	90	263	167	185	281
EIF2AK2	ENSG00000055332	1322	1900	941	942	575	2427	2009	1319	1776	1376	1137	1429	908	1575
USP36	ENSG00000055483	1488	1375	498	1824	4071	1435	2857	2277	1784	1846	3544	605	1270	1103
KMT2C	ENSG00000055609	4229	6717	3322	1324	4646	7600	6061	7182	7388	2560	8613	3008	4093	2189
MCOLN3	ENSG00000055732	0	7	0	0	0	2	1	0	2	0	0	16	0	0
CCDC85A	ENSG00000055813	0	0	0	0	0	0	0	0	0	0	0	0	0	0
PUM2	ENSG00000055917	758	1508	1072	271	709	2698	2035	1522	2254	1089	2711	835	1353	1399
MRPL43	ENSG00000055950	71	66	95	34	11	135	144	96	126	103	157	100	91	169
ITIH4	ENSG00000055955	137	46	40	10	132	63	86	188	108	24	72	88	30	64
ITIH1	ENSG00000055957	0	2	7	0	0	0	1	0	2	0	0	0	0	0
C4orf27	ENSG00000056050	18	35	31	10	0	83	41	24	42	31	61	65	10	78
ZFR	ENSG00000056097	762	1379	709	205	538	1381	1067	998	1165	449	732	316	474	216
ZNF280C	ENSG00000056277	76	129	49	34	36	176	132	22	128	91	46	47	70	24
NPFFR2	ENSG00000056291	0	0	0	0	0	0	0	0	0	0	0	0	0	0
PHF21B	ENSG00000056487	0	0	0	0	0	0	0	0	0	0	0	2	0	0
TRAF1	ENSG00000056558	203	169	70	166	128	425	165	247	331	127	276	67	93	141
RC3H2	ENSG00000056586	402	419	520	98	281	1414	911	853	837	313	815	278	794	509
PCGF2	ENSG00000056661	0	4	0	14	0	1	0	0	0	0	0	0	13	0
IL17RB	ENSG00000056736	0	0	0	0	0	1	1	0	0	0	3	0	0	0
TRAF3IP2	ENSG00000056972	160	36	5	99	68	226	116	189	46	127	197	109	30	155
GYG2	ENSG00000056998	2	0	19	12	0	5	17	11	6	0	0	0	14	0
DCBLD2	ENSG00000057019	1	1	62	0	0	139	25	42	2	44	16	72	253	77
SERPINB3	ENSG00000057149	0	0	0	0	0	0	0	0	0	0	0	0	0	0
SOAT1	ENSG00000057252	195	285	110	99	266	389	451	466	500	273	346	198	463	195
PKP2	ENSG00000057294	0	1	51	0	1	77	6	7	0	531	4	18	6	0
MSH4	ENSG00000057468	1	4	0	0	7	5	0	24	9	0	14	0	0	12
F7	ENSG00000057593	0	0	0	0	0	23	0	0	0	0	0	0	0	0
GDI2	ENSG00000057608	558	1606	970	504	699	2961	2221	1756	2116	798	2546	1740	1460	1097
PRDM1	ENSG00000057657	25	415	145	59	347	377	104	109	385	197	716	110	220	0
ATG5	ENSG00000057663	89	165	34	43	128	266	275	144	391	35	412	156	264	20
TMCC3	ENSG00000057704	7	36	30	6	61	71	41	28	71	3	0	102	76	0
PITHD1	ENSG00000057757	192	443	136	119	171	372	577	347	589	138	529	791	290	348
MTA3	ENSG00000057935	56	34	56	43	41	153	30	37	43	14	157	12	26	126
USP13	ENSG00000058056	53	109	111	43	86	293	280	150	219	60	97	53	130	172
ATP11B	ENSG00000058063	298	1385	342	69	376	1586	1253	1084	1760	1229	684	498	629	294
LAMC2	ENSG00000058085	0	0	0	0	0	0	0	0	0	0	0	0	0	0
CDK14	ENSG00000058091	243	291	92	14	175	522	351	282	391	164	46	54	142	0
SEC61A1	ENSG00000058262	611	684	531	290	894	1385	1304	1493	1710	878	1721	605	1073	620
PPP1R12A	ENSG00000058272	1582	1977	1112	2132	1378	2233	1606	1337	1725	1560	1305	719	1751	1292
RASGRF1	ENSG00000058335	11	2	0	0	0	2	1	0	0	1	0	0	0	0
CAMK2B	ENSG00000058404	1	0	0	0	0	0	0	0	0	0	8	0	0	0
CROCC	ENSG00000058453	344	94	154	334	275	187	82	233	83	249	51	75	181	0
POLR3E	ENSG00000058600	558	514	268	194	646	490	684	637	823	401	718	186	724	533
ATP2B4	ENSG00000058668	1128	2342	1695	447	1231	6202	4079	3464	2939	2099	5666	1315	2280	1958
ZC3H11A	ENSG00000058673	1589	3272	981	381	1485	3428	3183	2927	4054	1697	3264	1032	1910	1678
RIOK2	ENSG00000058729	75	168	56	12	78	176	156	121	217	28	168	60	101	34
YIPF1	ENSG00000058799	9	117	23	28	45	94	114	58	125	61	171	86	130	93
NDC1	ENSG00000058804	59	149	112	12	101	282	295	135	329	153	400	123	212	175
DGKG	ENSG00000058866	92	57	341	10	1196	662	168	958	91	507	534	268	195	468
FLYWCH1	ENSG00000059122	487	188	112	229	434	324	338	987	402	255	253	256	732	1267
UNKL	ENSG00000059145	410	117	141	154	268	179	146	239	268	259	212	91	345	508
TBXAS1	ENSG00000059377	789	306	520	115	697	713	795	806	534	242	283	403	1120	36
PARP12	ENSG00000059378	163	238	68	28	60	455	298	276	616	80	309	219	370	157
ALDH18A1	ENSG00000059573	244	405	122	97	264	695	932	598	592	240	1119	400	571	417
TARBP1	ENSG00000059588	2413	1436	899	324	666	2524	2390	1927	2498	422	2707	289	1558	1477
PET112	ENSG00000059691	115	99	101	18	81	187	188	169	206	87	191	5	140	157
MXD1	ENSG00000059728	631	641	790	511	1650	1781	1617	1306	876	1230	3118	357	1025	164
CDK17	ENSG00000059758	391	818	262	500	212	547	606	925	1139	456	815	233	352	149
DNAJC25	ENSG00000059769	45	147	0	41	77	117	87	34	109	119	86	21	45	65
SLC2A3	ENSG00000059804	623	567	690	275	1034	2509	969	2002	853	677	6279	1573	1311	435
PSD	ENSG00000059915	7	0	0	4	0	16	1	11	0	7	0	33	0	0
CTDP1	ENSG00000060069	346	380	181	1830	1142	285	819	383	483	934	1979	263	769	549
YBX3	ENSG00000060138	888	182	831	1016	1581	2405	3347	2569	226	896	658	3549	1184	678
STYK1	ENSG00000060140	18	7	0	6	16	37	11	11	6	0	16	58	0	0
WNK1	ENSG00000060237	1862	3505	1584	1270	2423	5713	4924	2534	3112	1400	3548	5619	2787	2034
CCAR1	ENSG00000060339	1091	1244	733	162	486	1074	762	390	705	296	609	361	457	108
OGFR	ENSG00000060491	553	214	336	344	364	322	342	720	297	366	378	533	522	447
GNA15	ENSG00000060558	1963	838	386	3772	2199	876	2305	2981	1554	599	2254	793	1237	601
CREB3L3	ENSG00000060566	0	7	0	32	0	0	0	0	0	0	0	40	0	0
PIGV	ENSG00000060642	80	71	29	71	47	175	146	178	160	79	362	98	154	58
PTPRU	ENSG00000060656	2	0	0	2	2	6	0	0	0	5	3	30	0	0
SNRNP40	ENSG00000060688	176	285	103	51	125	387	384	335	431	131	288	188	389	93
RIMBP2	ENSG00000060709	0	0	0	0	0	27	0	0	0	0	9	0	0	0
COL11A1	ENSG00000060718	0	0	8	0	0	0	2	0	0	0	24	0	22	21
QSER1	ENSG00000060749	196	830	435	77	310	1361	810	397	617	577	755	140	383	268
MPC1	ENSG00000060762	20	70	24	20	4	36	60	69	83	51	92	58	37	43
ACAA1	ENSG00000060971	404	280	302	166	308	416	608	507	560	347	607	428	555	213
BCAT1	ENSG00000060982	273	355	248	63	151	1959	608	70	500	499	113	128	158	58
HDAC7	ENSG00000061273	849	741	478	255	707	739	651	975	1294	606	549	333	1841	222
LZTS1	ENSG00000061337	0	5	0	0	6	2	0	0	2	0	4	0	0	0
PRDM6	ENSG00000061455	0	0	0	0	0	2	0	0	0	0	3	0	0	24
WNT8A	ENSG00000061492	0	0	0	0	0	0	0	0	0	7	0	0	0	0
SPAG4	ENSG00000061656	7	7	1	10	12	6	11	26	12	8	16	53	44	6
NCKAP1	ENSG00000061676	7	36	0	6	0	34	4	8	23	8	13	125	1	58
MRPS35	ENSG00000061794	66	167	97	57	67	286	275	230	308	148	303	279	232	117
GUCY1B3	ENSG00000061918	84	96	6	18	54	254	99	33	77	0	137	175	280	188
SFSWAP	ENSG00000061936	1113	1148	523	553	1259	831	842	1456	1293	1074	899	428	846	789
TNK2	ENSG00000061938	2360	697	783	1322	2761	1007	835	1840	1134	3048	1099	910	1693	1585
MON2	ENSG00000061987	923	761	607	245	752	1685	931	900	1303	741	1574	340	1011	648
CDH3	ENSG00000062038	1	3	0	0	0	3	1	0	0	0	0	0	0	0
ARSF	ENSG00000062096	0	0	0	0	0	0	0	0	0	0	0	0	0	0
GPBP1	ENSG00000062194	759	1149	489	245	689	1603	1313	919	1510	409	1983	389	1050	727
DGAT2	ENSG00000062282	5	0	13	2	19	27	8	98	3	60	12	0	4	0
ZNF112	ENSG00000062370	16	3	7	0	7	50	2	12	11	39	0	0	0	0
CS	ENSG00000062485	641	1522	626	229	773	2029	2422	2101	2030	962	2095	1347	1009	762
LTK	ENSG00000062524	1035	113	4	484	43	25	263	310	182	9	636	105	154	55
MRPS24	ENSG00000062582	48	93	57	40	58	120	182	161	203	69	138	103	153	132
ELMO2	ENSG00000062598	225	347	244	117	369	555	443	371	371	542	967	254	385	392
WAPAL	ENSG00000062650	612	1271	684	263	326	1587	1400	1063	1445	682	1380	621	1309	653
VMP1	ENSG00000062716	1824	957	1169	393	970	3764	5491	3452	1585	445	8673	1147	3311	1369
APPBP2	ENSG00000062725	128	214	221	188	128	562	291	195	263	125	641	188	211	349
POLD1	ENSG00000062822	419	179	120	288	897	224	447	503	382	709	424	700	724	570
SEZ6	ENSG00000063015	5	0	0	41	23	21	3	0	0	0	4	0	0	0
EIF4B	ENSG00000063046	3790	9269	2459	1302	2448	12670	13709	8308	8907	2853	7874	5666	6559	3003
SLC6A16	ENSG00000063127	5	11	14	0	0	15	6	25	6	0	3	0	0	0
GLTSCR1	ENSG00000063169	162	92	58	53	267	104	125	277	138	305	174	167	181	373
SPHK2	ENSG00000063176	114	20	27	83	142	108	80	41	52	116	179	42	54	80
RPL18	ENSG00000063177	2390	2246	960	968	1446	3835	5793	8673	4450	1130	4854	4454	4346	2686
CA11	ENSG00000063180	15	14	0	20	11	53	5	0	3	20	3	0	0	0
ISOC2	ENSG00000063241	48	77	18	41	57	38	118	91	132	74	213	135	130	56
U2AF2	ENSG00000063244	981	925	811	802	1756	846	974	1216	1114	1268	1629	687	885	616
EPN1	ENSG00000063245	256	214	112	326	674	168	385	516	305	840	286	333	486	287
MED29	ENSG00000063322	156	235	147	124	166	506	286	360	235	134	338	153	211	114
AHRR	ENSG00000063438	3	1	15	2	12	7	6	9	2	54	79	0	0	0
GSC2	ENSG00000063515	0	0	0	0	0	0	0	0	0	0	0	0	0	0
ZNF275	ENSG00000063587	261	158	147	36	301	425	374	191	289	320	164	54	252	74
MTMR1	ENSG00000063601	137	227	74	30	93	419	244	156	346	123	224	53	172	157
GPC1	ENSG00000063660	2	0	0	0	0	15	1	12	5	4	7	2	0	0
ADCK1	ENSG00000063761	122	62	46	12	82	53	91	58	82	68	49	123	89	182
HAGH	ENSG00000063854	33	44	43	77	76	83	195	45	162	43	112	603	376	98
RNF4	ENSG00000063978	443	751	379	146	483	695	875	934	1029	460	1129	431	395	1002
CASP8	ENSG00000064012	1087	877	638	249	651	1094	1069	652	954	568	543	338	790	268
LIMCH1	ENSG00000064042	0	0	0	4	19	5	3	0	2	4	17	11	0	1
ASUN	ENSG00000064102	261	200	225	113	35	408	221	190	157	148	413	189	245	124
TM7SF3	ENSG00000064115	446	722	198	158	458	958	1457	1235	1507	643	2030	302	561	585
DLX3	ENSG00000064195	0	0	0	0	0	1	0	0	0	0	4	0	0	0
SPA17	ENSG00000064199	4	10	0	2	0	9	18	4	22	5	1	39	0	0
TSPAN32	ENSG00000064201	1230	320	340	356	908	789	517	981	846	446	768	400	1084	1289
WISP2	ENSG00000064205	0	0	0	0	0	0	0	0	0	0	4	0	0	0
DMRT3	ENSG00000064218	0	0	0	0	0	0	0	0	0	0	0	0	0	0
ST3GAL6	ENSG00000064225	51	68	79	12	90	197	106	141	55	106	36	105	56	105
ATP2C2	ENSG00000064270	1	0	0	2	18	0	10	0	0	0	0	0	0	0
NGFR	ENSG00000064300	2	7	0	18	31	5	8	0	0	0	26	58	9	95
CDON	ENSG00000064309	0	1	0	8	25	12	4	0	9	0	12	0	0	0
TAF2	ENSG00000064313	314	375	174	136	169	462	428	522	479	713	408	135	358	247
HIPK2	ENSG00000064393	700	574	1416	71	1503	2410	654	2179	636	838	2954	1996	785	287
TNPO3	ENSG00000064419	550	399	235	429	570	786	611	654	745	392	746	459	527	117
MEF2BNB-MEF2B	ENSG00000064489	94	26	19	24	103	29	39	5	31	95	61	161	78	18
RFXANK	ENSG00000064490	145	211	145	75	126	154	195	175	174	207	186	267	259	144
TMEM161A	ENSG00000064545	74	23	50	24	108	60	48	99	71	33	50	51	197	181
LPAR2	ENSG00000064547	209	98	85	34	348	187	165	401	145	121	96	44	279	154
CTSA	ENSG00000064601	1270	761	348	650	1513	1948	2566	1902	1193	1135	3067	772	910	1023
SUGP2	ENSG00000064607	2819	2026	1414	786	2597	2441	2823	3135	2730	1758	2752	1375	2654	3644
SLC12A2	ENSG00000064651	232	240	167	117	236	473	401	365	497	310	312	256	260	160
SNX24	ENSG00000064652	10	12	27	0	0	29	6	9	8	0	29	23	0	0
EYA2	ENSG00000064655	0	0	5	0	0	2	1	0	0	0	4	0	11	0
CNN2	ENSG00000064666	486	983	414	609	668	1496	2037	840	1503	1547	2111	2392	825	1086
ABCA7	ENSG00000064687	769	432	498	436	1891	481	581	1029	839	1717	705	1533	2041	2706
SNCAIP	ENSG00000064692	8	0	88	0	0	14	0	17	0	0	1	0	0	0
DDX20	ENSG00000064703	125	359	131	89	160	314	350	301	391	171	478	202	207	216
BTBD1	ENSG00000064726	230	455	83	69	137	441	424	430	599	328	541	381	214	281
FAR2	ENSG00000064763	242	67	148	267	249	324	244	133	132	566	326	203	73	77
BCAS1	ENSG00000064787	0	5	7	0	0	3	1	0	2	0	0	58	0	0
POU1F1	ENSG00000064835	0	0	0	0	0	0	0	0	0	0	0	0	0	0
CHI3L2	ENSG00000064886	1	0	14	0	0	13	19	1	22	14	26	0	24	102
SBNO2	ENSG00000064932	592	259	263	703	1236	360	292	505	329	1092	765	454	451	360
PMS1	ENSG00000064933	124	157	136	79	118	391	331	150	215	142	337	79	301	93
HMG20B	ENSG00000064961	801	634	281	571	827	317	405	745	599	831	512	303	445	755
CALCRL	ENSG00000064989	52	3	106	2	78	43	6	7	8	190	45	51	0	0
TAF11	ENSG00000064995	204	101	46	160	151	197	197	256	251	177	307	284	250	127
ANKS1A	ENSG00000064999	457	222	203	128	487	279	314	387	279	212	663	295	338	420
AP3D1	ENSG00000065000	942	728	492	755	1446	822	717	1014	779	1454	822	1061	1118	953
ZNF76	ENSG00000065029	395	169	204	105	414	385	272	235	285	153	299	105	316	215
SLC9A3R2	ENSG00000065054	43	4	14	2	44	9	9	103	8	25	4	81	25	64
NTHL1	ENSG00000065057	27	2	0	0	17	11	34	33	32	8	29	30	9	157
UHRF1BP1	ENSG00000065060	388	700	438	51	489	632	678	1008	992	466	1121	292	653	108
GNAI3	ENSG00000065135	189	358	224	346	251	675	507	462	572	460	757	438	535	3
IPO5	ENSG00000065150	480	999	544	290	446	1694	1953	1425	1650	760	1853	1075	1536	900
OAT	ENSG00000065154	38	273	68	6	121	288	526	111	347	301	363	480	192	320
WDR3	ENSG00000065183	169	197	237	53	197	524	363	107	212	157	570	165	268	210
PKN2	ENSG00000065243	453	819	595	144	380	957	761	583	1059	605	653	263	621	334
WDR18	ENSG00000065268	82	28	27	51	93	43	68	99	109	99	30	0	70	77
TRAM2	ENSG00000065308	170	327	278	118	196	457	257	427	391	254	586	209	283	289
NTN1	ENSG00000065320	75	10	23	71	314	352	15	30	12	7	366	81	95	161
GLP2R	ENSG00000065325	0	0	0	0	0	0	0	0	0	0	0	0	0	0
MCM10	ENSG00000065328	43	101	13	59	123	108	170	69	82	105	97	324	350	194
DGKA	ENSG00000065357	1370	532	559	57	275	852	756	789	708	479	786	424	689	536
ERBB3	ENSG00000065361	0	0	0	0	0	5	0	0	0	5	0	109	0	0
ROPN1	ENSG00000065371	0	0	0	0	0	0	0	0	0	0	0	0	0	0
ANKRD44	ENSG00000065413	405	812	793	109	274	1558	862	451	953	430	951	137	1062	730
KARS	ENSG00000065427	404	640	87	217	354	1004	1229	803	1063	479	1204	530	580	250
ADAT1	ENSG00000065457	214	107	75	71	107	169	190	167	163	102	206	168	289	140
PDIA5	ENSG00000065485	81	109	20	18	123	149	89	84	55	99	75	95	64	98
TBC1D22B	ENSG00000065491	173	0	103	91	151	269	248	112	142	148	242	400	136	203
NDUFB4	ENSG00000065518	95	169	69	24	44	130	133	152	169	67	83	51	77	127
SPEN	ENSG00000065526	2772	3691	2360	941	3012	3886	3381	3799	2775	3529	4171	1612	2523	2457
MYLK	ENSG00000065534	48	14	4	20	78	19	11	54	31	11	26	223	264	93
ZC3H15	ENSG00000065548	749	1215	415	130	272	866	871	564	908	340	745	801	196	414
MAP2K4	ENSG00000065559	26	118	151	26	67	316	112	142	165	80	280	198	237	53
TMEM206	ENSG00000065600	131	96	46	20	36	155	174	117	174	88	300	35	94	44
SNAP91	ENSG00000065609	0	0	0	0	0	0	0	0	0	0	0	0	0	0
SLK	ENSG00000065613	957	1394	802	184	226	1624	1335	522	1020	556	787	703	786	500
CYB5R4	ENSG00000065615	273	718	359	79	84	495	629	741	883	256	903	384	287	537
COL17A1	ENSG00000065618	0	0	0	6	20	30	19	0	0	50	4	186	0	0
GSTO2	ENSG00000065621	14	0	0	0	2	18	4	11	11	7	18	32	0	0
SEC61A2	ENSG00000065665	47	84	54	18	36	87	152	49	98	41	184	0	39	18
PRKCQ	ENSG00000065675	323	336	129	178	99	523	377	168	414	202	526	116	395	278
TLE2	ENSG00000065717	5	5	0	4	0	29	4	0	0	1	11	19	0	0
ASB1	ENSG00000065802	63	68	192	79	185	301	239	113	140	117	301	181	421	318
FAM107B	ENSG00000065809	77	399	680	89	690	459	791	636	562	944	88	1896	330	7
ME1	ENSG00000065833	16	0	15	30	0	2	1	12	18	66	30	0	19	0
TBC1D1	ENSG00000065882	334	404	427	356	270	1028	776	894	589	690	870	586	598	721
CDK13	ENSG00000065883	609	1019	716	1591	1062	1558	964	909	974	1487	1671	466	623	892
MTHFD2	ENSG00000065911	25	149	53	49	169	285	390	107	239	184	475	172	281	299
SLC9A7	ENSG00000065923	331	314	165	243	237	797	365	299	351	87	405	2	115	139
FOXJ2	ENSG00000065970	158	332	261	136	279	598	596	289	432	334	688	351	377	155
YBX1	ENSG00000065978	1131	3630	936	618	1055	1588	1599	842	988	1277	1046	1207	635	420
PDE4A	ENSG00000065989	6	59	17	53	7	40	34	94	54	46	66	9	104	22
PPP2R5A	ENSG00000066027	241	248	91	356	150	623	253	611	457	410	630	600	419	340
CTNNA2	ENSG00000066032	0	0	0	0	0	0	0	0	0	0	0	0	0	0
ELAVL1	ENSG00000066044	260	479	241	239	463	561	723	748	659	490	690	391	539	438
TIE1	ENSG00000066056	180	64	39	93	19	127	221	269	135	292	155	33	19	118
DIP2B	ENSG00000066084	899	764	629	626	691	1619	1274	983	1139	872	1469	605	976	608
SMARCD1	ENSG00000066117	320	640	272	105	347	480	603	815	928	261	750	379	392	132
KDM4A	ENSG00000066135	1052	541	542	178	949	804	781	797	856	814	1630	551	828	386
NFYC	ENSG00000066136	139	185	151	22	194	276	243	193	169	272	384	184	307	149
ZMYND12	ENSG00000066185	4	4	0	0	0	9	9	0	6	0	11	0	0	0
SLC9A3	ENSG00000066230	0	0	0	0	0	0	2	0	5	5	7	0	0	0
NGEF	ENSG00000066248	0	0	0	0	0	0	0	0	0	1	0	0	0	0
ASPM	ENSG00000066279	40	399	211	188	291	597	593	230	365	452	261	472	844	456
CD84	ENSG00000066294	426	1945	614	67	398	1358	2557	1137	2368	551	1741	137	1415	129
ELOVL1	ENSG00000066322	75	89	144	32	90	189	220	173	203	89	163	479	188	139
SPI1	ENSG00000066336	837	779	694	482	633	664	635	1981	394	1037	505	654	633	175
ZNRD1	ENSG00000066379	122	35	29	40	42	174	119	124	85	21	116	2	89	89
MPPED2	ENSG00000066382	0	0	0	119	0	3	0	0	0	0	0	18	0	28
CLDN18	ENSG00000066405	0	0	0	0	0	0	0	0	0	0	0	270	0	0
ZBTB11	ENSG00000066422	275	1016	401	306	1058	1526	878	1117	1131	759	1355	344	595	653
ATXN3	ENSG00000066427	359	325	165	166	83	271	395	510	336	75	162	32	466	417
GOLGA5	ENSG00000066455	70	216	178	34	47	268	164	123	148	135	104	156	138	126
FGFR2	ENSG00000066468	0	0	0	0	0	30	2	1	0	0	0	9	0	0
LRRC40	ENSG00000066557	85	205	38	43	76	150	211	200	282	84	211	63	31	120
ISOC1	ENSG00000066583	46	48	7	10	20	189	94	75	106	36	97	100	188	86
EML1	ENSG00000066629	0	0	0	0	0	1	1	0	0	0	7	0	0	0
TRMT11	ENSG00000066651	121	90	104	10	40	160	90	65	103	62	175	35	106	52
THUMPD1	ENSG00000066654	223	722	196	73	166	1003	640	492	873	412	738	253	380	586
MSANTD3	ENSG00000066697	96	75	36	73	22	179	109	79	129	52	168	54	31	0
KIF26A	ENSG00000066735	25	26	0	18	62	29	113	1	8	124	58	363	82	314
ATG2B	ENSG00000066739	549	797	494	79	360	1236	899	536	1000	541	1182	488	1232	623
ARFGEF1	ENSG00000066777	1090	1913	845	462	1203	2326	1807	1385	1862	1726	2666	777	915	531
ACSM2B	ENSG00000066813	0	4	0	0	0	0	0	0	0	0	0	0	0	0
ZFAT	ENSG00000066827	156	205	141	63	229	310	308	214	254	372	433	39	241	64
MTFR1	ENSG00000066855	40	73	46	12	89	77	73	87	117	63	142	35	111	176
STAG3	ENSG00000066923	12	49	27	154	7	225	37	11	43	4	21	0	1	0
FECH	ENSG00000066926	70	639	80	14	211	331	1128	84	732	183	507	2143	935	468
MYO9A	ENSG00000066933	494	1011	467	140	504	1449	1164	725	1105	331	1641	281	649	601
DDX3Y	ENSG00000067048	0	0	1574	1450	1095	4088	4	7	0	682	4308	950	2247	1939
PFKP	ENSG00000067057	1715	277	476	571	549	559	658	1389	374	321	1250	277	680	1134
IDI1	ENSG00000067064	267	542	168	674	288	523	515	491	602	364	745	98	512	58
SP100	ENSG00000067066	825	1405	699	225	533	1520	928	776	1102	829	1269	580	811	783
KLF6	ENSG00000067082	1044	5298	4426	1759	13752	6478	10283	14237	6374	8047	5572	5152	6495	4732
PPAP2A	ENSG00000067113	15	4	19	0	0	11	33	0	6	21	7	0	51	0
NEO1	ENSG00000067141	5	66	24	0	27	128	45	1	75	127	59	374	135	330
TRAM1	ENSG00000067167	268	797	381	200	251	965	665	785	1137	558	737	338	221	696
PHKA1	ENSG00000067177	14	0	7	20	48	275	0	34	2	61	7	0	0	0
TNFRSF1A	ENSG00000067182	723	205	361	138	720	1096	777	914	246	700	1025	398	562	327
CACNB1	ENSG00000067191	33	15	4	18	15	80	2	106	28	5	66	0	26	163
EVI5	ENSG00000067208	80	160	98	16	179	171	98	210	205	76	16	186	300	1
STOML1	ENSG00000067221	25	7	5	2	19	19	13	1	28	16	32	56	78	0
PKM	ENSG00000067225	1624	1123	2526	1170	2126	4894	2719	7247	1183	5395	2357	7555	1754	2036
DHX29	ENSG00000067248	211	327	196	47	111	316	288	166	268	202	411	356	263	110
DNTTIP2	ENSG00000067334	252	1161	293	239	309	1631	632	633	897	373	663	568	281	317
METTL22	ENSG00000067365	386	114	99	85	252	169	216	158	137	213	237	46	223	209
TP53BP1	ENSG00000067369	1634	1237	494	308	1041	1944	2014	1686	1359	640	2678	388	824	1209
TRO	ENSG00000067445	65	0	0	0	0	138	0	5	2	1	0	0	0	152
RRP15	ENSG00000067533	46	252	10	20	34	206	132	112	295	115	141	181	166	86
RHOA	ENSG00000067560	1255	2561	943	1180	1336	2612	2831	3538	3538	1761	2328	4216	2162	1755
DHX8	ENSG00000067596	450	762	349	249	376	813	792	1047	916	239	1432	800	319	542
PRKCZ	ENSG00000067606	100	23	6	30	51	160	11	18	15	10	13	42	24	0
ZFY	ENSG00000067646	0	0	198	429	115	383	0	0	11	416	453	135	268	253
IARS2	ENSG00000067704	257	206	139	53	154	572	565	355	502	134	616	330	486	221
SYT1	ENSG00000067715	0	0	0	0	0	0	0	0	0	12	0	0	0	0
NAV3	ENSG00000067798	2	2	13	0	39	87	190	0	2	632	228	35	0	0
IDH3G	ENSG00000067829	150	144	60	41	150	159	203	214	202	299	116	158	44	67
ROGDI	ENSG00000067836	122	91	0	93	243	17	124	144	138	410	82	156	141	222
PDZD4	ENSG00000067840	3	53	0	4	0	112	1	5	69	12	43	54	0	0
ATP2B3	ENSG00000067842	0	0	0	0	0	0	0	0	0	5	0	0	0	0
ROCK1	ENSG00000067900	1967	2630	1047	1253	1341	2595	2077	2693	2675	1651	2370	822	1461	1070
CBFB	ENSG00000067955	301	289	200	160	121	524	543	443	694	299	346	342	308	302
PDK3	ENSG00000067992	25	125	41	43	23	173	109	45	243	79	161	135	81	136
HYAL2	ENSG00000068001	41	16	0	10	22	112	50	77	65	103	72	70	28	0
HDAC4	ENSG00000068024	261	166	292	128	1063	309	202	542	268	1365	475	398	337	451
RASSF1	ENSG00000068028	515	512	154	464	548	572	906	1368	1208	633	1071	307	778	783
FGFR3	ENSG00000068078	14	8	0	12	24	52	14	16	0	0	11	0	76	30
IFI35	ENSG00000068079	78	64	20	43	109	77	101	103	91	92	62	265	50	149
HEATR6	ENSG00000068097	210	60	156	32	173	265	166	199	85	24	263	140	95	124
COASY	ENSG00000068120	283	215	141	81	213	389	418	368	292	183	545	246	296	173
PLEKHH3	ENSG00000068137	16	8	18	22	107	11	67	36	18	99	22	277	52	33
MEF2A	ENSG00000068305	115	795	353	176	140	1100	540	171	654	281	626	139	438	656
OTUD5	ENSG00000068308	547	459	378	271	580	590	519	451	454	617	496	489	385	337
TFE3	ENSG00000068323	446	233	200	93	326	687	313	493	314	330	534	465	205	349
TBC1D25	ENSG00000068354	127	98	100	51	137	188	174	174	200	164	174	195	122	33
ACSL4	ENSG00000068366	176	520	438	109	138	716	755	285	606	237	791	463	1054	466
INPP5A	ENSG00000068383	152	63	107	83	311	189	144	182	128	119	132	177	241	115
GPKOW	ENSG00000068394	105	174	70	38	62	100	137	41	109	52	132	146	91	61
GRIPAP1	ENSG00000068400	1505	640	672	387	1462	658	512	555	455	856	393	268	811	656
FTSJ1	ENSG00000068438	119	125	60	99	162	215	181	261	209	182	224	100	167	164
PRR11	ENSG00000068489	95	163	112	63	127	148	255	138	152	51	182	277	197	295
REEP1	ENSG00000068615	0	6	0	0	0	2	1	0	6	0	8	40	12	0
ATP11A	ENSG00000068650	809	543	889	712	1019	868	852	1478	744	813	1291	498	1127	507
POLR1A	ENSG00000068654	711	676	305	245	685	1052	1018	955	776	783	1366	382	709	685
LAPTM4A	ENSG00000068697	255	447	154	124	200	568	878	667	829	393	705	170	296	213
TTC7A	ENSG00000068724	697	463	403	474	1810	459	1197	944	828	962	1249	410	929	881
IP6K2	ENSG00000068745	1117	1411	319	344	651	880	923	1344	2064	511	1601	552	775	400
STON1-GTF2A1L	ENSG00000068781	5	0	0	0	0	7	4	0	0	1	5	0	71	0
SRBD1	ENSG00000068784	311	525	296	85	126	484	473	203	417	164	307	37	155	147
CYFIP1	ENSG00000068793	668	114	155	138	436	818	183	479	226	345	154	160	231	407
KIF2A	ENSG00000068796	406	906	353	103	261	1570	1189	388	891	159	678	610	539	252
RASGRP2	ENSG00000068831	2028	707	654	1269	2101	1338	1307	3516	1193	1930	2373	980	1366	2939
PSME4	ENSG00000068878	1159	1327	390	348	643	1356	1641	2953	2566	929	2119	1587	1070	830
IFT80	ENSG00000068885	348	295	348	20	68	322	293	352	400	99	359	191	137	407
SIRT2	ENSG00000068903	76	113	132	85	89	371	238	129	263	127	320	3	198	343
ERLEC1	ENSG00000068912	77	154	132	71	116	257	176	203	172	138	137	86	217	256
PPP2R5B	ENSG00000068971	56	41	21	32	99	54	73	32	85	111	134	424	113	10
PYGM	ENSG00000068976	14	96	169	67	182	216	60	146	66	94	245	42	36	0
PAGE1	ENSG00000068985	0	0	0	0	0	0	0	0	0	0	0	0	0	0
PITX1	ENSG00000069011	0	1	0	0	0	0	2	0	3	0	0	0	31	0
TRPC7	ENSG00000069018	0	0	0	0	0	0	0	0	0	0	0	0	0	0
MAST4	ENSG00000069020	655	316	192	128	623	863	430	503	355	152	1283	139	626	323
GPR116	ENSG00000069122	0	0	0	0	0	1	1	0	5	0	8	26	20	56
SDK2	ENSG00000069188	17	44	12	32	153	770	167	22	49	0	42	0	61	633
ADAM7	ENSG00000069206	0	0	0	0	0	0	1	0	0	0	0	0	0	0
NUP133	ENSG00000069248	288	340	149	152	256	662	663	463	620	232	717	465	612	334
NUCKS1	ENSG00000069275	670	2054	1150	267	563	3055	2598	1152	2344	1329	1182	1171	1459	1418
VPS35	ENSG00000069329	504	775	494	146	437	1422	1592	694	1102	591	1005	523	1167	700
DNAJA2	ENSG00000069345	392	535	283	71	271	734	697	582	522	317	536	521	296	234
BCL3	ENSG00000069399	447	85	24	263	187	243	213	471	175	250	725	156	178	104
KCNAB2	ENSG00000069424	3074	918	1078	569	3456	3207	2863	4312	1627	2965	4342	1119	1794	1428
ABCC9	ENSG00000069431	0	4	0	0	7	9	1	4	0	0	16	18	0	15
GAL	ENSG00000069482	0	4	0	0	0	0	0	0	0	0	0	0	0	0
CLEC2D	ENSG00000069493	64	118	88	13	34	275	74	132	216	90	125	4	103	114
FUNDC1	ENSG00000069509	19	54	2	6	0	36	41	21	45	7	54	0	71	0
MAOB	ENSG00000069535	0	4	0	0	0	5	1	0	11	0	0	0	0	9
RORA	ENSG00000069667	51	615	176	8	17	490	106	17	774	138	217	28	194	149
DRD4	ENSG00000069696	6	2	0	8	35	5	0	21	3	42	0	16	0	1
TGFBR3	ENSG00000069702	18	219	32	18	11	390	64	16	405	87	143	56	112	117
KIAA1107	ENSG00000069712	66	34	21	14	44	84	22	20	34	18	41	0	51	25
PLA2G10	ENSG00000069764	1	0	0	0	0	0	0	0	0	0	0	30	0	0
HES2	ENSG00000069812	2	0	0	2	2	2	4	0	6	0	0	0	0	0
ATP1B3	ENSG00000069849	148	401	86	352	317	333	348	321	665	319	942	274	305	339
NEDD4	ENSG00000069869	202	376	112	71	294	1044	423	125	405	344	536	121	369	577
PIGB	ENSG00000069943	36	68	35	30	51	108	103	58	137	30	137	67	119	234
MAPK6	ENSG00000069956	353	1089	358	204	214	1029	793	1171	1217	455	1167	358	474	374
GNB5	ENSG00000069966	104	133	42	168	48	311	290	87	228	52	209	61	101	215
RAB27A	ENSG00000069974	23	277	316	51	404	475	545	280	280	695	587	566	208	593
CECR5	ENSG00000069998	62	52	70	198	192	155	179	332	98	184	133	47	121	101
UFD1L	ENSG00000070010	208	768	304	180	188	629	554	959	786	261	845	377	227	389
LRP6	ENSG00000070018	0	4	0	0	0	843	10	37	11	13	12	4	0	0
GUCY2C	ENSG00000070019	0	0	0	0	0	1	0	0	0	0	0	0	0	0
SCT	ENSG00000070031	0	0	0	0	0	0	0	0	0	0	0	0	0	0
PHRF1	ENSG00000070047	1110	578	557	1154	2190	560	563	1062	542	1607	974	700	976	1119
IKBKAP	ENSG00000070061	418	362	168	77	449	513	517	570	577	305	963	224	553	417
NUCB2	ENSG00000070081	796	2223	970	387	433	3035	2630	812	1546	1582	2755	283	570	1063
PFN2	ENSG00000070087	1	9	0	0	0	10	1	0	14	10	0	7	0	0
PTPN3	ENSG00000070159	0	6	0	0	0	0	0	0	3	0	9	0	0	0
SPTB	ENSG00000070182	26	668	129	196	1786	196	2173	34	926	655	1508	12814	2019	2307
DAPP1	ENSG00000070190	77	165	161	22	177	311	228	70	200	97	221	286	334	157
FGF10	ENSG00000070193	0	0	0	0	0	0	0	0	0	0	0	0	0	0
SLC44A1	ENSG00000070214	156	504	230	196	245	951	1278	762	780	571	984	1045	757	330
TMEM260	ENSG00000070269	93	150	132	30	69	350	225	107	143	143	263	16	288	178
SMG6	ENSG00000070366	865	932	595	381	522	819	758	1038	779	299	1197	466	758	614
EXOC5	ENSG00000070367	190	320	174	85	99	562	340	226	611	350	505	254	469	497
CLTCL1	ENSG00000070371	17	12	15	20	557	43	24	277	2	347	20	196	16	0
FGF22	ENSG00000070388	0	0	0	0	0	0	0	0	0	0	4	0	0	0
FSTL3	ENSG00000070404	23	13	18	24	227	94	24	34	11	160	126	5	9	144
DGCR2	ENSG00000070413	486	125	263	300	735	488	381	566	380	577	783	493	542	623
RNF126	ENSG00000070423	169	116	57	217	158	108	151	214	252	236	180	110	222	161
MNT	ENSG00000070444	365	634	414	454	898	631	683	1473	731	527	933	482	995	793
ZXDC	ENSG00000070476	533	554	435	170	642	647	520	1232	688	864	1126	475	339	326
JMJD6	ENSG00000070495	195	345	185	486	684	473	597	780	543	484	1465	654	338	360
POLB	ENSG00000070501	94	143	64	38	68	261	184	92	254	64	246	88	113	70
ST6GALNAC1	ENSG00000070526	1	27	0	0	31	3	15	0	20	5	0	18	54	0
WIPI1	ENSG00000070540	7	33	12	20	98	83	60	71	43	93	37	103	26	36
FRMPD1	ENSG00000070601	0	0	0	0	0	0	0	0	0	0	0	0	0	0
GBA2	ENSG00000070610	425	225	196	121	418	395	307	485	472	318	461	493	534	302
NDST1	ENSG00000070614	205	123	221	211	799	587	740	550	272	399	901	395	630	195
ASNS	ENSG00000070669	233	160	0	0	162	91	138	164	232	46	151	279	224	218
AP3M2	ENSG00000070718	45	246	101	18	49	210	240	120	242	28	118	25	59	110
CNGB1	ENSG00000070729	0	0	0	0	0	0	0	0	0	0	0	0	0	0
ST6GALNAC2	ENSG00000070731	5	12	6	2	37	41	5	0	12	77	24	39	0	0
CHAT	ENSG00000070748	0	0	0	0	0	0	0	0	0	0	0	0	0	0
PABPC1	ENSG00000070756	7670	12829	5520	3638	7775	18616	17583	13514	9927	15070	12834	7619	6126	4177
TESK2	ENSG00000070759	42	81	67	16	101	152	91	113	105	44	220	207	171	15
C16orf80	ENSG00000070761	71	190	111	40	239	326	263	181	123	171	343	33	104	41
CSNK2A2	ENSG00000070770	357	765	373	165	229	1246	911	983	1088	401	1030	207	382	219
PTPN21	ENSG00000070778	0	0	0	0	0	1	2	0	0	0	4	42	0	0
EIF2B3	ENSG00000070785	66	64	44	6	57	145	146	204	140	64	184	74	170	38
CAMK2A	ENSG00000070808	3	4	0	4	0	0	0	8	3	0	0	0	0	18
TCOF1	ENSG00000070814	647	518	273	202	594	569	524	625	496	162	786	107	585	771
CDC42	ENSG00000070831	1131	2969	955	745	1011	3111	3737	3551	4256	1630	3113	4026	1769	1421
OSBPL3	ENSG00000070882	611	470	607	53	180	678	448	430	762	175	1162	156	548	308
EPHA8	ENSG00000070886	0	0	0	6	0	0	0	7	0	0	0	0	0	0
SLC12A3	ENSG00000070915	0	4	0	0	1	2	3	0	2	0	0	0	0	0
RAD18	ENSG00000070950	99	159	150	119	58	372	351	177	249	126	234	135	279	40
ATP2B1	ENSG00000070961	587	1373	687	234	716	2039	1172	2254	1805	1697	1101	270	1058	196
TRPM5	ENSG00000070985	1	0	0	0	0	0	0	0	0	0	0	0	0	0
NCK2	ENSG00000071051	185	114	137	128	224	375	158	265	197	286	242	119	98	173
MAP4K4	ENSG00000071054	707	2302	974	812	1713	3162	2351	947	2023	1112	3327	2341	1327	2522
MGAT4A	ENSG00000071073	65	249	345	59	182	886	443	86	385	269	170	507	235	296
RPL31	ENSG00000071082	1166	1441	396	421	631	1867	1371	1324	1607	497	1069	863	1019	246
WDR1	ENSG00000071127	1010	1228	707	991	1266	1836	1556	1625	1501	1390	1563	1364	916	975
SNX13	ENSG00000071189	321	509	337	75	333	871	482	450	579	380	365	382	431	401
MS4A12	ENSG00000071203	0	0	0	0	0	0	0	0	0	0	0	0	0	0
ARHGAP10	ENSG00000071205	4	159	11	154	27	398	345	141	271	241	737	74	336	268
RPS6KA2	ENSG00000071242	15	141	46	32	165	55	428	20	174	43	191	93	128	102
ING3	ENSG00000071243	51	261	36	36	87	259	182	262	471	41	303	193	116	47
VASH1	ENSG00000071246	56	98	48	148	274	217	140	87	132	292	103	21	297	186
LMCD1	ENSG00000071282	0	0	0	4	2	0	0	0	0	0	0	0	0	27
WBSCR22	ENSG00000071462	216	443	106	305	214	443	487	489	522	204	930	319	160	311
SEL1L	ENSG00000071537	313	698	623	95	292	1366	1074	653	1011	562	992	221	590	524
TRIP13	ENSG00000071539	14	26	10	4	24	43	78	11	54	52	46	88	67	0
ATP6AP1	ENSG00000071553	336	384	241	184	266	693	819	979	614	593	974	296	490	256
TCF3	ENSG00000071564	447	685	364	300	347	455	700	372	751	444	525	389	711	719
TRIB2	ENSG00000071575	17	350	11	105	10	114	206	5	574	55	101	21	274	448
DAZAP1	ENSG00000071626	894	909	449	431	767	974	1061	2208	1031	660	1457	386	788	700
MBD3	ENSG00000071655	479	101	104	610	763	151	221	432	310	664	318	454	734	736
PRLH	ENSG00000071677	0	0	0	0	0	0	0	0	0	0	0	0	0	0
HLTF	ENSG00000071794	130	530	291	83	78	564	607	210	639	125	783	130	636	956
FAM50A	ENSG00000071859	233	191	154	306	378	190	118	112	109	241	88	331	382	149
FAM3A	ENSG00000071889	270	149	101	77	162	204	178	183	211	80	122	151	275	87
CPSF1	ENSG00000071894	1171	321	551	812	1442	781	823	624	625	2048	833	281	1187	956
MYO3B	ENSG00000071909	0	11	0	0	0	2	0	0	20	0	0	0	0	0
CYBRD1	ENSG00000071967	71	258	205	65	330	1305	648	256	528	309	624	638	570	817
CDH19	ENSG00000071991	0	0	0	0	0	0	0	1	0	0	0	0	0	0
PDCD2	ENSG00000071994	118	307	141	49	41	465	415	272	460	144	468	265	131	336
SLC6A15	ENSG00000072041	0	0	0	0	0	0	0	0	0	0	0	0	0	0
RDH11	ENSG00000072042	117	232	89	24	144	471	250	216	302	86	199	158	354	132
PRKACA	ENSG00000072062	87	209	107	75	178	302	201	364	212	248	113	314	229	101
LPHN1	ENSG00000072071	48	28	0	320	68	354	14	15	11	444	16	39	4	89
SPP2	ENSG00000072080	0	0	0	0	0	0	0	0	0	0	0	0	0	0
ACTN1	ENSG00000072110	1459	288	392	946	2542	1360	904	1506	327	2276	1451	2006	869	761
ZFYVE26	ENSG00000072121	980	632	685	265	945	1105	890	1053	848	849	1616	672	1127	1135
RPS6KA6	ENSG00000072133	0	0	0	0	0	0	1	0	0	0	0	0	0	0
EPN2	ENSG00000072134	4	27	17	0	5	28	47	30	32	22	45	268	0	163
PTPN18	ENSG00000072135	372	557	254	49	406	798	676	896	522	486	50	831	619	271
LIMS2	ENSG00000072163	4	6	0	43	5	2	24	16	22	15	5	0	0	59
ASIC4	ENSG00000072182	2	2	0	0	7	5	0	0	2	0	4	40	0	0
SPEG	ENSG00000072195	11	0	0	0	0	93	4	15	0	0	8	0	0	21
LNX1	ENSG00000072201	12	0	0	0	0	15	0	0	0	13	0	0	0	0
ALDH3A2	ENSG00000072210	47	35	51	30	132	319	42	222	63	22	166	195	95	124
TFRC	ENSG00000072274	2130	3744	974	757	1377	1725	10258	1678	7077	1519	11944	9016	11734	7074
SREBF1	ENSG00000072310	1130	455	144	188	921	302	501	880	817	633	409	488	756	644
TRPC5	ENSG00000072315	0	0	0	0	0	0	0	0	0	0	0	0	0	0
AFF4	ENSG00000072364	890	3052	616	753	1260	2256	2003	2919	3902	887	2444	733	1375	1168
UBE2D1	ENSG00000072401	10	31	66	20	16	120	22	77	83	73	37	91	112	96
MPP5	ENSG00000072415	296	369	44	132	110	446	309	230	352	121	250	102	167	132
RHOBTB1	ENSG00000072422	87	100	90	4	16	167	158	166	137	22	406	119	51	214
ASAH2C	ENSG00000072444	0	0	0	0	0	0	0	0	0	0	0	0	0	0
SMC1A	ENSG00000072501	1347	1948	967	379	960	1717	2058	1746	1383	972	1137	1256	1041	756
HSD17B10	ENSG00000072506	46	79	61	34	102	91	160	153	214	136	155	137	136	80
MARK2	ENSG00000072518	322	310	236	180	582	602	504	995	402	510	665	628	524	286
HMMR	ENSG00000072571	11	156	41	26	74	107	113	8	86	52	78	224	151	96
CHFR	ENSG00000072609	671	447	263	383	738	494	555	682	605	553	496	512	372	170
TRHDE	ENSG00000072657	0	0	0	0	0	2	0	0	0	0	0	0	0	0
P4HA2	ENSG00000072682	2	1	4	12	3	6	5	0	0	0	7	0	0	74
FCGR2B	ENSG00000072694	3	41	45	14	89	13	15	1	60	6	121	0	128	67
NFATC3	ENSG00000072736	823	1191	617	794	820	2455	1822	1260	1681	953	3215	1259	1576	1072
TRNT1	ENSG00000072756	192	235	138	101	124	593	329	202	259	98	449	93	310	7
ACADVL	ENSG00000072778	2245	1262	967	877	3257	1857	1803	2915	1876	885	1865	1449	2165	1516
STK10	ENSG00000072786	2199	1413	1282	1751	2590	2218	1680	2444	1563	1427	2175	1292	2145	1329
FBXW11	ENSG00000072803	128	211	209	81	106	557	328	277	271	147	461	216	357	229
ACAP1	ENSG00000072818	1665	723	856	903	1767	1352	1231	2803	1156	627	1124	314	1201	2330
CRMP1	ENSG00000072832	0	0	0	0	0	0	0	0	0	0	0	2	0	0
EVC	ENSG00000072840	0	4	0	0	1	149	1	0	9	0	17	0	0	0
DERL2	ENSG00000072849	66	205	82	57	27	232	168	127	326	85	271	63	101	89
SIDT1	ENSG00000072858	32	159	39	55	9	241	155	4	231	85	48	0	58	93
NDE1	ENSG00000072864	859	584	596	411	748	729	697	1039	582	764	962	449	480	790
MRVI1	ENSG00000072952	4	10	0	0	22	10	26	26	2	5	10	78	112	0
TMEM38A	ENSG00000072954	1	0	0	0	25	2	5	1	2	4	30	26	37	0
AP1M1	ENSG00000072958	164	137	77	85	289	272	232	203	222	242	288	330	252	93
PVR	ENSG00000073008	95	9	87	107	107	133	45	145	12	192	25	40	53	68
IKBKG	ENSG00000073009	87	4	1	61	161	26	30	53	49	112	50	4	115	129
XRCC1	ENSG00000073050	228	151	143	87	213	201	193	160	115	192	138	47	145	284
SCARB1	ENSG00000073060	557	197	367	38	293	545	338	510	165	267	511	86	266	327
CYP2W1	ENSG00000073067	0	0	0	0	0	0	1	0	0	0	0	0	0	0
MCM2	ENSG00000073111	446	515	113	476	685	455	1368	551	779	961	845	1114	1370	724
MOV10L1	ENSG00000073146	11	0	0	0	6	6	0	0	0	0	4	0	0	0
PANX2	ENSG00000073150	97	22	12	213	67	119	69	77	46	140	59	44	34	152
SELO	ENSG00000073169	275	68	91	314	653	91	135	210	203	492	184	144	502	209
TP63	ENSG00000073282	0	10	48	0	51	0	4	5	6	0	4	33	9	46
ALPK1	ENSG00000073331	385	418	451	95	542	1083	517	776	474	480	470	65	296	568
LLGL2	ENSG00000073350	118	60	117	43	109	136	69	112	112	155	89	42	48	262
PDE8A	ENSG00000073417	93	215	100	67	86	287	185	168	205	186	220	123	167	191
CLCN4	ENSG00000073464	2	93	0	24	2	25	101	0	97	23	107	349	55	237
NLE1	ENSG00000073536	67	48	21	49	58	132	186	206	106	55	155	21	118	258
SDHA	ENSG00000073578	299	824	261	166	418	1001	934	914	1340	372	734	619	871	565
SMARCE1	ENSG00000073584	483	1148	542	182	174	843	794	328	889	205	532	338	395	394
FNDC8	ENSG00000073598	0	0	0	0	0	0	0	0	0	0	0	0	0	0
GSDMB	ENSG00000073605	245	129	193	30	113	308	194	54	157	29	278	79	163	84
KDM5A	ENSG00000073614	1468	1680	1134	379	1323	2662	1996	2146	2104	657	3100	826	1306	625
ADAM11	ENSG00000073670	36	13	8	6	34	25	34	21	20	0	38	0	3	24
PPP2R3A	ENSG00000073711	1	0	0	6	2	55	1	11	12	118	0	84	0	0
FERMT2	ENSG00000073712	0	14	0	4	0	0	4	24	6	7	16	126	0	28
ABCB11	ENSG00000073734	0	0	0	0	0	0	0	0	0	0	0	0	0	0
DHRS9	ENSG00000073737	3	2	25	26	41	10	22	40	12	48	30	49	77	0
CD5L	ENSG00000073754	1	1	0	4	8	4	3	0	3	0	42	33	0	95
PTGS2	ENSG00000073756	53	42	116	30	763	1038	273	427	105	1800	24	575	376	7
IGF2BP2	ENSG00000073792	1844	432	1497	397	1217	704	527	801	259	591	487	654	456	52
MAP3K13	ENSG00000073803	15	84	74	0	3	69	2	49	49	1	47	149	14	0
ST6GAL1	ENSG00000073849	232	821	615	132	329	1637	765	509	1026	372	1297	142	1072	295
TBX21	ENSG00000073861	4	80	80	10	0	147	13	0	97	47	107	0	97	52
FRY	ENSG00000073910	324	884	914	148	1537	1700	1140	1501	1148	1086	672	440	1066	110
PICALM	ENSG00000073921	957	1523	457	492	892	2463	1968	1360	1636	1303	2071	1438	990	1028
NSF	ENSG00000073969	77	193	106	34	155	361	310	160	242	36	345	181	129	36
GLI2	ENSG00000074047	17	1	0	0	17	0	0	0	0	0	1	0	0	0
CLASP1	ENSG00000074054	943	581	439	218	404	1742	1128	1414	977	250	1917	875	773	905
MRPS34	ENSG00000074071	80	159	93	51	67	122	132	152	157	102	175	249	225	75
NOTCH3	ENSG00000074181	44	4	14	10	45	36	24	28	2	76	88	170	70	126
CLNS1A	ENSG00000074201	678	616	479	71	426	1013	987	533	580	195	730	321	544	383
PPP2R2C	ENSG00000074211	0	0	0	0	0	0	0	0	0	0	4	0	0	0
TEAD2	ENSG00000074219	0	3	0	0	0	1	1	0	0	5	17	0	52	30
EED	ENSG00000074266	117	155	107	63	74	243	106	105	244	156	330	54	205	226
CDHR2	ENSG00000074276	3	6	0	0	0	5	4	1	3	0	0	72	0	47
SNCB	ENSG00000074317	0	0	0	0	0	0	0	0	0	0	0	0	0	0
TSG101	ENSG00000074319	65	162	119	41	70	235	167	71	182	124	180	74	126	74
C17orf85	ENSG00000074356	445	387	292	182	597	524	556	591	406	294	565	281	322	139
ATP2A3	ENSG00000074370	4673	1675	1750	1739	3487	1484	3968	5206	3110	1638	4564	1626	3060	2236
CA12	ENSG00000074410	0	0	0	0	0	0	0	0	0	0	0	0	0	0
MGLL	ENSG00000074416	304	355	99	51	359	498	1090	1063	462	27	1155	473	484	398
NTN4	ENSG00000074527	1	1	0	0	0	7	0	0	0	0	5	0	0	0
BCS1L	ENSG00000074582	164	40	17	41	230	172	162	69	94	104	205	137	183	115
NUAK1	ENSG00000074590	0	22	0	0	0	9	1	0	20	5	0	44	0	58
DPP8	ENSG00000074603	221	737	392	105	169	970	752	579	842	232	667	382	592	397
SLC24A1	ENSG00000074621	206	110	172	67	57	370	145	103	72	52	274	53	23	170
ZNF532	ENSG00000074657	10	85	29	154	53	104	19	30	128	318	42	179	72	124
SCARF1	ENSG00000074660	534	33	14	506	373	231	167	600	123	307	76	186	350	494
LMAN1	ENSG00000074695	276	874	469	77	203	1122	949	637	1096	502	512	209	834	431
PTPLAD1	ENSG00000074696	77	279	114	53	50	399	270	157	432	111	175	107	178	62
IPCEF1	ENSG00000074706	13	46	12	55	236	172	83	121	111	297	120	60	93	110
ZZEF1	ENSG00000074755	1297	1198	668	486	2079	1759	1899	2342	1988	719	2465	1489	2168	1249
NOX3	ENSG00000074771	0	0	0	0	0	0	0	0	0	0	0	0	0	0
ENO1	ENSG00000074800	1912	1682	1770	885	2060	5618	4690	6315	2919	2658	5125	4484	2192	1406
SLC12A1	ENSG00000074803	0	0	0	0	0	0	1	0	0	0	0	0	0	0
C19orf10	ENSG00000074842	59	119	36	77	74	135	296	439	194	237	279	253	62	0
ANO8	ENSG00000074855	62	16	44	261	297	111	44	141	28	275	58	26	113	423
TUBE1	ENSG00000074935	38	75	64	10	39	139	46	66	80	29	120	5	58	27
ARHGEF10L	ENSG00000074964	6	6	6	4	68	22	6	70	15	16	0	63	125	0
TXK	ENSG00000074966	168	125	51	24	70	196	64	80	185	9	396	135	51	98
WSCD2	ENSG00000075035	0	0	0	0	0	0	1	0	0	0	0	0	0	0
KCNQ2	ENSG00000075043	0	0	0	0	0	0	0	0	0	0	0	0	0	0
TACR2	ENSG00000075073	2	0	0	0	0	1	0	0	0	0	0	0	0	0
ACTR6	ENSG00000075089	37	66	30	8	17	86	98	74	82	15	87	49	103	3
TIPIN	ENSG00000075131	17	20	10	14	16	46	66	16	35	19	32	35	0	3
SRI	ENSG00000075142	101	268	19	16	51	280	341	259	319	80	271	184	251	126
EIF4G3	ENSG00000075151	1002	1140	620	190	1255	1430	1476	913	873	863	1565	507	1260	459
NUP37	ENSG00000075188	30	60	8	6	22	81	80	21	78	31	116	161	88	53
SEMA3A	ENSG00000075213	5	0	23	0	18	9	4	0	0	10	0	18	0	0
GTSE1	ENSG00000075218	13	28	60	28	121	63	75	90	23	65	97	200	133	142
SEMA3C	ENSG00000075223	2	0	50	0	44	77	4	0	0	0	0	47	15	0
TTC38	ENSG00000075234	130	118	68	93	310	169	240	276	219	216	461	224	262	354
ACAT1	ENSG00000075239	34	165	57	8	48	167	318	132	209	38	199	160	140	81
GRAMD4	ENSG00000075240	760	386	331	719	634	636	1730	673	788	784	1503	224	1220	330
CELSR1	ENSG00000075275	36	28	50	8	144	14	19	69	42	54	24	109	39	41
WNT8B	ENSG00000075290	0	0	0	0	0	1	0	0	0	0	0	0	0	0
ZNF638	ENSG00000075292	1408	1891	1663	290	881	2946	1554	1426	1779	906	1965	654	1380	744
SLC25A40	ENSG00000075303	51	108	62	20	89	308	262	115	215	146	261	296	213	243
TIMM21	ENSG00000075336	39	53	30	8	8	74	86	42	74	42	128	60	70	101
ADD2	ENSG00000075340	10	1162	105	30	162	1499	1549	7	1150	271	492	1868	980	1008
FGF4	ENSG00000075388	0	0	0	0	0	0	0	0	0	0	0	0	0	0
RASAL2	ENSG00000075391	95	32	52	0	154	43	22	158	40	155	20	163	13	36
VPS9D1	ENSG00000075399	107	62	82	77	187	75	43	149	86	219	62	95	109	118
ZNF37A	ENSG00000075407	434	489	358	87	339	908	272	190	315	290	433	74	302	135
MARK3	ENSG00000075413	862	818	378	281	881	1285	896	1120	1079	833	1383	1261	837	1122
SLC25A3	ENSG00000075415	1232	2388	497	1168	1112	2723	3202	4295	4487	1048	4482	1710	2677	1530
FNDC3B	ENSG00000075420	1514	1118	2009	435	2935	2950	2386	2856	1213	2136	5904	1066	1260	1291
FOSL2	ENSG00000075426	1389	1380	1862	3507	4046	2956	4333	6788	2076	3225	13939	1917	2830	5372
CACNG5	ENSG00000075429	0	0	0	0	0	0	0	0	0	0	0	0	0	0
CACNG4	ENSG00000075461	60	0	46	0	16	0	0	50	0	0	11	119	0	0
FRYL	ENSG00000075539	1324	1654	913	265	1195	2930	1974	1526	2285	1264	2936	1413	1372	1945
TMEM131	ENSG00000075568	477	745	480	174	769	1430	1025	944	1088	855	1142	368	614	593
FSCN1	ENSG00000075618	673	23	117	2132	554	406	170	973	46	714	754	258	561	377
ACTB	ENSG00000075624	5001	15622	7762	8018	15332	20290	27493	21831	21725	20214	22416	52335	23869	14591
MOCOS	ENSG00000075643	0	0	0	0	0	2	1	0	6	0	0	30	0	0
PLD1	ENSG00000075651	149	608	407	30	392	488	844	562	716	420	1440	107	700	246
ATP12A	ENSG00000075673	0	0	0	0	0	2	0	0	0	0	5	0	0	0
WDR62	ENSG00000075702	151	103	63	285	389	107	181	376	217	326	307	347	389	416
DLG1	ENSG00000075711	441	902	414	170	289	1221	674	793	913	426	1108	468	472	349
RAB7A	ENSG00000075785	591	962	809	310	421	1355	1334	828	816	865	863	1524	792	780
BCAP29	ENSG00000075790	75	272	165	51	83	267	229	224	302	47	157	202	137	249
SEC31B	ENSG00000075826	1355	807	375	283	967	1134	1010	789	958	530	559	143	645	1029
SART3	ENSG00000075856	429	363	236	247	367	604	477	681	486	386	640	312	483	309
ARHGAP15	ENSG00000075884	880	976	522	166	463	1618	1308	1365	1137	759	1688	451	455	514
TUBA3D	ENSG00000075886	0	0	0	0	0	0	0	0	0	0	0	0	0	0
PAX2	ENSG00000075891	0	0	0	0	0	2	0	0	0	0	0	0	0	0
EXOSC7	ENSG00000075914	140	101	41	45	52	154	178	135	232	60	196	98	204	155
KIFAP3	ENSG00000075945	129	226	97	28	50	203	231	75	486	46	129	58	348	185
MKRN2	ENSG00000075975	95	245	89	105	214	292	266	140	360	121	367	128	175	99
MCM6	ENSG00000076003	246	402	169	67	278	528	785	367	509	298	630	556	777	327
REXO2	ENSG00000076043	60	269	91	40	74	338	348	73	432	87	207	228	496	247
RBM7	ENSG00000076053	108	572	141	65	160	713	357	394	676	184	420	209	291	90
RBMS2	ENSG00000076067	108	86	42	34	86	119	83	214	70	167	257	28	0	91
BAZ2A	ENSG00000076108	4262	2904	1547	1037	2686	3430	3087	4093	3496	2981	2533	2264	1638	1319
PTPN23	ENSG00000076201	399	354	314	310	488	212	229	578	312	604	197	218	203	428
MLH1	ENSG00000076242	174	211	136	38	233	354	423	206	345	192	535	265	277	494
UNG	ENSG00000076248	90	126	91	67	60	284	282	182	183	184	383	181	134	104
FMO4	ENSG00000076258	17	12	13	0	2	24	24	40	11	0	20	0	7	36
KLHL20	ENSG00000076321	137	114	74	32	144	272	182	138	171	106	293	128	203	52
RGS11	ENSG00000076344	0	0	0	6	10	7	0	61	8	5	8	19	0	0
SLC46A1	ENSG00000076351	20	20	19	16	85	84	78	65	40	6	53	0	106	0
PLXNA2	ENSG00000076356	61	15	45	405	56	5	6	12	15	35	50	98	47	0
SPAG5	ENSG00000076382	180	272	183	352	881	321	445	492	426	245	668	779	377	480
ANKRD13A	ENSG00000076513	309	454	459	221	443	1133	786	611	668	824	799	651	408	528
TPD52	ENSG00000076554	17	49	0	6	31	192	18	22	122	74	1	72	100	138
ACACB	ENSG00000076555	381	201	111	26	548	374	101	348	219	473	242	138	324	167
TRAF4	ENSG00000076604	232	202	58	150	58	176	143	98	459	55	264	182	178	164
PAG1	ENSG00000076641	138	428	353	184	338	350	547	298	623	496	1147	93	882	580
GPATCH1	ENSG00000076650	54	77	38	22	79	136	99	30	74	33	236	0	58	78
ICAM3	ENSG00000076662	595	324	365	411	431	1262	755	1153	660	1085	422	1178	408	231
NT5C2	ENSG00000076685	793	777	645	207	564	1365	1305	968	674	703	1312	851	550	426
MCAM	ENSG00000076706	0	16	0	2	26	8	20	0	15	11	8	21	31	0
GPC4	ENSG00000076716	0	4	248	0	0	2	4	0	0	0	33	25	0	0
MBNL3	ENSG00000076770	193	981	349	140	171	1301	1236	403	1326	225	816	1671	637	573
CAMSAP3	ENSG00000076826	0	7	0	0	0	5	1	0	0	5	0	0	0	0
RAP1GAP	ENSG00000076864	3	9	0	6	193	24	25	0	9	11	25	68	18	0
XAB2	ENSG00000076924	592	381	126	346	569	461	477	621	539	373	583	379	305	377
ARHGEF1	ENSG00000076928	3627	1131	1473	3369	5291	1831	1597	3865	1964	4117	2162	884	3164	5100
STXBP2	ENSG00000076944	979	456	233	330	984	423	680	1183	750	1195	372	518	672	209
MAP2K7	ENSG00000076984	379	319	193	271	422	311	301	462	419	412	404	323	346	229
NMRK2	ENSG00000077009	0	0	0	0	0	0	0	0	0	0	0	0	0	0
DGKD	ENSG00000077044	1153	474	491	407	1747	856	883	1578	902	1504	931	956	1218	1185
CTTNBP2	ENSG00000077063	0	0	0	0	0	0	1	0	0	0	0	0	0	0
ACTL6B	ENSG00000077080	0	0	0	0	0	0	0	0	0	0	0	0	0	0
RARB	ENSG00000077092	0	0	0	0	0	1	0	0	0	0	0	14	0	0
TOP2B	ENSG00000077097	1947	4215	1760	555	1009	3963	4324	2766	3447	1961	4578	686	1610	1107
TM9SF3	ENSG00000077147	611	1762	577	648	363	1691	1924	1608	2436	1079	1419	1108	1101	864
NFKB2	ENSG00000077150	362	239	141	745	580	416	142	1323	325	786	283	317	277	44
UBE2T	ENSG00000077152	3	28	0	0	28	15	43	9	26	4	14	12	19	22
PPP1R12B	ENSG00000077157	425	528	736	156	523	1066	645	1149	702	765	1115	370	574	1166
DNAJC10	ENSG00000077232	379	276	456	93	215	646	318	502	447	180	506	195	352	178
GTF3C1	ENSG00000077235	966	896	402	427	1019	1018	1143	954	956	828	1153	384	949	676
IL4R	ENSG00000077238	317	269	222	30	389	293	170	418	277	396	209	400	427	87
USP33	ENSG00000077254	492	681	374	105	264	999	667	447	936	450	680	640	640	164
PAK3	ENSG00000077264	0	0	0	0	0	0	0	0	3	0	0	0	0	0
CAPN6	ENSG00000077274	0	0	0	0	0	0	0	0	0	0	0	0	0	0
DCX	ENSG00000077279	0	0	0	0	0	0	0	0	0	0	0	2	0	0
SNRPA	ENSG00000077312	174	278	126	111	175	473	415	297	283	319	271	407	211	135
SPAG6	ENSG00000077327	0	0	0	0	42	2	4	0	0	14	283	0	0	280
EXOSC5	ENSG00000077348	52	21	42	47	23	58	111	87	57	35	179	67	172	0
DYNC1I2	ENSG00000077380	241	406	247	32	143	723	463	369	435	202	630	172	424	226
APBB1IP	ENSG00000077420	485	550	668	219	552	1497	737	418	486	431	892	594	572	275
LRCH4	ENSG00000077454	1942	685	748	1086	1731	859	858	2146	1158	1147	1364	337	1264	2174
FAM76B	ENSG00000077458	357	557	170	148	125	541	366	396	617	209	375	67	358	204
SIRT6	ENSG00000077463	67	75	30	38	37	46	56	71	54	69	63	107	133	70
TYR	ENSG00000077498	0	0	0	0	0	0	0	0	0	0	0	0	0	0
POLD3	ENSG00000077514	65	121	86	14	94	290	216	150	92	112	197	84	121	64
ACTN2	ENSG00000077522	0	0	0	0	0	1	0	0	0	0	0	0	0	0
CAPZB	ENSG00000077549	599	764	488	423	544	1097	1328	996	1059	862	879	1894	1010	565
GPR137B	ENSG00000077585	9	25	0	0	30	49	23	40	49	0	30	25	41	31
NAALAD2	ENSG00000077616	0	0	0	0	0	5	0	0	0	0	0	0	0	0
JADE1	ENSG00000077684	301	637	298	356	435	735	780	611	931	547	1544	977	515	499
SLC25A43	ENSG00000077713	40	54	52	0	12	174	35	53	32	67	47	72	8	1
UBE2A	ENSG00000077721	179	353	120	176	168	442	348	521	691	244	486	309	322	394
FGFR1	ENSG00000077782	14	18	28	200	237	17	105	63	34	383	72	26	89	210
FKBP6	ENSG00000077800	0	0	0	0	0	0	1	0	0	0	0	0	0	41
GTF2I	ENSG00000077809	1178	1414	610	209	696	1758	1621	1001	1663	707	1923	665	948	848
SMC1B	ENSG00000077935	2	0	0	18	0	3	0	1	0	0	0	0	0	0
FBLN1	ENSG00000077942	0	3	1	0	0	3	8	7	0	0	14	0	0	59
ITGA8	ENSG00000077943	0	0	4	0	7	2	1	3	3	0	0	0	2	0
CST7	ENSG00000077984	84	184	201	12	651	438	287	266	179	1971	437	438	39	133
MAP2	ENSG00000078018	3	20	0	0	0	2	0	0	6	0	0	0	0	0
PIAS2	ENSG00000078043	180	462	175	24	89	557	310	344	459	211	345	217	287	215
AMPH	ENSG00000078053	0	0	0	0	0	0	0	13	0	0	0	0	0	15
ARAF	ENSG00000078061	394	417	176	154	393	374	378	732	617	486	300	363	414	435
MCCC1	ENSG00000078070	394	247	129	61	171	429	405	239	308	117	333	86	106	102
LAMP3	ENSG00000078081	1	2	0	0	0	2	2	0	5	0	0	25	0	0
FAP	ENSG00000078098	1	8	0	0	0	0	0	0	0	0	0	0	0	0
NEBL	ENSG00000078114	0	7	0	0	0	2	1	0	8	2	0	79	0	0
ACER3	ENSG00000078124	67	161	151	26	123	269	189	170	189	194	246	175	82	175
UBE2K	ENSG00000078140	611	553	403	160	251	958	768	425	965	485	682	523	655	533
PIK3C3	ENSG00000078142	975	471	560	59	337	1295	655	516	600	374	1622	337	321	727
N4BP2	ENSG00000078177	406	1344	584	202	272	1328	1228	613	1422	205	854	102	632	468
C12orf5	ENSG00000078237	1	19	7	10	32	23	16	0	23	11	26	9	22	0
TULP3	ENSG00000078246	26	18	14	4	26	89	38	12	17	11	74	23	3	0
SYNJ2	ENSG00000078269	134	57	27	319	92	452	98	172	74	423	199	74	11	111
ADCY2	ENSG00000078295	661	0	229	0	279	45	0	1	0	0	1	14	0	0
PPP2R5C	ENSG00000078304	690	904	409	215	295	1569	879	1090	1877	595	1312	987	1395	549
RBFOX1	ENSG00000078328	0	0	0	0	0	0	0	4	0	0	0	2	0	0
GNB1	ENSG00000078369	807	1521	693	496	915	2645	2796	2391	2210	1704	2117	2115	1433	1043
HOXA9	ENSG00000078399	939	0	1299	16	162	899	1	935	0	171	788	175	14	373
EDN1	ENSG00000078401	4	9	0	10	14	1	0	12	0	0	7	0	0	0
MLLT10	ENSG00000078403	993	700	749	196	456	1087	891	799	923	533	1704	300	786	1387
ZCWPW1	ENSG00000078487	86	61	73	38	18	132	57	55	71	8	26	2	51	198
ADCYAP1R1	ENSG00000078549	0	0	0	0	0	0	0	0	0	0	0	0	0	0
FGF20	ENSG00000078579	0	0	0	0	0	0	0	0	0	0	0	0	0	0
P2RY10	ENSG00000078589	9	74	0	0	16	46	42	0	68	0	45	33	139	0
ITM2A	ENSG00000078596	59	703	72	172	0	388	1503	98	1277	434	458	53	513	124
NRD1	ENSG00000078618	1410	1268	750	358	674	2267	1769	1374	1583	832	1624	1045	1556	995
VDAC3	ENSG00000078668	296	392	235	47	155	715	835	336	766	202	799	607	650	509
PCM1	ENSG00000078674	3106	5599	2030	583	2004	4983	4646	3588	4700	1960	4225	1182	2569	1458
TNRC6C	ENSG00000078687	163	273	232	79	220	872	255	211	314	197	435	91	203	337
CBFA2T2	ENSG00000078699	381	280	429	178	347	596	493	325	368	208	581	182	578	740
BRINP1	ENSG00000078725	0	0	0	0	0	0	0	0	0	0	0	0	0	0
ITCH	ENSG00000078747	728	995	488	166	412	1459	1035	1112	1328	416	1045	331	728	522
PKD2L2	ENSG00000078795	0	0	0	0	0	2	0	0	0	0	0	0	0	0
TP53INP2	ENSG00000078804	184	361	323	95	418	197	230	1337	431	616	445	1885	208	308
SDF4	ENSG00000078808	645	331	414	867	797	508	594	998	429	626	680	849	470	376
MYH7B	ENSG00000078814	9	4	4	8	9	10	4	0	3	29	0	19	17	59
BPIFB2	ENSG00000078898	0	0	0	0	0	0	0	0	0	0	0	0	0	0
TP73	ENSG00000078900	2	4	20	2	99	17	8	0	6	0	4	81	18	37
TOLLIP	ENSG00000078902	205	162	125	225	625	303	206	397	214	487	403	240	280	225
UBE2D4	ENSG00000078967	66	117	52	32	30	111	103	70	111	38	174	75	75	61
CLUL1	ENSG00000079101	2	2	0	0	0	0	0	0	0	0	0	0	0	0
RUNX1T1	ENSG00000079102	0	11	0	0	0	0	0	0	0	1	3	32	0	44
CDH17	ENSG00000079112	0	0	0	0	0	0	0	0	0	0	0	0	0	0
THOC1	ENSG00000079134	518	1108	403	134	363	918	702	777	1056	254	701	33	382	475
FKBP7	ENSG00000079150	5	4	5	2	39	28	29	15	22	17	42	0	28	0
OSBPL6	ENSG00000079156	0	0	0	0	12	2	1	0	0	0	25	51	0	0
SLC1A3	ENSG00000079215	26	1	80	2	132	43	35	86	6	57	50	0	87	229
XRCC5	ENSG00000079246	791	2112	995	259	557	2999	2994	1793	2470	1003	2596	2197	1641	1760
LXN	ENSG00000079257	23	171	4	18	35	48	130	15	154	56	39	235	96	52
SP140	ENSG00000079263	17	339	67	4	36	75	243	100	282	26	78	0	129	1
MKNK1	ENSG00000079277	287	160	294	44	240	325	200	459	195	237	346	107	214	244
TNS1	ENSG00000079308	497	132	137	59	666	593	1052	262	130	257	620	4670	604	731
REXO1	ENSG00000079313	374	212	164	641	772	234	261	662	351	1527	313	416	578	488
SAR1A	ENSG00000079332	293	1109	387	152	373	908	855	780	1543	393	654	589	443	519
CDC14A	ENSG00000079335	388	372	255	69	220	424	229	458	437	334	779	0	222	166
RAPGEF3	ENSG00000079337	275	4	114	28	43	134	39	204	29	68	198	53	34	33
CEACAM1	ENSG00000079385	5	6	36	65	135	193	65	13	11	445	37	468	0	0
SENP1	ENSG00000079387	118	216	58	40	117	395	246	194	369	192	328	249	140	332
DUSP13	ENSG00000079393	1	0	0	6	0	0	2	0	0	0	4	0	0	0
CIC	ENSG00000079432	1721	720	551	1510	2826	1025	740	1781	1114	3418	1530	1499	1257	1063
LIPE	ENSG00000079435	12	9	0	4	9	12	8	1	2	14	1	14	0	0
FDFT1	ENSG00000079459	719	296	204	328	436	1139	674	740	532	377	830	524	495	459
PAFAH1B3	ENSG00000079462	34	52	24	32	11	87	71	44	89	48	91	23	68	73
OPHN1	ENSG00000079482	49	17	54	40	26	9	34	38	8	123	1	21	49	67
AFM	ENSG00000079557	1	0	0	0	0	0	0	0	0	0	0	0	0	0
KIF22	ENSG00000079616	346	372	240	176	577	414	631	507	623	492	592	798	484	383
SCGN	ENSG00000079689	0	0	0	0	0	0	0	0	0	0	0	0	0	0
LRRC16A	ENSG00000079691	52	32	73	41	82	154	17	0	15	43	30	0	8	33
PGM1	ENSG00000079739	132	103	75	24	145	271	155	326	106	268	62	381	55	283
DDX1	ENSG00000079785	321	707	274	77	152	650	623	226	648	271	733	459	657	352
DNM2	ENSG00000079805	1430	1040	1001	1302	2147	1329	1591	1640	1710	2181	1400	1338	1984	1512
EPB41L2	ENSG00000079819	309	130	222	0	562	302	16	299	57	189	36	67	85	166
RIMS1	ENSG00000079841	0	0	0	0	0	0	0	0	0	5	0	0	0	0
MOXD1	ENSG00000079931	0	0	0	0	0	2	1	0	3	0	0	26	0	0
STX7	ENSG00000079950	284	423	489	69	91	796	429	297	484	235	332	173	351	380
RABL2B	ENSG00000079974	199	53	27	16	54	225	172	169	82	76	195	42	82	86
KEAP1	ENSG00000079999	260	159	101	196	376	347	322	280	300	229	282	310	301	358
DDX43	ENSG00000080007	0	0	0	2	0	2	0	0	0	36	0	7	0	0
PTPRH	ENSG00000080031	5	0	0	12	0	2	0	0	0	10	25	54	0	0
DCT	ENSG00000080166	1	0	0	0	0	5	3	0	3	0	1	0	0	0
SLC35C2	ENSG00000080189	495	148	110	85	555	314	316	315	219	506	321	247	267	355
CRYBG3	ENSG00000080200	65	32	123	8	95	144	12	106	60	48	1	39	94	0
EPHA6	ENSG00000080224	0	0	0	0	0	0	2	0	0	0	0	0	0	0
SCTR	ENSG00000080293	0	0	0	0	0	0	0	0	0	0	0	0	0	0
RFX3	ENSG00000080298	231	340	118	67	125	500	256	335	471	205	303	56	73	112
RIF1	ENSG00000080345	1201	3553	1327	810	977	3568	2774	1767	3525	1347	2432	726	2808	1354
RAB21	ENSG00000080371	329	535	182	229	194	779	504	737	603	393	663	473	348	297
SLC4A4	ENSG00000080493	0	58	10	2	36	34	6	0	72	9	43	47	25	53
SMARCA2	ENSG00000080503	1938	1681	1609	470	1816	3016	1890	1611	1273	2116	2337	491	1001	820
RDH8	ENSG00000080511	0	0	0	0	0	0	0	0	0	0	0	0	0	0
SESN1	ENSG00000080546	234	325	154	207	74	479	425	346	388	85	474	298	424	83
MID2	ENSG00000080561	1	5	0	0	3	37	4	0	2	66	7	33	0	0
PIH1D3	ENSG00000080572	0	0	0	0	0	0	0	0	0	0	0	0	0	0
COL5A3	ENSG00000080573	0	0	11	0	22	4	11	0	5	19	14	70	0	96
SRCAP	ENSG00000080603	3466	2570	1767	1863	5312	3284	2582	3866	2893	4924	3813	2199	2377	2793
KIAA0020	ENSG00000080608	252	365	137	24	280	381	361	232	217	191	325	60	234	130
CPB2	ENSG00000080618	0	0	0	0	0	0	0	3	0	0	0	0	0	0
CHRNA3	ENSG00000080644	0	0	0	0	0	1	0	0	0	0	0	0	0	0
KCNN2	ENSG00000080709	0	0	0	0	11	0	0	0	0	0	0	5	0	0
CNOT4	ENSG00000080802	411	334	335	144	460	675	301	309	368	222	409	268	210	98
PSEN1	ENSG00000080815	464	555	614	223	538	1317	827	1275	846	662	1179	345	725	539
CPOX	ENSG00000080819	118	202	89	73	239	173	496	116	442	117	490	1352	964	755
CLDND1	ENSG00000080822	133	584	194	67	107	686	492	406	728	149	321	189	138	324
MOK	ENSG00000080823	216	44	25	0	66	101	27	41	45	145	29	81	64	179
HSP90AA1	ENSG00000080824	4118	11035	3994	1397	3635	9470	11613	7869	10743	6555	15760	5573	9765	4434
RBL1	ENSG00000080839	92	208	104	26	169	280	388	152	323	163	339	558	466	215
DLGAP4	ENSG00000080845	334	318	198	105	260	361	300	398	265	281	355	147	236	392
IGSF9B	ENSG00000080854	82	13	11	6	45	79	9	21	12	2	0	0	23	126
CFHR2	ENSG00000080910	0	0	0	0	0	0	0	0	0	0	0	0	0	0
NDC80	ENSG00000080986	39	66	8	14	108	99	144	18	108	53	71	360	217	148
AP4E1	ENSG00000081014	124	141	66	67	86	294	184	120	249	47	366	133	158	91
RSBN1	ENSG00000081019	176	533	197	174	239	893	589	454	571	297	865	598	364	373
MAGI3	ENSG00000081026	7	9	0	265	8	254	4	8	8	26	11	0	0	172
CXCL2	ENSG00000081041	307	58	8	265	744	870	304	277	66	408	1045	184	177	40
AFP	ENSG00000081051	0	13	0	0	0	0	0	0	11	0	0	0	0	0
COL4A4	ENSG00000081052	1	30	45	0	0	6	2	3	20	0	7	0	0	0
TCF7	ENSG00000081059	109	215	44	16	7	199	82	40	171	28	84	0	45	24
OSTM1	ENSG00000081087	42	62	70	83	47	178	114	112	232	83	175	295	127	226
CDH7	ENSG00000081138	0	0	0	0	0	9	0	0	0	0	0	0	0	0
IMPG2	ENSG00000081148	11	28	7	0	8	10	15	24	58	3	30	58	59	0
PCNP	ENSG00000081154	303	573	107	158	261	552	449	421	879	272	317	374	232	287
EXD2	ENSG00000081177	123	44	52	11	68	202	88	59	98	30	168	65	138	181
ARG2	ENSG00000081181	1	6	0	12	10	106	3	34	3	3	7	0	10	0
MEF2C	ENSG00000081189	474	460	628	464	268	1675	592	319	414	439	1078	110	505	1095
PTPRC	ENSG00000081237	3007	3057	2930	373	1549	6277	3289	2758	3758	2492	2959	900	3116	1132
CACNA1S	ENSG00000081248	2	0	0	0	0	0	0	0	0	0	0	0	0	0
PKP1	ENSG00000081277	0	0	0	0	0	0	0	0	0	0	0	0	0	0
UBA5	ENSG00000081307	257	258	267	78	100	371	409	265	471	182	203	351	305	284
STK17B	ENSG00000081320	753	1807	1189	703	1927	1904	3299	3443	2341	2394	2336	2422	2386	329
CDC14B	ENSG00000081377	1	12	0	0	6	56	7	7	51	14	29	53	28	1
ZNF510	ENSG00000081386	189	205	173	24	126	437	181	269	223	158	432	96	147	281
LRP2	ENSG00000081479	0	4	1	0	7	0	9	18	2	8	0	0	14	0
ZNF506	ENSG00000081665	346	263	247	356	106	621	318	120	346	323	451	39	314	411
JMJD4	ENSG00000081692	109	12	56	57	143	90	95	108	82	99	66	0	160	95
DUSP12	ENSG00000081721	45	89	21	41	14	62	94	74	135	49	112	84	61	0
AACS	ENSG00000081760	232	145	125	68	23	330	259	260	203	44	350	13	164	258
KIAA0141	ENSG00000081791	446	287	407	151	274	682	591	705	505	215	666	319	528	320
SLC13A1	ENSG00000081800	0	0	0	0	0	0	0	0	0	0	0	0	0	0
CADPS2	ENSG00000081803	0	9	0	0	0	1	4	0	2	0	8	0	0	0
PCDHB4	ENSG00000081818	0	0	0	0	0	0	0	0	0	0	0	0	0	0
PCDHA6	ENSG00000081842	0	0	0	0	0	0	0	0	5	0	0	0	0	0
PCDHGA2	ENSG00000081853	1	0	0	0	0	1	0	5	0	28	0	0	0	0
HSPB11	ENSG00000081870	36	188	46	24	18	142	144	108	114	31	116	54	124	33
PHLPP1	ENSG00000081913	554	389	312	721	715	493	594	813	696	1235	837	267	439	1030
ATP8B1	ENSG00000081923	0	0	0	14	0	62	0	0	0	0	0	19	0	0
IL12RB2	ENSG00000081985	9	15	0	0	85	61	11	108	14	26	9	0	0	0
SMARCD3	ENSG00000082014	38	17	19	2	149	259	6	214	5	45	47	165	28	0
WDR70	ENSG00000082068	495	430	311	57	151	571	584	339	548	201	583	137	383	275
FYB	ENSG00000082074	632	2157	1262	243	874	1853	1703	619	1416	707	1004	772	737	730
MPP4	ENSG00000082126	0	0	0	0	0	2	0	7	0	4	0	0	0	0
STRADB	ENSG00000082146	73	288	37	49	210	301	441	171	526	95	214	1136	322	191
BZW1	ENSG00000082153	440	1065	318	409	496	1641	1634	2540	2905	911	2463	1450	973	1672
PGR	ENSG00000082175	0	0	0	0	0	0	0	0	0	0	0	0	0	38
C1QTNF3	ENSG00000082196	57	94	144	10	41	189	149	113	129	41	167	0	70	115
ME2	ENSG00000082212	270	516	283	87	124	993	728	423	505	315	666	498	287	355
C5orf22	ENSG00000082213	48	125	106	34	50	245	157	117	117	119	189	103	116	207
CCNT2	ENSG00000082258	531	1604	440	180	424	1557	969	1000	1971	702	1344	344	753	765
FAM135A	ENSG00000082269	128	188	180	22	120	646	344	148	225	211	16	18	217	73
COL19A1	ENSG00000082293	22	71	18	0	1	10	15	15	94	0	39	0	16	68
EPB41L3	ENSG00000082397	2	61	74	6	15	36	3	21	34	18	0	32	43	0
COBLL1	ENSG00000082438	37	296	173	22	151	775	65	22	277	115	33	237	76	197
DLG3	ENSG00000082458	0	23	15	0	0	80	3	0	29	4	22	2	8	44
KCNK2	ENSG00000082482	0	0	0	0	0	0	0	0	0	0	0	0	0	0
SERTAD4	ENSG00000082497	1	0	0	0	0	0	1	0	0	0	0	0	0	0
TRAF5	ENSG00000082512	260	640	347	87	161	1992	1064	98	956	186	1091	39	458	453
MRPL22	ENSG00000082515	37	172	75	49	52	124	172	98	243	23	137	116	39	86
GEMIN5	ENSG00000082516	204	206	108	24	155	462	368	198	208	106	515	116	461	289
OPRK1	ENSG00000082556	0	4	0	0	0	2	0	0	0	0	0	0	0	0
NFE2L1	ENSG00000082641	711	721	709	366	659	1082	1203	987	793	432	1304	344	723	746
SEMA5B	ENSG00000082684	0	0	0	26	0	0	0	0	0	0	0	0	18	0
GSK3B	ENSG00000082701	472	1112	733	609	573	1315	970	797	1137	766	1215	715	1011	798
ITGB5	ENSG00000082781	8	2	7	8	17	220	24	0	23	9	34	190	62	53
ERC1	ENSG00000082805	1153	1100	902	233	622	1389	852	805	746	388	1071	286	432	462
XPO1	ENSG00000082898	1523	1575	1297	565	977	3488	2831	1483	2707	1294	3213	1282	2328	2485
C4orf6	ENSG00000082929	0	0	0	0	0	0	0	0	0	0	0	0	0	0
RNF13	ENSG00000082996	136	229	199	36	126	444	281	251	282	253	368	58	194	265
TRPM3	ENSG00000083067	0	0	0	0	0	0	0	0	0	0	0	18	0	0
PALB2	ENSG00000083093	27	101	72	59	15	217	139	59	97	99	155	26	117	192
DOPEY1	ENSG00000083097	245	309	267	65	251	907	448	401	508	213	672	54	453	471
LYRM2	ENSG00000083099	129	215	142	30	79	315	186	179	229	147	255	237	130	188
BCKDHB	ENSG00000083123	56	144	57	45	81	149	195	84	315	59	184	39	105	28
KAT6A	ENSG00000083168	1222	2662	1061	650	1050	3218	2720	1901	2356	1282	2498	929	1243	1255
ZCCHC6	ENSG00000083223	843	1051	837	138	668	1178	928	612	794	595	891	1	674	36
ULK2	ENSG00000083290	73	106	25	53	0	159	111	124	128	18	32	0	216	38
GRHL2	ENSG00000083307	0	0	0	0	0	0	0	0	0	0	0	0	0	0
TNPO1	ENSG00000083312	338	1174	299	166	587	1590	1148	1303	1939	587	1204	512	755	718
PLOD1	ENSG00000083444	163	70	130	14	247	220	198	288	137	206	174	135	257	78
P2RX5	ENSG00000083454	180	340	98	129	208	153	918	143	570	56	839	19	881	95
ITGAE	ENSG00000083457	379	44	80	34	380	53	446	103	106	26	586	242	240	56
DIS3	ENSG00000083520	443	893	372	128	304	972	771	873	848	319	967	196	402	235
PIBF1	ENSG00000083535	241	220	22	53	79	365	172	142	152	145	270	34	113	38
TDRD3	ENSG00000083544	93	273	85	36	81	337	178	73	183	93	216	114	68	132
NUFIP1	ENSG00000083635	52	109	64	85	79	135	133	63	112	64	93	33	17	0
PDS5B	ENSG00000083642	556	1569	615	190	362	1669	1270	935	1371	605	1374	338	634	866
OXCT1	ENSG00000083720	65	117	24	0	84	339	78	100	123	124	22	139	69	47
RRAGB	ENSG00000083750	178	158	81	40	103	214	272	129	254	80	80	49	233	673
EPYC	ENSG00000083782	0	0	0	0	0	0	0	0	0	0	0	0	0	0
CYLD	ENSG00000083799	1365	1851	1078	334	489	2482	1763	2191	3085	728	1687	609	1416	761
SLC27A5	ENSG00000083807	45	45	43	0	25	35	37	50	42	8	86	9	135	1
ZNF324	ENSG00000083812	71	36	17	85	173	126	111	228	114	75	329	0	156	149
ZNF671	ENSG00000083814	141	99	151	75	39	254	118	82	118	54	407	61	149	191
ZNF416	ENSG00000083817	22	20	43	12	1	56	57	36	60	40	97	0	0	0
ZNF586	ENSG00000083828	318	332	149	28	82	530	474	619	540	109	301	121	185	256
ZNF446	ENSG00000083838	138	64	107	47	34	153	91	152	78	81	153	84	89	176
ZNF8	ENSG00000083842	59	47	44	14	21	37	35	50	86	58	63	22	48	80
ZNF264	ENSG00000083844	147	142	172	105	134	408	164	243	245	198	482	79	176	428
RPS5	ENSG00000083845	563	1124	457	658	658	2841	3345	2682	2713	792	4108	1577	2026	426
FAT1	ENSG00000083857	160	13	15	0	0	3	9	5	0	16	64	265	18	41
YTHDC1	ENSG00000083896	3763	2498	1105	1182	2076	1939	1738	1963	2436	1643	1744	837	997	983
CHMP2B	ENSG00000083937	82	220	46	36	28	227	146	198	240	106	107	309	122	19
SMAP2	ENSG00000084070	396	962	860	674	738	1074	1715	1075	926	660	850	1070	1358	280
PPIE	ENSG00000084072	109	155	113	47	139	268	167	65	248	100	116	191	195	55
ZMPSTE24	ENSG00000084073	65	117	70	49	54	200	164	264	237	129	304	39	123	213
STARD7	ENSG00000084090	472	814	348	263	418	1034	1381	1229	1243	723	1396	986	887	817
NOA1	ENSG00000084092	153	227	70	119	232	534	507	441	300	184	487	254	217	437
REST	ENSG00000084093	653	1987	799	190	382	1755	1318	972	1714	624	1461	267	417	1046
HAL	ENSG00000084110	10	12	45	10	166	47	40	245	8	90	55	11	117	0
SSH1	ENSG00000084112	442	556	407	283	443	961	769	777	662	456	938	489	472	610
GSTP1	ENSG00000084207	296	228	352	348	390	459	845	1078	572	704	407	2588	607	395
APLP2	ENSG00000084234	1378	2517	2333	194	3048	4303	4960	2843	2796	2615	7677	2213	3032	3093
KIAA1467	ENSG00000084444	93	100	42	28	95	384	298	111	220	23	358	247	244	383
SLCO1A2	ENSG00000084453	0	0	0	0	0	0	0	0	3	0	0	0	0	0
WBP11	ENSG00000084463	880	1077	269	328	747	991	1151	671	940	242	536	602	468	380
EIF3I	ENSG00000084623	258	505	244	162	286	637	708	554	502	230	662	477	492	152
NKAIN1	ENSG00000084628	0	0	0	0	0	0	1	9	3	7	0	0	0	0
COL16A1	ENSG00000084636	0	0	0	0	18	2	3	0	0	0	39	0	0	65
TXLNA	ENSG00000084652	417	477	386	310	721	879	630	620	682	596	1267	352	604	326
APOB	ENSG00000084674	0	148	0	4	0	7	23	0	160	5	84	0	16	15
NCOA1	ENSG00000084676	443	1334	548	188	596	2119	880	712	853	686	961	423	550	419
AGBL5	ENSG00000084693	146	127	58	53	100	240	241	173	188	85	251	175	147	107
EFR3B	ENSG00000084710	4	0	0	16	0	2	3	4	0	0	0	0	0	0
KIF3C	ENSG00000084731	85	43	23	150	89	101	63	124	58	173	99	133	129	49
RAB10	ENSG00000084733	513	458	480	443	420	1095	617	484	543	639	734	735	814	702
GCKR	ENSG00000084734	0	0	0	0	0	0	2	0	0	0	0	14	0	0
HADHA	ENSG00000084754	666	1608	579	279	586	2884	3080	1977	1807	933	1958	2552	1662	938
MAPRE3	ENSG00000084764	15	10	0	0	1	39	11	20	12	14	3	5	30	56
CAD	ENSG00000084774	671	363	143	300	946	825	924	739	728	825	1001	396	1092	546
CD59	ENSG00000085063	187	350	113	57	151	1012	406	24	602	360	268	524	410	311
CD82	ENSG00000085117	1008	442	316	838	503	649	1345	1410	922	817	1221	1321	875	588
BCORL1	ENSG00000085185	360	345	308	160	276	483	349	311	352	422	403	226	268	212
ATRX	ENSG00000085224	1360	2939	1533	200	786	3421	2252	902	1900	688	2044	831	1086	814
TAF9	ENSG00000085231	163	472	149	85	69	456	641	269	457	81	512	251	171	277
FCN1	ENSG00000085265	37	153	372	89	919	476	194	528	157	682	14	1249	809	0
MYNN	ENSG00000085274	72	130	100	24	64	330	227	156	392	111	170	44	197	38
MECOM	ENSG00000085276	0	0	0	0	0	0	1	4	0	0	8	14	0	19
SCAMP1	ENSG00000085365	75	143	112	71	143	404	190	194	242	166	293	10	101	283
PREP	ENSG00000085377	167	213	143	57	238	486	292	481	412	154	666	195	287	253
HACE1	ENSG00000085382	97	160	62	87	109	306	146	144	183	104	254	123	159	207
SEH1L	ENSG00000085415	637	906	286	731	405	767	1067	1113	1259	461	1034	747	834	826
WDR47	ENSG00000085433	74	133	35	150	158	281	177	131	191	133	476	49	220	198
WDFY1	ENSG00000085449	241	735	355	85	503	824	494	906	837	618	608	710	387	385
OVGP1	ENSG00000085465	28	21	26	0	16	26	32	70	23	7	58	0	66	0
SLC25A24	ENSG00000085491	120	225	156	10	111	322	207	218	279	243	286	323	149	49
MAP3K4	ENSG00000085511	397	576	336	101	382	934	618	504	626	371	999	482	497	491
PILRA	ENSG00000085514	26	33	113	20	246	99	52	189	29	72	54	56	109	86
IGSF9	ENSG00000085552	7	0	0	0	6	3	0	0	2	0	0	0	0	0
ABCB1	ENSG00000085563	5	109	0	26	39	1187	348	12	195	87	62	0	40	30
ZNF213	ENSG00000085644	42	50	66	91	67	41	50	92	77	91	61	177	47	71
AKR1B1	ENSG00000085662	68	58	50	6	73	167	191	152	160	9	1	46	114	58
CPNE3	ENSG00000085719	209	239	134	61	143	1235	285	464	389	683	89	1089	207	37
RRN3	ENSG00000085721	574	343	130	79	301	405	530	786	879	272	753	233	342	722
CTTN	ENSG00000085733	22	247	13	93	131	23	114	5	239	20	46	672	454	212
WNT11	ENSG00000085741	0	2	0	6	12	0	1	0	5	1	0	0	72	0
MTIF2	ENSG00000085760	143	267	174	26	32	337	359	226	219	45	380	60	196	98
DDHD2	ENSG00000085788	424	567	223	130	153	829	589	533	739	180	705	340	374	324
TTC39A	ENSG00000085831	8	0	0	0	0	9	10	5	8	0	4	33	0	0
EPS15	ENSG00000085832	1637	1926	824	296	833	2260	1799	1067	2165	737	1949	1261	1953	1307
ORC1	ENSG00000085840	55	129	46	10	203	120	275	164	211	158	207	565	206	256
MGST2	ENSG00000085871	36	27	27	10	47	147	41	92	32	145	138	0	51	18
CHERP	ENSG00000085872	372	421	181	1142	1043	345	385	600	448	734	620	438	292	564
ATG16L1	ENSG00000085978	313	590	203	192	350	462	820	722	897	276	790	509	561	272
USP40	ENSG00000085982	422	141	401	41	236	289	169	168	202	103	280	79	133	339
POMGNT1	ENSG00000085998	241	91	132	45	178	261	175	182	222	88	218	51	200	123
RAD54L	ENSG00000085999	59	68	33	65	251	71	116	66	38	126	151	272	116	44
MAST2	ENSG00000086015	284	118	94	114	435	454	167	300	163	162	379	0	198	211
DNAJA1	ENSG00000086061	470	885	738	413	691	1575	939	1017	1045	817	2825	489	1015	582
B4GALT1	ENSG00000086062	204	596	427	188	436	699	1046	958	796	673	1179	829	707	204
CHMP5	ENSG00000086065	71	119	61	49	86	229	135	91	89	100	205	165	118	61
NFX1	ENSG00000086102	588	644	368	109	466	1124	660	427	577	431	755	372	559	330
AQP6	ENSG00000086159	5	0	0	0	0	0	1	0	0	0	0	2	0	0
DIMT1	ENSG00000086189	33	73	36	6	18	133	109	79	86	37	124	40	133	53
IPO11	ENSG00000086200	116	324	61	40	63	379	362	127	464	45	442	44	531	191
FOLH1	ENSG00000086205	0	0	0	0	0	0	0	0	0	0	0	0	0	0
EIF2AK1	ENSG00000086232	607	1340	316	132	482	1187	1921	554	1536	537	851	3129	1036	1085
NME8	ENSG00000086288	35	7	12	0	14	18	4	8	8	37	8	0	81	25
EPDR1	ENSG00000086289	88	97	51	71	77	310	191	112	118	78	158	25	155	197
SNX10	ENSG00000086300	79	48	151	59	40	244	40	280	62	42	170	438	44	225
SEPHS1	ENSG00000086475	71	145	123	45	54	241	185	124	165	127	286	33	98	212
MRPL28	ENSG00000086504	103	138	52	49	54	93	123	173	117	89	166	144	145	92
HBQ1	ENSG00000086506	0	5	0	0	0	1	13	0	28	0	3	181	84	0
ITPKC	ENSG00000086544	75	80	58	83	75	128	116	158	52	133	151	47	120	53
CEACAM6	ENSG00000086548	5	4	6	49	199	159	63	5	0	615	7	1140	25	25
FAT2	ENSG00000086570	0	0	0	0	0	2	4	0	0	0	30	0	0	0
RBM22	ENSG00000086589	277	636	333	225	325	890	448	939	634	251	930	247	277	324
TMED2	ENSG00000086598	204	994	366	275	285	1223	1025	934	1225	1013	997	831	632	533
ERO1LB	ENSG00000086619	249	104	120	302	152	251	238	135	186	116	345	28	182	271
ZFAND6	ENSG00000086666	388	1379	336	119	151	669	551	719	1016	331	622	431	293	293
HSD17B2	ENSG00000086696	0	0	0	0	0	0	0	0	2	0	0	0	0	0
TXLNG	ENSG00000086712	138	407	66	132	327	430	324	322	446	348	626	56	302	25
PPEF1	ENSG00000086717	0	2	11	0	0	2	2	0	0	3	0	0	0	0
LAT2	ENSG00000086730	1048	691	652	478	538	1679	3080	1351	943	737	1451	430	1164	1157
HUWE1	ENSG00000086758	4714	4701	2966	773	3818	6930	6462	4861	4838	4309	6795	3432	4454	2472
ZW10	ENSG00000086827	52	80	98	26	48	162	151	79	169	94	195	46	93	206
ALG9	ENSG00000086848	77	165	91	18	62	216	207	191	260	53	215	102	116	120
MYBPC2	ENSG00000086967	5	8	0	0	0	2	0	0	0	5	8	0	0	0
NOX4	ENSG00000086991	0	0	0	0	0	0	0	0	0	0	0	0	0	0
ACOX3	ENSG00000087008	133	46	42	53	227	118	120	104	40	80	118	60	118	361
MTMR2	ENSG00000087053	102	368	184	51	102	433	331	193	329	155	422	184	273	114
PPP1R15A	ENSG00000087074	2554	6267	3550	7261	9039	6540	10912	10695	4141	6957	8428	7825	6826	4729
HSD17B14	ENSG00000087076	0	0	0	0	0	23	0	0	2	0	0	0	0	0
TRIP6	ENSG00000087077	42	56	10	0	33	132	94	38	159	87	13	89	82	44
ACHE	ENSG00000087085	0	20	0	22	64	3	72	1	20	32	97	1082	69	246
FTL	ENSG00000087086	2643	2712	1370	2569	7473	2571	4452	8397	4844	7071	3660	14722	5457	2951
SRRT	ENSG00000087087	892	1146	410	1148	1589	961	985	1064	845	881	1296	789	587	781
BAX	ENSG00000087088	281	144	66	192	333	281	236	289	295	200	103	379	521	229
NLK	ENSG00000087095	534	284	304	73	188	559	337	327	359	77	578	172	578	147
PIGS	ENSG00000087111	280	237	104	160	145	418	588	412	560	179	840	414	403	246
ADAMTS2	ENSG00000087116	0	0	0	24	230	6	5	37	2	0	36	0	9	10
TMPRSS11E	ENSG00000087128	0	0	0	0	0	0	0	0	0	0	0	0	0	0
ATXN7L3	ENSG00000087152	418	343	241	273	489	579	778	1043	716	428	899	563	737	482
PGS1	ENSG00000087157	487	168	248	128	627	382	492	864	343	478	592	295	480	667
PSMC5	ENSG00000087191	263	427	238	154	193	554	563	656	525	121	700	466	204	696
UIMC1	ENSG00000087206	780	697	265	107	550	629	555	698	523	131	503	580	574	358
CETP	ENSG00000087237	1	40	0	2	18	4	98	0	92	0	0	33	0	0
MMP2	ENSG00000087245	321	4	142	38	419	1355	27	34	12	252	438	139	16	87
MT3	ENSG00000087250	0	0	0	0	0	0	0	0	0	0	0	0	0	0
LPCAT2	ENSG00000087253	276	336	496	265	287	600	608	675	448	880	332	214	39	432
GNAO1	ENSG00000087258	0	21	0	0	9	15	7	0	35	1	0	7	0	0
OGFOD1	ENSG00000087263	111	166	100	53	84	333	329	175	172	100	241	86	243	81
SH3BP2	ENSG00000087266	1316	748	914	1085	1521	1096	1117	2279	1459	1666	988	658	2538	1934
NOP14	ENSG00000087269	591	713	181	265	326	496	642	632	432	408	590	349	387	437
ADD1	ENSG00000087274	1644	1760	1326	324	940	2473	2497	1720	2228	819	2229	2192	2146	2112
L2HGDH	ENSG00000087299	60	44	39	26	73	42	51	55	69	35	55	116	44	0
TXNDC16	ENSG00000087301	37	150	8	22	2	70	114	121	104	49	0	32	262	71
C14orf166	ENSG00000087302	206	721	221	111	136	832	699	438	623	139	476	123	240	309
NID2	ENSG00000087303	5	52	0	0	23	3	16	0	42	0	24	21	0	0
GMCL1	ENSG00000087338	139	252	159	182	171	322	326	280	422	230	283	184	378	115
SF3B2	ENSG00000087365	1403	1813	964	701	956	1280	1476	1520	1234	1236	1419	1564	809	965
KLHL42	ENSG00000087448	194	174	246	117	148	748	230	276	291	184	472	135	106	448
GNAS	ENSG00000087460	3043	3852	1251	2122	2696	4238	4836	3131	4756	4333	3734	4443	3479	2247
DNM1L	ENSG00000087470	503	800	403	170	329	1030	853	681	874	504	970	481	695	333
PTHLH	ENSG00000087494	0	0	0	0	0	0	1	0	0	0	0	0	16	0
PHACTR3	ENSG00000087495	1	0	21	0	0	0	0	4	0	16	340	65	0	0
ERGIC2	ENSG00000087502	115	211	240	34	58	421	206	119	216	101	289	9	135	36
TFAP2C	ENSG00000087510	0	0	0	0	0	0	0	0	0	0	0	0	0	0
AURKA	ENSG00000087586	1	23	27	81	10	60	94	8	63	67	242	75	132	3
CASS4	ENSG00000087589	75	31	166	30	275	207	135	190	43	295	291	9	156	170
PIR	ENSG00000087842	2	27	0	8	0	12	14	0	28	0	0	0	51	0
AAMDC	ENSG00000087884	15	12	32	4	7	36	25	17	26	10	22	16	32	0
RFX2	ENSG00000087903	117	44	178	67	157	164	72	208	29	267	254	105	14	62
SLC6A14	ENSG00000087916	0	0	0	0	0	0	0	0	0	0	0	0	0	0
METTL2A	ENSG00000087995	50	80	54	38	58	123	75	33	123	24	167	84	48	133
SULT2B1	ENSG00000088002	0	0	0	4	0	0	0	0	0	0	0	0	0	0
ALG6	ENSG00000088035	33	36	70	14	45	123	72	63	118	35	74	93	102	164
CNOT3	ENSG00000088038	381	417	565	198	457	620	373	396	283	642	671	319	307	297
GP6	ENSG00000088053	15	6	0	6	7	4	5	7	2	0	0	61	6	0
PTPN4	ENSG00000088179	199	378	266	18	157	1005	309	223	674	155	808	116	498	414
DDX18	ENSG00000088205	219	665	389	53	318	816	801	612	953	391	2875	351	652	306
KHSRP	ENSG00000088247	677	898	298	719	1268	1006	1166	1084	1073	1308	957	1170	873	1046
GNA11	ENSG00000088256	15	12	18	34	45	43	22	9	17	15	29	88	18	0
ASAP3	ENSG00000088280	0	0	0	0	15	2	1	0	0	0	0	0	9	50
EDEM2	ENSG00000088298	84	30	27	41	115	180	229	101	157	0	226	79	163	32
DNMT3B	ENSG00000088305	362	67	146	225	113	523	180	173	62	57	388	367	46	0
REM1	ENSG00000088320	0	0	0	0	0	0	0	0	0	0	0	0	0	0
TPX2	ENSG00000088325	136	503	192	273	238	447	776	277	437	476	647	1354	570	611
PDRG1	ENSG00000088356	51	74	18	47	20	63	129	109	209	45	162	70	65	34
EPB41L1	ENSG00000088367	0	4	0	14	0	8	2	0	3	0	0	7	15	0
SLC15A1	ENSG00000088386	0	0	0	0	0	0	0	0	0	0	0	0	0	0
DOCK9	ENSG00000088387	26	113	13	26	23	138	35	12	126	32	134	81	50	244
ANKRD10	ENSG00000088448	493	893	374	154	358	1015	950	664	1082	315	1034	101	608	299
TGDS	ENSG00000088451	21	34	0	6	12	81	30	7	1	6	39	0	65	0
DOCK3	ENSG00000088538	35	11	5	16	2	261	3	0	3	8	11	0	0	52
C3orf18	ENSG00000088543	16	9	0	8	7	31	11	9	11	6	12	0	12	12
COQ9	ENSG00000088682	86	111	101	20	51	221	158	125	122	53	103	147	100	41
TMEM40	ENSG00000088726	4	1	0	0	10	4	3	0	6	0	0	107	22	0
KIF9	ENSG00000088727	56	23	27	22	50	156	54	195	22	62	30	0	47	43
ARHGAP28	ENSG00000088756	0	0	0	0	3	1	1	0	0	0	1	12	0	0
CRLS1	ENSG00000088766	36	66	64	24	77	189	126	83	143	140	146	79	153	102
DEFB127	ENSG00000088782	0	0	0	0	0	0	0	0	0	0	0	0	0	0
PPP1R13B	ENSG00000088808	4	32	11	20	1	39	9	15	18	19	30	114	18	107
ATRN	ENSG00000088812	315	448	346	107	311	924	765	510	531	450	1116	456	746	274
SMOX	ENSG00000088826	28	93	21	221	115	224	213	77	231	69	334	598	49	25
SIGLEC1	ENSG00000088827	0	24	0	75	62	8	12	33	78	123	18	4	90	6
FKBP1A	ENSG00000088832	430	501	261	204	406	888	1298	860	943	994	625	1591	700	969
NSFL1C	ENSG00000088833	285	536	314	207	651	711	686	606	605	366	767	556	578	161
SLC4A11	ENSG00000088836	3	0	0	0	12	1	1	0	0	30	0	0	14	0
C20orf194	ENSG00000088854	383	165	234	81	421	413	257	651	285	250	690	217	389	265
ZNF343	ENSG00000088876	56	65	83	12	20	210	73	30	71	45	118	65	74	16
EBF4	ENSG00000088881	4	6	0	8	5	37	0	0	6	2	0	0	0	124
CPXM1	ENSG00000088882	1088	386	254	537	670	607	1151	859	394	816	687	16	243	530
MAVS	ENSG00000088888	294	122	166	87	537	159	196	369	338	539	122	220	242	378
LZTS3	ENSG00000088899	50	57	29	140	36	35	19	80	65	78	107	100	0	114
F11	ENSG00000088926	0	0	0	0	0	1	0	0	11	0	0	0	0	0
XRN2	ENSG00000088930	587	1293	442	142	413	1768	1438	1070	1360	660	1358	523	531	339
DYNLL1	ENSG00000088986	77	127	213	97	135	368	244	249	222	342	1070	458	293	269
TESC	ENSG00000088992	68	114	46	401	196	111	308	79	162	378	221	330	275	191
SNX5	ENSG00000089006	561	598	236	196	660	731	1102	480	865	369	732	305	1374	201
RPL6	ENSG00000089009	1440	5507	1774	780	1116	4442	5348	4006	3895	1319	3499	2976	2479	872
SIRPG	ENSG00000089012	4	28	0	4	0	13	4	9	17	0	8	0	0	0
MAPKAPK5	ENSG00000089022	222	221	151	61	143	344	336	243	391	159	341	158	371	295
P2RX7	ENSG00000089041	145	85	206	18	232	199	112	206	111	15	116	0	90	13
ESF1	ENSG00000089048	309	286	120	36	91	250	151	96	95	67	86	35	77	0
RBBP9	ENSG00000089050	49	52	63	6	15	118	114	50	55	29	117	35	58	44
ANAPC5	ENSG00000089053	1310	1114	614	277	868	1356	1816	1527	1985	800	2290	626	1309	1409
SLC23A2	ENSG00000089057	326	215	198	83	449	919	442	604	489	284	720	105	464	226
SLC8B1	ENSG00000089060	899	173	160	178	700	393	364	1250	250	812	878	118	323	333
TMEM230	ENSG00000089063	215	302	88	103	78	413	314	199	403	144	171	428	203	312
DZANK1	ENSG00000089091	80	16	32	0	75	40	27	24	32	36	45	0	40	78
KDM2B	ENSG00000089094	909	384	341	735	1038	653	566	859	614	736	1030	566	694	972
C20orf26	ENSG00000089101	0	6	0	0	0	0	0	7	0	0	0	0	0	0
LHX5	ENSG00000089116	0	0	0	0	0	0	0	0	0	0	0	0	0	0
TASP1	ENSG00000089123	165	140	44	40	57	179	188	133	172	89	212	33	226	0
OAS1	ENSG00000089127	27	66	48	20	44	83	30	34	92	61	63	0	180	0
GCN1L1	ENSG00000089154	1597	1197	631	593	2138	1474	1896	1713	2014	1783	2216	1762	2090	1575
RPLP0	ENSG00000089157	5910	6204	2005	1950	4888	13957	16011	14103	12766	5175	9905	8679	9382	3799
PXN	ENSG00000089159	738	425	311	295	929	982	413	1090	718	1491	137	777	500	426
SIRT4	ENSG00000089163	2	0	0	0	0	10	1	0	3	0	1	0	0	0
RPH3A	ENSG00000089169	0	1	0	0	0	5	2	0	0	0	3	0	0	0
KIF16B	ENSG00000089177	153	53	145	0	247	272	12	173	32	12	92	0	0	25
TRMT6	ENSG00000089195	24	136	63	35	150	155	114	146	132	73	99	123	124	55
CHGB	ENSG00000089199	1	0	5	0	0	0	0	0	0	0	0	0	0	0
PEBP1	ENSG00000089220	394	734	290	75	180	1036	1019	536	893	381	617	686	397	503
TBX5	ENSG00000089225	0	0	0	0	0	0	0	0	0	0	0	0	0	0
BRAP	ENSG00000089234	248	380	175	154	129	436	359	480	568	259	522	219	236	240
ERP29	ENSG00000089248	555	1374	564	211	504	1934	1795	1108	1060	582	1024	542	473	361
NOS1	ENSG00000089250	0	0	0	0	0	0	0	0	0	0	0	0	0	0
FUS	ENSG00000089280	2257	5210	1947	1081	2684	4769	4744	7026	8641	2285	13655	1945	5502	3145
IGBP1	ENSG00000089289	323	409	169	198	210	721	551	526	551	145	600	347	273	169
FXYD5	ENSG00000089327	657	1129	467	523	641	1450	1376	683	736	929	557	524	356	381
ZNF302	ENSG00000089335	221	130	229	6	31	471	155	38	188	108	193	30	103	144
GRAMD1A	ENSG00000089351	772	338	229	458	688	644	687	647	439	744	663	261	454	431
FXYD3	ENSG00000089356	0	0	0	2	0	1	0	0	0	0	0	0	0	0
HEPH	ENSG00000089472	2	2	0	0	0	1	0	0	5	0	0	9	33	3
CDIP1	ENSG00000089486	179	157	99	75	37	268	305	240	317	252	79	132	331	155
CMTM1	ENSG00000089505	16	16	17	14	23	16	15	5	6	26	8	0	17	0
KCNH4	ENSG00000089558	1	5	0	18	23	15	2	13	11	14	8	0	0	0
GANAB	ENSG00000089597	1330	1195	923	401	1705	3329	4162	3044	2738	1660	3312	1361	2166	956
GMIP	ENSG00000089639	957	348	452	375	1508	565	622	1204	435	1477	721	447	669	813
RBM41	ENSG00000089682	100	169	205	16	53	304	147	124	148	51	163	81	146	195
BIRC5	ENSG00000089685	8	60	23	24	75	107	211	79	120	105	149	626	264	207
LAG3	ENSG00000089692	4	12	13	16	3	128	4	0	15	28	11	0	33	52
MLF2	ENSG00000089693	789	332	217	512	868	842	640	1022	700	754	458	907	491	252
OTUB2	ENSG00000089723	0	4	0	10	0	3	11	17	11	5	14	0	0	0
DDX24	ENSG00000089737	1200	3482	900	624	1309	4442	2420	1848	3172	758	3420	838	1325	1557
ZBTB25	ENSG00000089775	126	193	173	89	77	475	221	109	262	92	224	179	295	114
NECAP1	ENSG00000089818	321	843	237	75	228	699	662	840	1230	193	825	189	376	209
ARHGAP4	ENSG00000089820	3628	944	796	1824	4028	1003	1717	3146	1692	3412	1301	913	2370	3024
ANKRD24	ENSG00000089847	23	5	21	24	15	19	9	4	5	9	11	25	10	132
DHX32	ENSG00000089876	87	117	62	10	145	267	180	245	212	124	32	72	243	78
RCOR1	ENSG00000089902	474	645	364	1087	619	984	975	1190	1059	904	1563	844	804	654
GPATCH2L	ENSG00000089916	1233	1574	1373	271	936	2155	1875	1772	1884	1370	2426	797	1159	929
LTBP4	ENSG00000090006	644	105	20	3	113	478	39	187	194	249	30	70	48	193
BLVRB	ENSG00000090013	22	332	56	49	196	150	486	53	579	80	282	1997	881	376
SLC9A1	ENSG00000090020	151	133	172	130	365	376	170	309	235	577	772	277	301	272
SPTLC1	ENSG00000090054	140	262	154	30	116	365	328	347	339	165	328	267	337	223
PAPOLA	ENSG00000090060	804	1534	677	429	936	2813	2109	1891	2811	1202	2107	1040	1294	1060
CCNK	ENSG00000090061	944	1495	514	593	1004	1697	1089	1419	1516	701	1490	612	569	768
PCBP4	ENSG00000090097	9	16	1	0	8	66	11	26	20	37	43	0	106	78
RGS1	ENSG00000090104	4	275	30	67	41	115	1634	206	440	156	1888	23	535	46
YPEL3	ENSG00000090238	319	218	116	101	115	270	232	158	220	138	125	372	252	258
MRPS33	ENSG00000090263	29	62	5	14	17	142	85	77	75	23	28	72	68	0
NDUFB2	ENSG00000090266	47	40	41	61	26	82	107	116	151	2	89	128	157	0
NUDC	ENSG00000090273	311	355	155	79	250	293	532	402	366	177	380	249	346	219
MAEA	ENSG00000090316	332	241	110	281	564	333	378	405	342	541	604	402	678	340
ICAM1	ENSG00000090339	160	188	56	468	348	251	236	425	214	689	734	226	260	21
STRN4	ENSG00000090372	635	396	266	628	887	354	424	769	529	568	596	345	778	623
IRAK3	ENSG00000090376	753	547	809	251	1179	2654	1013	2428	694	1814	58	1405	1111	1206
LYZ	ENSG00000090382	526	2614	2995	2855	11866	9402	10313	16352	3686	11458	1265	30481	7774	305
SI	ENSG00000090402	0	0	0	0	0	0	0	0	0	0	0	0	0	0
MUL1	ENSG00000090432	157	137	49	30	94	121	160	243	194	110	109	267	231	182
TFAP4	ENSG00000090447	92	101	87	14	65	104	158	38	132	114	109	68	173	181
PDCD7	ENSG00000090470	112	99	81	109	111	347	198	150	188	131	234	54	186	80
SPG21	ENSG00000090487	212	262	200	57	112	555	511	539	542	245	370	1038	262	266
FETUB	ENSG00000090512	0	0	0	0	0	0	0	0	0	0	0	0	0	0
DNAJB11	ENSG00000090520	337	608	323	211	426	1370	709	918	785	467	726	302	384	212
LEPREL1	ENSG00000090530	1	8	0	0	1	0	1	0	8	0	7	75	9	68
THPO	ENSG00000090534	1	0	0	0	0	0	0	0	0	0	0	0	0	0
CHRD	ENSG00000090539	0	0	0	0	0	2	1	0	0	9	0	0	0	0
FLT3LG	ENSG00000090554	35	64	39	14	59	43	19	11	66	18	39	0	16	115
RAB11FIP3	ENSG00000090565	270	160	190	371	704	265	214	262	217	474	249	217	374	713
GNPTG	ENSG00000090581	229	173	126	377	230	224	321	239	302	281	415	468	317	767
ZNF268	ENSG00000090612	86	172	111	24	85	418	177	73	242	191	213	41	121	121
GOLGA3	ENSG00000090615	902	612	377	321	1636	994	1460	970	968	916	1157	677	1412	580
PABPC4	ENSG00000090621	499	1818	535	684	1377	1558	2256	1742	2373	1028	4279	817	1862	980
CD209	ENSG00000090659	0	0	0	2	2	2	3	0	5	0	1	0	20	24
CERS4	ENSG00000090661	15	26	44	103	6	8	6	0	32	94	26	0	0	111
MCOLN1	ENSG00000090674	71	28	41	40	168	85	63	141	43	104	161	133	115	95
USP48	ENSG00000090686	1014	1254	870	259	480	1525	1182	831	1140	477	1188	523	863	571
EFNB1	ENSG00000090776	74	4	48	59	61	196	25	7	18	148	70	40	38	77
PDPR	ENSG00000090857	346	468	231	149	344	917	613	886	579	727	857	317	453	195
AARS	ENSG00000090861	304	285	246	134	567	555	457	222	285	303	567	782	547	693
GLG1	ENSG00000090863	493	698	665	243	581	1843	793	948	974	813	426	731	1072	281
KIF4A	ENSG00000090889	21	107	54	36	67	77	206	38	83	154	142	363	144	289
TNRC6A	ENSG00000090905	508	1059	749	107	397	1730	855	706	979	590	1349	196	822	604
FCGBP	ENSG00000090920	11	36	0	0	3	26	6	1	9	7	20	0	0	0
PLEKHG2	ENSG00000090924	329	319	298	188	1249	398	211	1095	362	653	1164	293	766	488
DLL3	ENSG00000090932	0	0	0	4	0	0	1	0	0	0	0	0	0	0
NAT14	ENSG00000090971	87	34	0	85	115	38	27	61	38	56	104	23	30	44
PITPNM2	ENSG00000090975	240	56	253	45	166	318	86	112	109	375	266	147	207	240
EXOC1	ENSG00000090989	383	261	266	28	224	763	310	260	369	200	307	75	387	240
RBM27	ENSG00000091009	811	1410	494	257	387	1233	1122	1186	1049	242	1136	435	482	478
POU4F3	ENSG00000091010	0	5	0	0	0	2	0	0	0	0	0	0	0	0
OSBPL8	ENSG00000091039	531	998	548	715	608	2031	1268	1334	1500	1064	1329	1200	1346	1264
DTX2	ENSG00000091073	68	25	72	10	161	90	46	82	86	65	46	40	131	95
NLRC4	ENSG00000091106	4	3	11	0	48	41	33	20	12	111	0	93	36	16
PUS7	ENSG00000091127	192	141	83	26	149	190	170	98	105	43	155	25	56	86
LAMB4	ENSG00000091128	0	0	0	0	0	0	7	0	0	0	0	0	0	0
NRCAM	ENSG00000091129	0	6	0	0	0	3	2	0	6	0	1	0	22	0
LAMB1	ENSG00000091136	1	0	0	10	17	6	22	3	9	0	74	23	39	89
SLC26A4	ENSG00000091137	1	0	0	0	0	0	0	0	3	0	14	0	0	0
SLC26A3	ENSG00000091138	0	0	0	0	0	0	0	0	0	0	0	0	0	0
DLD	ENSG00000091140	582	725	212	55	185	801	933	566	1059	151	913	109	675	332
WDR7	ENSG00000091157	152	330	265	35	134	430	372	321	500	326	291	157	394	161
TXNL1	ENSG00000091164	93	445	157	47	41	570	245	294	451	119	552	106	254	214
IL5RA	ENSG00000091181	4	10	8	0	0	3	19	21	8	18	0	0	129	0
ABCC6	ENSG00000091262	13	0	0	2	100	11	1	90	3	64	0	105	0	0
CMTM6	ENSG00000091317	347	671	465	233	301	866	1500	1351	1680	809	1321	1145	859	663
ITGA6	ENSG00000091409	87	363	246	215	77	2002	1074	248	405	211	224	205	466	219
RAPGEF4	ENSG00000091428	0	0	0	4	7	4	7	0	2	0	22	0	0	40
MLTK	ENSG00000091436	199	46	126	0	314	1037	6	367	60	215	38	619	18	157
SMPX	ENSG00000091482	0	5	0	0	0	0	0	0	0	0	0	0	5	0
FH	ENSG00000091483	67	105	26	4	58	202	230	100	154	86	254	151	229	44
SEL1L3	ENSG00000091490	278	262	201	4	183	1047	53	339	339	56	311	477	276	216
TF	ENSG00000091513	3	3	4	0	23	37	56	49	35	2	474	179	32	278
CDV3	ENSG00000091527	778	2656	1363	437	715	3391	2519	3201	3372	1472	2730	1847	1174	804
MYO15A	ENSG00000091536	17	4	0	0	41	37	8	62	15	24	32	0	0	71
ALKBH5	ENSG00000091542	285	556	223	350	461	771	704	1012	805	432	1216	1336	605	522
APOH	ENSG00000091583	0	0	0	0	0	0	0	0	5	0	0	0	0	0
NLRP1	ENSG00000091592	826	624	491	156	681	977	282	1523	803	561	247	230	1388	370
PITPNM3	ENSG00000091622	16	10	13	0	16	13	11	38	15	0	0	0	0	71
SPAG7	ENSG00000091640	231	249	137	81	232	227	295	193	225	72	167	212	134	195
ORC6	ENSG00000091651	37	109	42	20	49	100	144	80	192	102	112	195	164	0
ZFHX4	ENSG00000091656	0	4	0	0	0	1	5	0	0	0	58	14	37	112
SLC17A6	ENSG00000091664	0	0	0	0	0	0	0	0	0	0	0	0	0	0
CPA1	ENSG00000091704	0	0	0	0	0	0	0	0	0	0	0	0	0	0
ZC3HC1	ENSG00000091732	112	75	61	26	62	72	65	63	77	60	147	121	199	61
ESR1	ENSG00000091831	17	3	2	0	8	21	4	21	2	0	1	0	11	46
RGS17	ENSG00000091844	0	0	0	0	0	1	0	0	0	0	0	0	0	0
ANGPT2	ENSG00000091879	12	0	0	180	0	1	1	0	0	0	1	0	5	0
TMEM101	ENSG00000091947	69	77	25	49	26	135	129	107	131	29	118	182	20	55
CD200	ENSG00000091972	4	65	0	10	22	354	229	4	60	39	54	0	84	241
CCDC80	ENSG00000091986	0	2	0	4	3	21	19	37	2	0	142	51	37	104
CMA1	ENSG00000092009	0	0	0	0	0	0	2	0	0	0	5	0	0	0
PSME1	ENSG00000092010	215	786	503	123	159	1187	1391	710	1057	316	784	1222	727	317
PPP2R3C	ENSG00000092020	97	190	64	51	83	248	277	285	205	98	322	100	188	46
HAUS4	ENSG00000092036	78	140	155	99	87	233	278	278	57	84	240	298	422	92
JPH4	ENSG00000092051	28	0	61	4	6	7	3	57	2	14	130	40	0	59
MYH7	ENSG00000092054	0	0	0	0	0	0	0	0	0	0	0	0	0	0
CEBPE	ENSG00000092067	6	0	15	12	107	16	18	40	3	155	18	158	18	0
SLC7A8	ENSG00000092068	5	4	0	4	5	16	6	22	0	9	16	75	0	0
OSGEP	ENSG00000092094	577	507	231	117	356	724	1010	590	589	292	620	160	587	284
SLC22A17	ENSG00000092096	2	6	0	0	0	22	1	0	8	3	8	0	38	13
RNF31	ENSG00000092098	436	143	291	387	565	310	372	417	372	507	584	284	406	296
SCFD1	ENSG00000092108	218	628	203	34	180	603	491	481	697	193	486	254	397	154
G2E3	ENSG00000092140	140	239	77	59	152	309	314	285	539	150	355	9	212	182
HECTD1	ENSG00000092148	1621	2769	1018	1403	1612	3186	2640	2695	3533	1472	3579	1431	2652	1721
HNRNPC	ENSG00000092199	1822	5624	2803	739	2060	6082	5842	4400	5666	2592	4786	2725	3864	2544
RPGRIP1	ENSG00000092200	2	2	0	0	0	4	1	0	0	0	9	0	0	0
SUPT16H	ENSG00000092201	801	1688	703	180	607	1672	1928	939	1243	718	1026	858	1507	749
TOX4	ENSG00000092203	842	773	412	373	801	1512	1215	1104	1136	671	969	624	816	614
GEMIN2	ENSG00000092208	27	24	18	6	0	41	44	7	66	22	59	46	65	0
TGM1	ENSG00000092295	3	9	26	0	25	15	1	21	5	10	7	0	0	43
TINF2	ENSG00000092330	193	220	153	105	301	473	344	568	377	390	470	228	342	252
DAZL	ENSG00000092345	0	0	0	0	0	0	0	0	0	0	0	0	0	0
TBL1Y	ENSG00000092377	0	0	0	0	0	0	0	0	0	0	0	0	0	86
SEMA6A	ENSG00000092421	0	0	0	0	37	1	1	0	0	29	0	0	0	30
TRPM7	ENSG00000092439	917	1103	685	296	646	1976	1335	1691	1587	626	2129	826	1081	1267
TYRO3	ENSG00000092445	32	0	0	8	11	22	1	36	0	8	24	0	0	0
WDR76	ENSG00000092470	64	115	68	18	54	185	275	112	103	33	184	374	176	293
CAPN3	ENSG00000092529	97	42	4	27	365	72	68	118	45	242	8	344	71	185
SNAP23	ENSG00000092531	274	270	103	93	185	442	401	195	502	179	191	130	386	223
TBX15	ENSG00000092607	0	2	0	0	0	1	0	0	5	0	1	0	4	59
PHGDH	ENSG00000092621	41	23	6	0	92	342	5	98	9	99	113	0	27	83
COL9A3	ENSG00000092758	21	4	11	0	57	5	8	13	6	56	0	102	7	37
EZR	ENSG00000092820	376	1502	348	571	701	620	1082	1017	1753	594	675	591	1102	685
MYL6	ENSG00000092841	983	2101	1223	810	1168	2482	2459	4039	2471	1552	2994	3811	2321	1880
AGO1	ENSG00000092847	808	1083	831	126	640	1797	2120	1663	1325	605	1536	220	1300	291
TEKT2	ENSG00000092850	8	3	0	14	11	11	1	0	9	1	0	0	0	0
CLSPN	ENSG00000092853	148	276	161	99	274	207	336	195	179	177	176	507	321	253
RFFL	ENSG00000092871	485	566	346	207	562	650	873	770	757	171	1083	1257	472	935
UNC13D	ENSG00000092929	1688	592	397	389	1922	520	1082	1963	1122	1343	1629	914	1559	1106
MFSD11	ENSG00000092931	85	92	60	79	102	278	200	161	177	109	312	126	249	203
DPYSL2	ENSG00000092964	21	171	61	285	295	966	203	116	220	695	717	391	564	1143
TGFB2	ENSG00000092969	0	0	2	0	0	0	2	0	4	0	0	0	0	0
GPATCH2	ENSG00000092978	184	139	188	2	62	205	207	86	159	23	138	42	52	78
NUP50	ENSG00000093000	426	752	896	636	842	843	968	999	494	1195	1043	1914	644	1370
CDC45	ENSG00000093009	65	96	57	109	246	98	139	103	89	43	104	300	201	277
COMT	ENSG00000093010	580	187	223	659	599	360	665	700	405	751	582	651	370	514
CECR1	ENSG00000093072	56	407	97	45	506	330	994	917	736	211	130	224	965	522
VNN3	ENSG00000093134	5	8	7	8	53	23	5	62	5	12	0	37	47	0
ECHDC1	ENSG00000093144	103	138	103	49	64	309	295	104	242	106	259	154	306	127
LRRFIP2	ENSG00000093167	671	721	536	170	373	998	677	768	742	420	540	370	703	135
[truncated: 18,309 more rows]
