# Supplementary material for: Development and validation of a novel circular RNA as an independent prognostic factor in acute myeloid leukemia
Source: BMC Med. 2021 Feb 1;19:28. doi: 10.1186/s12916-020-01898-y (PMC7849103; doi:10.1186/s12916-020-01898-y)
Supplement: Supplementary file 4 — Additional file 4. : Dataset 3. [file 12916_2020_1898_MOESM4_ESM.txt]

GMDS	low	low	low	low	low	low	low	high	high	high	high	high	high	high
L-Isoleucine	2574.679605	43329.55724	13963.41938	10920.06549	13147.14834	11400.0025	49138.54686	60907.90574	53099.38412	94800.13355	19867.70546	60540.67849	139567.1672	56938.20823
Tryptamine	2882.933689	1479.516301	1559.136829	1599.2153	2424.932497	1928.257568	1265.634512	3960.015805	5511.390649	4971.632176	1416.354151	2774.459821	4083.298058	8540.702934
L-Glutamine	4873.951873	106057.5231	43831.48308	6871.204722	8827.461193	24961.09108	96486.63303	147187.8052	147939.6173	146764.3099	27453.88373	103359.2049	281180.5661	357249.5184
Ornithine	10427.57873	40581.49067	19714.05684	24745.48505	23344.23564	19985.74902	91743.89463	85399.08041	79935.89415	166188.5956	18297.05382	62193.34491	179595.2055	151105.1252
Ratio of L-Glutamic acid/L-Glutamine	2.67496112	2.40481347	5.178062384	2.365877712	2.593450593	6.063603355	1.04830547	0.207650954	0.329164867	0.350577419	1.88767075	2.728738925	0.860772188	0.568254752
L-Tryptophan	11334.65428	18356.24748	10774.5228	4233.515927	13528.37146	12106.30106	27016.5494	33261.93071	26063.73272	27175.13588	20614.97585	37418.36036	48583.71685	91235.16269
Dodecanoic acid	9408.066251	5813.959253	3236.582143	6601.845366	8005.685526	3081.461851	3198.518216	2741.549403	3244.713153	3401.302013	3972.987559	3046.037541	1881.253645	326.866758
Ratio of L-Serine/Glycine	0.178405237	0.161165672	0.153602873	0.233364924	0.297895086	0.154228464	0.275574407	0.460792366	0.294091081	0.746262781	0.145476747	0.34779713	1.034015072	0.875666184
Taurine	7155.537431	33763.3772	33643.67379	52469.16979	2746.826191	18234.8474	94294.46641	10325.40173	57061.14218	174433.3689	120294.6183	71190.89218	185852.1531	204706.604
Ratio of L-Glutamine/L-Glutamic acid	0.373837209	0.415832667	0.193122432	0.422676115	0.385586678	0.164918439	0.953920426	4.815773674	3.037991291	2.852436994	0.529753401	0.36646965	1.161747573	1.75977411
Ratio of Glycine/L-Serine	5.605216622	6.204795277	6.510294897	4.285134124	3.356886529	6.483887432	3.628784	2.170174842	3.400307128	1.34001055	6.873950801	2.875239369	0.967103892	1.141987687
L-Serine	8573.000884	91251.3436	69450.09914	15851.54403	60151.20167	55109.25751	93750.85917	90596.64703	65946.38203	110561.7556	42865.64355	165337.6076	178430.2948	199131.757
L-Methionine	2246.212138	27238.30271	15165.21629	4958.583881	13467.7797	21990.57435	26244.961	21834.0371	18460.33807	33272.85534	15227.01798	55953.88092	78097.9052	76942.17082
2-Hydroxypyridine	170768.9727	112082.4484	148638.3146	370995.9266	376650.9675	167956.0782	108524.7684	164009.9817	85740.21973	68074.28058	74040.65704	186006.8556	42118.83938	25476.92902
L-Phenylalanine	3724.315739	33413.60324	18529.76476	7774.151497	18270.93855	25603.32273	42312.15461	29741.59043	28354.8781	42249.87344	22989.63508	74295.61235	114212.1165	142603.618
D-Fructose	322.1507848	6171.995588	5661.906098	936.8284545	4352.507678	5754.301858	6086.627309	14132.00821	20684.19677	18990.1229	3852.593997	11055.53321	20677.07663	67460.34632
L-Arginine	603.8748044	14168.32401	7010.381389	1504.346596	3004.341147	9381.113702	44215.30165	33104.85131	31451.42463	43930.36432	3413.226686	26743.58184	23532.20432	41546.46295
L-Tyrosine	7362.724602	87742.03669	63164.65903	20198.56359	48079.55697	58413.39092	58513.9458	62949.20397	46247.01755	74814.9642	62506.40023	217536.483	195885.9851	279883.9773
Citrulline	1057.412576	8723.968417	6392.279913	2539.431923	4137.911882	5146.447568	23137.73959	26506.78234	18090.60117	28309.86322	4358.385342	15709.20167	8721.914589	16649.40405
L-Threonine	4705.92813	43033.21332	30766.24241	7552.226492	24402.06668	30438.81142	46102.2761	37337.92103	29027.74488	42001.47183	38614.50535	58267.06803	127497.1674	142885.912
Ratio of L-Arabinose/L-Arabitol	1.206557377	1.521235521	0.776096033	0.0429059	0.031746032	0.233422767	0.582952381	0.280417755	1.045943304	0.484123223	2.540372671	1.863157895	5.0331253	3.698073348
L-Leucine	3614.405471	35700.62919	15308.27298	11275.82313	31093.66854	42449.01212	91020.82397	97092.68778	70704.02595	75869.77103	27115.5363	77795.41668	102623.7522	290378.9472
L-Alloisoleucine	14463.93857	33254.41478	10102.69961	5244.884078	25724.98665	36757.21456	81794.10839	111472.0594	56518.09111	87754.16794	11247.11125	42065.20526	51461.84802	163151.651
L-Norleucine	6839.703328	83760.12182	44950.58478	25650.12591	41843.6556	43980.3674	83435.88573	99856.25767	72507.173	133850.3063	45428.50421	181012.0091	265773.4438	21154.92978
L-Lysine	8761.238009	83216.45742	62388.4105	39638.17754	52428.27767	55161.60486	71582.43076	63041.68997	47931.2235	60437.91115	55606.60366	155697.2809	133791.6753	136362.3024
Hexacosanoic acid	9971.514291	3740.653461	3249.861667	12456.59969	9015.548097	5177.699717	4077.054291	5112.420775	5638.487708	4604.4298	4751.394213	4116.654231	630.4392231	962.205175
Myristic acid	4090.683298	1922.379706	904.8184692	2647.853299	3735.229182	1205.551632	3219.386057	1729.341471	2623.50079	1440.00932	1837.731619	1376.994569	849.6911764	465.1130015
Acetylglycine	1561.483804	606.4584687	505.2255228	562.4358895	945.4838315	414.0909688	482.5688061	1225.072545	522.6611677	2237.774483	189.5852649	3162.720431	4971.448184	9267.309342
4-Hydroxybenzoic acid	934.868944	372.9086134	320.5194177	841.9597503	578.1463215	510.1913257	590.5598795	466.8341153	628.0089974	576.7237326	327.276753	379.3899805	120.768289	107.1160761
L-Cysteine	502.8078915	14807.83198	9912.560975	2088.805578	1888.443007	11275.77521	12729.38256	9326.406083	8847.1787	34032.46026	2326.225039	16319.22801	67742.02441	31323.17447
Fructose 6-phosphate	411.8476699	3882.21552	489.53154	325.2641289	2782.171381	3533.055398	12773.20503	187.1740557	13918.82712	14659.29487	384.013949	2867.260248	28798.02521	19891.89398
Spermine	1763.61763	1086.777983	1712.454968	2022.736301	109.8225545	838.3388858	1255.200592	1899.633161	231.0855618	3561.863052	586.7456375	2291.351717	7742.109958	7446.902052
L-Asparagine	534.3913018	9400.932503	4586.264662	15238.28562	7148.56467	8214.627256	20936.18244	18746.03219	36939.02706	11054.23154	1767.156083	11994.45517	44040.34912	92760.11639
Gluconic acid	286.7773653	301.8521715	340.4387036	2702.063987	145.1677445	357.8371013	3733.778319	10020.78513	3199.855368	8385.174269	523.0892711	788.8036285	943.1428287	3186.88014
Behenic acid	5293.379561	1259.737074	1197.57161	5544.736947	4313.375504	1983.730131	1979.314649	2562.449523	2113.073564	1956.252661	2242.503079	1935.161843	633.4943733	457.6134612
Glucose 6-phosphate	462.3811264	4785.568734	283.6989196	503.1429493	2482.999595	2221.246461	380.3163888	638.5938369	16647.67574	1447.929371	357.0291851	397.8135946	45110.01111	31749.23326
Ratio of Beta-Alanine/L-Aspartic acid	0.302113078	0.052690238	0.020335983	0.256533875	0.055239666	0.044258827	0.025811307	0.008945198	0.029281229	0.002805177	0.040482387	0.032349248	0.03458005	0.052545766
Arachidic acid	6407.642276	2364.14146	1586.299491	5741.250691	6211.917136	1646.98823	2005.921145	2337.10664	2007.725734	2394.015494	3915.558446	2513.799799	220.1505269	486.762618
L-Arabinose	2324.538996	868.1004057	897.5750925	149.0793924	90.88763133	475.8139622	3193.301256	394.1665407	1454.479713	1470.96952	2546.94657	1932.432419	5652.387242	6192.497805
Spermidine	281.7240196	5984.715043	3386.882209	682.7158538	660.1976554	1178.987305	3114.525159	5602.743399	11581.46463	241.2015611	1017.118027	5203.647466	36202.63093	61384.02064
Ratio of Citrulline/L-Arginine	1.751046025	0.615737501	0.911830549	1.688063063	1.377310924	0.548596652	0.52329711	0.800691781	0.575191788	0.644425869	1.276910602	0.587400811	0.370637381	0.400741793
Guanine	1821.731104	3066.994327	1002.604054	2329.365506	2809.942602	1442.286657	1434.664018	1668.418151	4572.77547	1665.370778	810.9267537	3333.991807	5582.298503	5583.903032
L-Valine	2894.303717	58118.66117	19096.55898	13667.86975	26548.02465	24676.69652	54413.93688	52488.74332	35046.8441	40653.62311	30910.70119	69842.55657	94399.64736	301303.2305
L-Lactic acid	139469.8131	578639.5963	181521.4338	399331.1756	169574.8605	139303.3271	367997.0593	1150790.135	1058986.289	462202.6714	108109.2675	548754.8537	305980.6577	211266.0133
Ratio of Putrescine/Ornithine	0.060697843	0.309865081	0.025658298	0.151981926	0.106905316	0.215480844	0.026163303	0.041041729	0.022149289	0.018937162	0.120254122	0.037906632	0.096197972	0.094270397
Isocitric acid	1461.680227	42030.16076	4105.183729	6984.708351	2838.976151	2731.437786	34423.0676	22099.01684	50073.52259	5287.714222	2964.172536	25700.94175	39467.32846	89418.85892
Ratio of Uracil/Uridine	45.84090909	4.587430728	16.27890295	101.4545455	35.28016086	53.87804878	11.87721417	17.98245614	55.62707182	13.74092506	14.10164084	7.317742678	5.003948547	1.534486925
Uridine	1000.562437	4671.547932	1430.566893	372.698481	941.6968468	640.669046	1295.89288	1297.006103	1230.190785	2459.535918	1518.065954	4449.643998	4414.871709	13468.18394
Ratio of Urea/L-Arginine	2.751046025	0.046769303	0.075856725	0.953828829	0.386554622	0.074373282	0.026996095	0.03527638	0.03278228	0.033746353	0.136225421	0.023243947	0.06155397	0.010156226
L-Arabitol	1926.588027	570.6548352	1156.525809	3474.566293	2862.960387	2038.421391	5477.808069	1405.640457	1390.591351	3038.419665	1002.58777	1037.181242	1123.037259	1674.520006
Dihydroxyacetone phosphate	1099.102677	517.7756227	881.8811098	1966.831529	310.5327404	3033.802324	230.0679389	1876.878668	2827.399815	2592.73678	834.4519325	1414.524154	1221.520923	1977.897638
Inosine	2730.069984	8694.22386	1298.375268	2441.175051	1639.764349	3088.493584	9170.372404	3739.811033	5863.456299	1986.492857	1442.646998	10719.81402	15818.12986	14114.84241
Malic acid	5208.736022	32898.58175	18676.44313	9846.016234	6023.830232	3376.794655	48351.30759	8916.825208	10916.07414	12096.07829	12121.00245	57510.33514	72864.79239	94028.24621
Pelargonic acid	5936.417794	2010.511726	2313.051617	3882.840538	7279.846804	1314.152848	7599.545728	3315.549841	3104.022826	5761.477288	1715.262306	3300.556359	1190.430278	663.0725662
Glyceric acid	891.915506	1482.270426	973.6305476	1502.652512	770.0202099	964.1287839	5888.382826	2378.211531	6225.7169	2587.696748	1471.707513	2474.905502	2879.209462	23619.59003
L-Histidine	16030.47572	10238.1867	3224.509848	23903.5253	9187.224734	3770.571727	15869.99252	3735.406938	15819.16603	19309.80497	11211.13156	15708.51932	40249.08747	109953.0249
Allose	1402.303416	407.6105966	2663.751771	3632.116106	1297.673403	12294.59525	543817.4824	272496.0644	897500.9796	824611.9769	2905.359589	10061.3404	94804.3649	36050.99789
Ribonolactone	7289.45109	5596.383326	902.4040103	1426.418732	2475.425626	5949.627787	10270.10759	12529.65149	2716.614678	3355.94172	3430.524611	5931.721404	29161.04893	12328.81981
Palmitoleic acid	3148.234336	643.9145776	1309.843948	1602.603468	1078.028294	3534.618005	5363.556644	1217.732386	3702.126633	1420.569194	706.4472828	1392.688759	628.1029318	498.5071811
Methylcysteine	1253.22972	110.7158512	96.57835562	1966.831529	737.1996763	220.3276475	931.2273718	369.21	386.7284843	414.0026794	215.8781119	266.1188712	511.1086518	668.4495951
Alpha-Tocopherol	938.6589532	795.9423136	545.6677093	935.1343705	629.9017782	948.5027096	1617.25762	2170.48503	611.017412	2583.37672	536.2356946	11123.76882	1392.070189	1146.156164
4-Hydroxy-L-proline	15574.41127	25881.06958	15081.91746	51195.21862	13073.9333	9515.49794	55862.68669	34473.05696	31540.46053	49640.72127	14018.23893	15639.60135	79160.55831	75971.6171
Fructose 1-phosphate	2649.216453	369.6036626	647.6785974	3791.360002	2404.735246	595.3534305	1003.221421	328.1051093	2239.490959	4361.788229	918.8658096	612.7557599	6242.929798	9438.100761
Dimethylglycine	689.7816803	587.7304143	440.6387475	965.6278826	610.966855	636.7625274	1652.732949	813.2896222	1732.46205	1032.486682	498.8721752	791.5330528	1133.460713	4316.480715
Palmitic acid	199119.5051	121613.3756	64084.56787	137840.8391	198431.6834	87396.63352	177896.7732	150020.3726	137160.8352	109051.9058	161645.6555	66367.31705	78392.99676	44695.13788
Niacinamide	6021.061334	4010.00695	1387.710247	8658.463347	5094.756667	2154.835645	1276.068432	7895.809085	7138.50487	1058.40685	2711.622822	5506.613566	7310.075781	13714.11226
Ratio of Ornithine/L-Arginine	17.26778243	2.864240728	2.812123299	16.44932432	7.770168067	2.130423919	2.074935401	2.579654553	2.541566721	3.783000623	5.360632475	2.325542827	7.631890455	3.637015391
Ratio of L-Aspartic acid/N-Acetyl-L-aspartic acid	2.190803879	22.94564799	32.84318798	3.482987185	48.42082739	113.5749487	115.1787649	7.769538819	6.433767773	321.9853372	27.95422285	37.48147406	499.3324849	96.34458525
Ratio of Tryptamine/L-Tryptophan	0.254346857	0.08060015	0.144705882	0.3777511	0.179247924	0.159277186	0.046846638	0.1190555	0.211458225	0.182947831	0.068705108	0.074147018	0.084046638	0.093611966
Methionine sulfoxide	1726.980874	619.1274467	286.1133785	2239.579054	1677.634195	374.2444793	2570.91792	2328.298449	1805.186036	2082.253476	805.3914175	902.7570939	2158.733167	8273.832499
Inosinic acid	3970.666339	4170.297063	1717.887501	5742.944775	3808.444218	1315.715455	13991.3652	954.9546918	4813.37632	2364.495303	2242.503079	9502.49077	25640.25794	52854.21327
L-Alanine	21176.04492	152633.0928	216939.7349	74939.50002	99919.58969	159021.0889	128332.0007	62022.8759	106822.0196	78150.02579	115276.836	311329.738	235522.6048	419813.6554
Cholesterol	65097.19858	125860.2374	123280.4601	56567.159	192861.029	150106.4136	239426.6436	314836.3038	101298.395	258828.7151	132199.7426	215744.616	115499.9521	139303.5372
Ratio of D-Fructose/Sucrose	0.217762596	62.59776536	16.03418803	0.628409091	8.773536896	7.492370295	10.52978339	5.25177305	75.51612903	13.85241597	14.20408163	18.02224694	10.38777537	124.8687795
MG160	233.717236	130.5455559	99.59642923	335.4286329	261.3019401	238.297633	267.6300514	264.9797415	169.2361909	562.3236394	271.9233909	253.8364618	3054.79074	243.947312
3-hydroxypyridine	2965.050556	713.8693692	1149.282432	3969.238823	2644.577606	1808.718099	2429.538303	2111.763757	3141.404314	1439.289315	1361.692706	1488.218611	949.0734143	1043.851114
Creatine	2582.259624	426.8894762	341.645933	2905.354068	260.0396119	6270.743614	685.5085527	699.517157	2987.800381	4202.6672	943.0829055	8719.14599	3730.338356	2838.363766
Pyruvic acid	4525.271024	14119.8514	4475.199554	730.150206	820.5133384	1742.307284	1418.491442	4366.660616	363.6199281	716.4046366	1172.107441	7000.973381	22780.81709	87493.17506
Benzoic acid	24818.24379	6911.753738	7849.405853	25565.42171	23295.00484	15323.70976	11932.23106	23816.61405	16828.46621	18923.16247	8844.775335	6980.502699	4176.749711	2043.41249
Phosphate	357032.7664	21293.24707	279579.2492	299056.6493	278049.2485	343202.5014	149457.0371	180559.8383	204371.3912	251748.9093	203885.806	342676.494	48940.80999	16105.33362
Ratio of Spermidine/Spermine	0.15974212	5.506842372	1.977793444	0.337520938	6.011494253	1.406337372	2.481296758	2.949381762	50.11764706	0.067717809	1.733490566	2.27099464	4.676067781	8.242893517
Hypotaurine	6573.139346	9308.944706	3407.405109	1870.268741	1473.137024	38351.85544	694.3773848	28644.23666	3140.72465	5469.155396	6420.298078	10253.08246	35794.13938	26201.41292
L-Proline	13190.49547	42038.42314	20819.87901	1892.291833	7355.586497	55439.74898	42495.79161	32351.01698	24961.31866	22600.22627	18626.40632	36854.73424	50646.66207	431198.3821
Tetracosanoic acid	12501.97712	1350.62322	1551.289837	11284.29355	7696.415114	3217.408697	13269.33793	6436.585467	2419.601765	14088.33118	3564.756514	1390.641691	2157.475164	1185.351875
D-Mannose	2891.777044	5941.750683	3587.282297	5221.166902	3783.197654	17399.63372	290565.3729	202932.6431	289738.4757	263937.1482	7192.477478	7797.282926	23106.46016	5823.32232
Fumaric acid	4905.535283	11827.86803	7298.909226	3969.238823	6781.22716	5316.771778	1336.585169	2229.940318	2704.380737	2868.498565	4025.573253	17938.45899	12098.93381	29710.20729
2-Hydroxy-3-methylbutyric acid	1638.547325	4717.266418	3584.264223	2027.818553	7392.194015	3358.043365	2200.513756	7176.473498	844.141964	6514.602163	3548.842423	6530.147686	2289.385765	6893.917078
Ratio of Pyruvic acid/L-Lactic acid	0.03244624	0.024401806	0.024653835	0.001828433	0.00483865	0.012507291	0.003854627	0.003794489	0.000343366	0.001549979	0.010841878	0.012757925	0.074451821	0.414137483
Glycerol	39072.46851	26116.27191	16514.89881	17438.90074	68955.94096	39326.92248	94904.32904	88433.50216	45370.93141	59999.42832	25605.08144	62320.9455	82124.95255	38051.81865
Glutaric acid	515.4412556	121.7323538	110.4614942	433.6855052	347.1402586	121.8833795	194.5926105	118.9105765	360.9012745	252.001631	242.8628759	214.2598091	50.49983515	60.98682801
Glycolic acid	7298.294445	5461.981994	5277.40352	9737.594858	7273.535163	7198.932427	11081.86657	10084.64451	10033.87103	6214.360219	3481.034554	5106.752903	2456.520451	6194.195814
Ratio of Oxoglutaric acid/Isocitric acid	31.03802939	0.05972164	0.767093075	1.450642736	3.670964873	36.9625286	0.02874983	1.580064437	0.018242528	0.20629085	21.42647059	0.260772601	2.635728629	0.303988404
Ratio of Hypoxanthine/Inosinic acid	1.047725103	8.17831198	2.994026704	0.655752212	0.953927743	4.888954869	0.23550468	2.080707148	2.101524993	1.308769793	2.331070657	1.506247307	1.215494281	0.681510792
L-Aspartic acid	8848.408221	197194.2951	160936.361	13352.77012	42847.20653	129644.0693	55461.50246	44146.65256	36906.40321	79054.35164	109011.5273	127699.5286	282044.6345	236665.9659
Ratio of L-Tyrosine/L-Phenylalanine	1.976933514	2.625937588	3.408821422	2.598169536	2.631477131	2.281476961	1.382911041	2.11653792	1.631007455	1.770773688	2.718894841	2.927985599	1.715106865	1.962670943
Pyroglutamic acid	146854.0144	784173.9347	847549.9188	117093.3923	120371.8314	410902.4683	1040498.165	832371.0997	612441.9865	1212084.645	254990.7975	948969.6594	634135.5954	260954.8545
Stearic acid	253451.8141	114695.5628	77764.28833	171695.4139	268848.1381	74300.42065	178904.1681	261432.2427	143383.1538	155931.4092	144552.5373	79929.8265	67118.41435	31788.85347
Ratio of Spermidine/Putrescine	0.44510978	0.475929738	6.695704057	0.181531532	0.264542236	0.273766328	1.297544012	1.598534031	6.541266795	0.076641501	0.462264151	2.20723589	2.095460503	4.309241177
Hypoxanthine	4160.166801	34105.99043	5143.401051	3765.948742	3632.980597	6432.473483	3295.031978	1986.981054	10115.43064	3094.580028	5227.433126	14313.10113	31165.58687	36020.71673
Ratio of L-Glutamic acid/Oxoglutaric acid	0.287377127	101.6085144	72.07303048	1.604413978	2.196705426	1.499137137	102.2045335	0.87530218	53.30952381	47.1689769	0.815973244	42.08236612	2.326671677	7.468417491
Putrescine	632.9315418	12574.78691	505.8291376	3760.86649	2495.622877	4306.546075	2400.323326	3504.925944	1770.523202	3147.140368	2200.29614	2357.540256	17276.69449	14244.74011
Petroselinic acid	22698.36529	10503.68441	2228.545556	40619.05218	11283.9519	4158.879673	14480.19436	7911.223419	9117.005077	6305.080806	26179.37257	3148.390953	15185.53406	2363.345711
Sucrose	1479.366937	98.59769837	353.1146127	1490.793924	496.0949877	768.0215515	578.0391753	2690.902306	273.9043571	1370.888872	271.2314739	613.4381159	1990.520193	540.2499056
Creatinine	114866.3365	2674.806834	15157.97291	112434.6613	27998.43976	15404.18404	7988.730949	5969.017335	6657.982834	3358.101734	20878.59624	2355.493188	20430.32832	100976.7826
4-Hydroxyphenylpyruvic acid	56.85013849	132.1980313	24.1445889	552.2713855	102.2485852	255.4863147	437.1812535	361.135825	243.3195033	990.0064073	409.614879	267.4835834	55.17241776	72.44838965
Ratio of Ethanolamine/O-Phosphoethanolamine	0.168818272	0.464311791	0.216275187	0.367976689	0.077047511	0.548669011	0.324481489	0.314998366	0.222000444	0.339416185	0.092009593	0.421999161	1.12968593	0.467289695
Ratio of Gluconic acid/Gluconolactone	7.827586207	1.820598007	1.273137698	113.9285714	0.122080679	0.437022901	0.251767686	12.59409594	0.334707806	1.517987487	1.296740995	1.592286501	1.490485657	12.99596076
Guanosine	1071.309276	1711.964506	569.2086834	1873.656909	1071.716653	982.880073	8093.591846	3664.941411	1436.808464	12017.59778	363.2564383	3810.958707	961.1143002	3322.013367
Ratio of Pyruvic acid/Phosphoenolpyruvic acid	1.023136247	9.874422188	3.033551555	0.144340255	0.299815498	0.553487218	0.504546298	1.324354408	0.090158409	0.239816823	0.53914704	2.742582197	3.320784868	35.77016082
Oleic acid	59916.25596	11095.2706	13614.53007	43809.01236	55837.82617	22656.24512	81686.63902	53083.2962	55249.83917	37044.95975	25830.64639	17284.76186	13391.80148	20533.31693
Ethanolamine	2791.973468	85118.4566	45112.95714	8343.363722	6974.363376	96042.54042	9606.510265	6368.321988	2721.372322	7057.485676	24980.28036	129694.0554	170952.3654	74977.14975
D-Maltose	218.5571991	159.7392879	59.15424282	916.4994465	499.8819723	171.1055135	4700.481019	1395.364234	269.8263766	9823.023575	35.28776829	172.6360882	2930.787586	147.8682953
Adenine	6013.481316	4879.209006	4972.578085	4050.554855	5766.315277	5278.487896	3294.510282	4332.895884	12431.0439	4304.187857	6225.869394	5728.379292	2041.738887	6033.733951
Ratio of Adenine/Adenosine	3.625285605	6.64017991	5.050889025	74.71875	30.25165563	5.253499222	1.393117141	2.858595642	19.56149733	4.908045977	21.47494033	13.28322785	3.174350377	5.050455999
Ratio of D-2-HG/Oxoglutaric acid	1.745175573	0.558920342	1.026260303	1.790336064	1.707727713	13.28248505	2.868212968	3.279161674	4.186011905	1.516171617	13.51891798	1.199246589	2.582941598	9.395325351
Ratio of Sarcosine/Dimethylglycine	7.65018315	9.789128397	20.07534247	12.53508772	22.17768595	16.26257669	7.82260101	24.3032491	11.02510789	13.38284519	15.5742025	10.64310345	1.261772634	0.590362236
Ratio of Glucose 6-phosphate/D-Glucose	2.204819277	7.080684597	0.227602906	1.076086957	0.212166972	0.741136601	0.000871526	0.002312544	0.219614102	0.002497212	3.245283019	0.484219269	5.339253808	12.15795177
2-Hydroxybutyric acid	12183.61635	5770.444068	6773.160803	11072.53305	9169.552139	8464.644444	6443.467377	10926.56075	21527.65907	13469.84718	12447.58729	7605.540868	4711.940134	2149.962563
Succinic acid	454.8011079	2387.276116	1731.770639	220.2309206	739.7243328	1382.907575	1288.06744	714.1974751	859.0945592	537.8434809	1127.824751	1890.808698	3104.032572	2179.536222
D-Glucose	209.7138442	675.8624352	1246.464402	467.5671853	11703.04486	2997.081049	436379.9285	276143.3894	75804.22023	579818.3126	110.014807	821.5567203	8448.748221	2611.396545
Ratio of 4-Hydroxyphenylpyruvic acid/L-Tyrosine	0.007721345	0.001506667	0.000382248	0.027342112	0.002126654	0.004373763	0.007471403	0.00573694	0.005261302	0.013232732	0.006553167	0.001229603	0.000281656	0.000258852
Threonic acid	2534.25284	1997.842748	1753.500769	996.1213947	2994.242521	546.9126002	12963.62407	4179.48656	12294.43155	3533.062866	2333.144209	1999.985671	3323.643955	5833.793376
Ratio of Guanine/Guanosine	1.700471698	1.791505792	1.761399788	1.243218807	2.621908127	1.467408585	0.17725925	0.455237332	3.182592242	0.138577677	2.232380952	0.87484333	5.80815258	1.680879158
Ratio of Oxoglutaric acid/L-Glutamic acid	3.479748062	0.009841695	0.013874815	0.623280534	0.455227172	0.667050382	0.009784302	1.142462595	0.018758374	0.021200375	1.225530381	0.023762922	0.429798501	0.133897174
Homocysteine	165.4970698	112.9191518	94.16389673	259.1948527	126.2328213	135.9468463	446.0500856	164.4195626	124.3784053	43.20027959	144.6106583	159.6713227	92.19364922	1480.09796
Sorbitol	1327.766568	329.3934281	157.5434426	1927.867597	207.0218269	690.6724837	2664.823202	4219.123419	1568.663167	1195.207735	664.2403443	338.4486157	943.3225434	914.236417
Pantothenic acid	1810.361077	423.0337003	290.3386816	2600.418947	1278.73848	391.433161	3924.197362	2839.907535	1802.467382	3387.621925	496.1045071	380.0723366	1695.428629	2937.980301
Phosphoenolpyruvic acid	4422.940774	1429.942039	1475.234382	5058.534838	2736.727566	3147.872666	2811.41978	3297.199443	4033.122717	2987.299334	2174.003294	2552.694095	6860.070133	2445.982155
Adenosine	1658.760707	734.8007241	984.4956126	54.21068815	190.6115601	1004.756577	2364.847998	1515.742843	635.485295	876.9656757	289.9132336	431.2490426	643.1989679	1194.690925
Myoinositol	158477.9727	1740972.059	3235931.446	424764.4588	933730.2935	1814937.277	475234.2819	255259.9029	520647.325	252736.0357	3596834.48	480221.0561	712763.8387	496350.851
MG182	862.8587686	739.2073252	447.8821242	975.7923866	233.5307194	344.5549382	456.4840058	753.8343339	1321.945346	1355.768775	601.275895	383.484117	150.0617877	326.866758
Ratio of Sarcosine/Glycine	0.109814128	0.010161445	0.019564651	0.178197326	0.067104696	0.028980564	0.038002966	0.100531629	0.085179965	0.093265231	0.02636813	0.017721141	0.008287926	0.011205892
Xanthine	137.7036688	259.4386365	254.7254129	623.4229137	624.8524654	273.4563001	341.7108843	457.2919085	534.2154458	103.680671	177.8226755	1316.264878	182.0510071	415.1632329
O-Phosphoethanolamine	16538.33695	183321.7642	208590.5361	22673.62032	90520.29382	175046.4094	29605.72668	20217.00006	12258.40939	20793.01457	271496.4781	307332.4961	151327.3387	160451.109
Cytosine	3840.542689	1693.787276	1056.929379	1468.770832	2471.638641	1318.84067	1950.099673	1837.975825	2060.739481	2309.774949	379.1705299	2298.175277	2129.080238	5333.871187
Dehydroascorbic acid	6302.785354	3884.969646	6109.184608	6654.36197	6235.901372	4471.401159	14087.87896	9335.948289	33305.54643	5.040032619	2277.09893	14690.44405	3137.998653	2662.47832
Ratio of Hypoxanthine/Inosine	1.523831559	3.922833249	3.961413296	1.542678695	2.215550423	2.082721983	0.359312777	0.531305201	1.725165179	1.557810801	3.623501199	1.335200509	1.970244723	2.551974416
Glycerol 3-phosphate	7069.630555	4188.474293	4167.95966	2849.449296	9978.704523	12534.45549	30170.20176	28725.71242	13231.6874	25589.68562	9148.526909	4161.007376	2021.970268	7060.604974
Glycine	48053.52706	566195.9058	452140.6261	67925.99225	201920.7586	357322.2222	340201.6178	196610.5641	224237.9529	148153.9189	294656.3248	475385.1985	172560.6324	227406.0146
D-Galactose	154070.192	562.3924583	8666.700187	235796.1644	109639.5169	2628.305696	461400.9906	428453.8917	339413.0359	532300.165	14083.97105	1368.12394	23994.43057	10645.24375
Oxoglutaric acid	45367.67385	2510.11012	3149.058008	10132.31643	10421.78173	100960.8473	989.6573245	34917.87059	913.4676326	1090.80706	63511.75567	6702.101418	104025.1675	27182.29619
Ratio of L-Glutamic acid/Pyroglutamic acid	0.088779539	0.325244884	0.267786178	0.138833027	0.190190547	0.368345696	0.097210614	0.036718824	0.079512061	0.042449389	0.203238289	0.297206853	0.381672962	0.777945813
Urea	1661.28738	662.642632	531.7845706	1434.889152	1161.341956	697.7042172	1193.640463	1167.819304	1031.049404	1482.489595	464.968241	621.6263889	1448.50061	421.9552694
Ratio of Xanthine/Hypoxanthine	0.033100516	0.007606835	0.049524704	0.16554206	0.171994441	0.042511843	0.103704877	0.230144071	0.052811933	0.033503955	0.034017207	0.091962243	0.005841411	0.011525679
Aminomalonic acid	3479.228475	4611.507993	3120.084501	3327.180985	2092.940177	2797.067298	13513.49166	3706.046302	8626.28809	3163.700475	3327.428975	4473.526461	6684.488855	8050.685799
Ratio of Xanthine/Guanine	0.075589459	0.084590517	0.254063817	0.267636364	0.222371968	0.189599133	0.238181818	0.27408711	0.116825208	0.062256809	0.219283276	0.394801474	0.032612195	0.074350008
L-Homoserine	168.0237426	66.09901566	89.33497895	227.0072566	147.6924009	94.53774947	136.1626577	187.9080716	75.4426393	138.9608994	107.9390559	152.1654058	53.55498532	141.2177595
Ratio of Spermine/Spermidine	6.260089686	0.181592269	0.505613973	2.962779156	0.166347992	0.711066932	0.403015075	0.339054107	0.019953052	14.76716418	0.576870748	0.440335694	0.213854898	0.121316622
Aminoadipic acid	730.2084455	656.0327305	532.9918001	1016.450403	627.3771218	839.1201895	2158.778075	891.0953081	1584.975089	1276.568262	1124.365166	603.2027747	338.2230952	1350.766265
Ratio of Inosine/Inosinic acid	0.687559656	2.084797253	0.755797611	0.425073746	0.430560159	2.347387173	0.655430851	3.916218294	1.218158712	0.840133983	0.643319963	1.128105702	0.616925535	0.26705236
D-Tagatose	4219.543612	3058.73195	289.7350669	3837.10027	1349.42886	2341.567233	358683.2205	43030.21437	380335.5702	38646.97012	7211.159238	1692.925435	41650.86226	22348.6302
L-Glutamic acid	13037.63176	255048.5602	226962.1538	16256.43011	22893.58447	151354.1556	101147.4651	30563.68825	48696.52451	51452.253	51823.89328	282040.2856	242032.411	203008.7363
Ratio of Glycerol 3-phosphate/Glycerol	0.180936368	0.160377955	0.252375731	0.163396153	0.14471131	0.318724546	0.317901218	0.324828393	0.291633585	0.426498824	0.357293412	0.066767398	0.024620657	0.185552366
Ratio of Dihydroxyacetone phosphate/Glycerol 3-phosphate	0.155468192	0.123619148	0.211585807	0.690249703	0.031119545	0.242037025	0.007625668	0.065337933	0.213683994	0.101319603	0.091211617	0.339947524	0.604124078	0.280131468
Ratio of Dihydroxyacetone phosphate/Fructose 1-phosphate	0.414878398	1.400894188	1.361602982	0.518766756	0.129133858	5.095800525	0.229329173	5.720357942	1.262518968	0.594420601	0.90813253	2.308463252	0.19566469	0.209565217
Maleic acid	12014.32927	4146.611583	2396.954064	7123.623239	5111.166934	5643.356731	3342.506314	13292.29401	10331.5636	6625.48288	3521.165742	3855.994208	3970.616932	2013.414329
Galactonic acid	2292.955586	2935.347121	3500.361776	2239.579054	1259.803556	5065.191982	4214.782037	3094.611053	1065.032575	780.4850513	7198.012814	3883.288451	563.5853488	3172.871565
Ratio of Pyruvic acid/L-Serine	0.527851459	0.154735819	0.064437627	0.046061772	0.013640847	0.03161551	0.015130437	0.048198921	0.005513872	0.006479679	0.02734375	0.042343502	0.127673482	0.439373289
Ratio of L-Asparagine/L-Aspartic acid	0.060394061	0.047673451	0.02849738	1.141207815	0.166838523	0.063362924	0.377490358	0.424630886	1.000883962	0.139830779	0.016210727	0.093927169	0.156146736	0.391945314
Ratio of Citrulline/Ornithine	0.101405379	0.214974075	0.324249847	0.102622031	0.177256259	0.257505864	0.25219923	0.31038721	0.226313865	0.17034781	0.238201482	0.252586538	0.048564295	0.110184244
Beta-Alanine	2673.219845	10390.21444	3272.799026	3425.437857	2366.865399	5737.89448	1431.533842	394.9005566	1080.664833	221.7614352	4413.046787	4130.983708	9753.117628	12435.79438
Uracil	45866.69173	21430.40253	23288.05961	37811.95498	33223.21624	34517.99811	15391.59728	23323.35537	68431.91115	33796.29873	21407.22085	32561.34978	22091.79087	20666.75215
N-Acetyl-L-aspartic acid	4038.886505	8593.973687	4900.144318	3833.712102	884.8920772	1141.484727	481.5254141	5682.017117	5736.35924	245.521589	3899.644355	3407.003908	564.8433518	2456.453212
Linoleic acid	871.7021235	1234.399118	1097.97518	3706.655802	1524.892481	1519.635725	3427.542763	5331.157514	1311.750395	3378.981869	900.1840499	1460.924367	740.0651998	1292.467951
Ratio of Pyruvic acid/L-Alanine	0.213697649	0.092508454	0.020628768	0.009743196	0.008211736	0.010956454	0.011053295	0.070404033	0.003403979	0.009167043	0.010167762	0.022487326	0.096724546	0.20840955
Sarcosine	5276.956188	5753.368488	8845.97376	12104.23021	13549.83104	10355.39943	12928.67044	19765.58028	19100.58101	13817.60943	7769.536277	8424.368164	1430.169709	2548.287205
Glyceraldehyde	1216.592964	837.8050235	1044.857085	2988.364184	1180.276879	1746.995106	780.9789219	918.2538965	560.7223191	1150.567446	781.1743216	1445.912534	2430.821246	3033.493315
Pyrophosphate	32774.73651	11897.82282	13921.16635	22477.10657	10376.33791	10337.42945	35390.8137	10011.97694	20267.5631	7885.491035	37254.88839	11766.54824	16234.16942	28395.52372
Docosahexaenoic acid	704.9417172	370.1544877	211.8687676	908.0290264	383.7477767	223.4528624	696.4641688	422.0591451	250.7958009	1489.689641	144.6106583	448.9903006	193.5527489	378.2315342
Arachidonic acid	1920.271344	4310.757472	4461.316415	1179.082467	6773.65319	4462.025514	12441.92806	8877.922365	4176.531698	10885.75045	3096.328688	5374.236486	2001.48279	2552.956731
Ratio of Inosine/Adenosine	1.6458492	11.83208396	1.318822808	45.03125	8.602649007	3.073872473	3.877785131	2.467312349	9.226737968	2.265188834	4.976133652	24.85759494	24.59290305	11.81463935
L-Sorbose	2497.616084	1288.37998	5140.382978	2173.509778	1603.15683	3531.49279	266131.2188	21250.49445	228201.7499	21733.34066	7339.855804	3632.181414	12666.47289	12998.96741
Thymine	2822.293542	967.7997544	322.3302619	2441.175051	2212.861357	730.5189732	1290.67592	1559.783797	4752.206612	941.7660951	1321.561518	787.4389163	546.6921655	1092.102874
Mannitol	1361.876651	2445.112754	2372.20586	2319.201002	1474.399353	2649.400896	10010.82467	1186.903718	7075.296172	5604.516272	1794.140847	3142.249748	1375.895864	2899.633595
L-Cystine	11385.18773	114.5716272	791.3389014	22136.59569	9930.736051	2818.943802	3981.583922	19758.97413	2593.5956	21022.69606	2368.431978	404.6371554	4304.526874	1970.8226
D-2-Hydroxyglutaric acid	79174.5562	1402.951607	3231.753225	18140.25152	17797.56547	1341010.945	2838.547972	114501.343	3823.786385	1653.850704	858610.2155	8037.472266	268690.9325	255386.5165
D-Threitol	842.645386	2497.441142	399.5929464	1182.470635	1406.233629	1118.045616	48864.13476	2621.904811	41654.53184	964.8062442	633.1040782	921.180708	1910.726859	6124.435939
Ratio of D-Glucose/Sucrose	0.14175918	6.854748603	3.52991453	0.313636364	23.59033079	3.902339776	754.9314079	102.6211129	276.7543424	422.9506303	0.405612245	1.339265851	4.244492597	4.833682556
Gluconolactone	36.63675591	165.7983643	267.4013221	23.71717606	1189.113177	818.8062929	14830.25238	795.6732405	9560.145625	5523.875751	403.3876258	495.3905141	632.7755144	245.2208189
